# Supplementary material for: Remodeling Lipids in the Transition from Chronic Liver Disease to Hepatocellular Carcinoma
Source: Cancers (Basel). 2020 Dec 30;13(1):88. doi: 10.3390/cancers13010088 (PMC7795670; doi:10.3390/cancers13010088)
Supplement: Supplementary file 1 [file cancers-13-00088-s001.zip]

Archive with 5 entries (3 files):
- cancers-1006143-supplementary/
- cancers-1006143-supplementary/cancers-1006143-supplementary FINAL/
- cancers-1006143-supplementary/cancers-1006143-supplementary FINAL/Supplement Table S1_12-2020.xlsx
- cancers-1006143-supplementary/cancers-1006143-supplementary FINAL/Supplement Table S2_12-2020.xlsx
- cancers-1006143-supplementary/cancers-1006143-supplementary FINAL/Supplement Tables S3,4 &Figures S1-4_12-2020 revised.docx
