# Supplementary material for: Remodeling Lipids in the Transition from Chronic Liver Disease to Hepatocellular Carcinoma
Source: Cancers (Basel). 2020 Dec 30;13(1):88. doi: 10.3390/cancers13010088 (PMC7795670; doi:10.3390/cancers13010088)
Supplement: Supplementary file 1 [file cancers-13-00088-s001.zip › cancers-1006143-supplementary/cancers-1006143-supplementary FINAL/Supplement Table S1_12-2020.xlsx]

## Sheet: S1A
Table S1.A: Result data set of identified and unknown blood lipids detected by UHPLC- QTOF MS						Group	Healthy Control															Chronic Liver Disease (CLD)															Hepatocellular carcinoma (HCC)
						Subject label	1	2	3	4	5	6	7	8	9	10	11	12	13	14	15	16	17	18	19	20	21	22	23	24	25	26	27	28	29	30	31	32	33	34	35	36	37	38	39	40	41	42	43
Row 8-34 denote internal standards used for alignment.						Age	33	35	24	35	39	48	33	36	25	27	55	23	62	63	62	26	45	32	28	52	33	35	24	35	39	48	33	36	25	27	55	23	62	63	62	53	62	59	48	63	55	36	40
						Gender	female	male	male	female	male	female	male	male	male	female	male	male	female	male	male	male	male	female	male	female	male	male	male	male	male	female	male	female	male	male	male	male	male	male	male	male	female	male	male	female	male	male	female
						Alphafeto protein(AFP)	1.8	2.3	2.5	2	3	3.4	3.5	2.9	3	2.5	2.6	2.9	2.8	3.2	2	2.78	11.2	1.53	2.79	2.1	4.25	2.31	3.1	2.5	3.7	60	11.6	4.25	14.2	7.3	2.6	5.19	86.3	14.4	1150	32	54	8	50.9	518	78	3.8	2000
						Species	Human	Human	Human	Human	Human	Human	Human	Human	Human	Human	Human	Human	Human	Human	Human	Human	Human	Human	Human	Human	Human	Human	Human	Human	Human	Human	Human	Human	Human	Human	Human	Human	Human	Human	Human	Human	Human	Human	Human	Human	Human	Human	Human
						Organ	Plasma	Plasma	Plasma	Plasma	Plasma	Plasma	Plasma	Plasma	Plasma	Plasma	Plasma	Plasma	Plasma	Plasma	Plasma	Plasma	Plasma	Plasma	Plasma	Plasma	Plasma	Plasma	Plasma	Plasma	Plasma	Plasma	Plasma	Plasma	Plasma	Plasma	Plasma	Plasma	Plasma	Plasma	Plasma	Plasma	Plasma	Plasma	Plasma	Plasma	Plasma	Plasma	Plasma
						Treatment	1P_001	2P_002	3P_003	4P_004	5P_005	6P_006	7P_007	8P_008	9P_009	10P_010	11P_011	12P_012	13P_013	14P_014	15P_015	16P_016	17P_017	18P_018	19P_019	20P_020	21P_021	22P_022	23P_023	24P_024	25P_025	26P_026	27P_027	28P_028	29P_029	30P_030	31P_031	32P_032	33P_033	34P_034	35P_035	36P_036	37P_037	38P_038	39P_039	40P_040	41P_041	42P_042	43P_043
						File ID	TaherPlasma017_MX493661_posCSH_1-P-001.d	TaherPlasma040_MX493661_posCSH_2-P-002.d	TaherPlasma022_MX493661_posCSH_3-P-003.d	TaherPlasma007_MX493661_posCSH_4-P-004.d	TaherPlasma034_MX493661_posCSH_5-P-005.d	TaherPlasma015_MX493661_posCSH_6-P-006.d	TaherPlasma048_MX493661_posCSH_7-P-007.d	TaherPlasma041_MX493661_posCSH_8-P-008.d	TaherPlasma005_MX493661_posCSH_9-P-009.d	TaherPlasma038_MX493661_posCSH_10-P-010.d	TaherPlasma044_MX493661_posCSH_11-P-011.d	TaherPlasma001_MX493661_posCSH_12-P-012.d	TaherPlasma016_MX493661_posCSH_13-P-013.d	TaherPlasma043_MX493661_posCSH_14-P-014.d	TaherPlasma051_MX493661_posCSH_15-P-015.d	TaherPlasma019_MX493661_posCSH_16-P-016.d	TaherPlasma031_MX493661_posCSH_17-P-017.d	TaherPlasma036_MX493661_posCSH_18-P-018.d	TaherPlasma020_MX493661_posCSH_19-P-019.d	TaherPlasma021_MX493661_posCSH_20-P-020.d	TaherPlasma026_MX493661_posCSH_21-P-021.d	TaherPlasma042_MX493661_posCSH_22-P-022.d	TaherPlasma012_MX493661_posCSH_23-P-023.d	TaherPlasma002_MX493661_posCSH_24-P-024.d	TaherPlasma014_MX493661_posCSH_25-P-025.d	TaherPlasma028_MX493661_posCSH_26-P-026.d	TaherPlasma052_MX493661_posCSH_27-P-027.d	TaherPlasma033_MX493661_posCSH_28-P-028.d	TaherPlasma006_MX493661_posCSH_29-P-029.d	TaherPlasma008_MX493661_posCSH_30-P-030.d	TaherPlasma023_MX493661_posCSH_31-P-031.d	TaherPlasma035_MX493661_posCSH_32-P-032.d	TaherPlasma050_MX493661_posCSH_33-P-033.d	TaherPlasma009_MX493661_posCSH_34-P-034.d	TaherPlasma053_MX493661_posCSH_35-P-035.d	TaherPlasma045_MX493661_posCSH_36-P-036.d	TaherPlasma024_MX493661_posCSH_37-P-037.d	TaherPlasma030_MX493661_posCSH_38-P-038.d	TaherPlasma046_MX493661_posCSH_39-P-039.d	TaherPlasma025_MX493661_posCSH_40-P-040.d	TaherPlasma003_MX493661_posCSH_41-P-041.d	TaherPlasma047_MX493661_posCSH_42-P-042.d	TaherPlasma018_MX493661_posCSH_43-P-043.d
Identifier	Lipid name	Adduct species	International Chemical Identifier Key (InChI Key)	m/z	Electrospray mode	Retention time	Peak Height	Peak Height	Peak Height	Peak Height	Peak Height	Peak Height	Peak Height	Peak Height	Peak Height	Peak Height	Peak Height	Peak Height	Peak Height	Peak Height	Peak Height	Peak Height	Peak Height	Peak Height	Peak Height	Peak Height	Peak Height	Peak Height	Peak Height	Peak Height	Peak Height	Peak Height	Peak Height	Peak Height	Peak Height	Peak Height	Peak Height	Peak Height	Peak Height	Peak Height	Peak Height	Peak Height	Peak Height	Peak Height	Peak Height	Peak Height	Peak Height	Peak Height	Peak Height
11.70_729.65_11.70_724.70_11.70_1076.01	1_CE 22:1; iSTD	[M+Na]+_[M+NH4]+_[M+Chol-head-H2O+H]+	SQHUGNAFKZZXOT-JWTURFAQSA-N	729.6523_724.6975_1076.0105	ESI (+)	11.7023	331444	282217	280721	402254	288958	342466	270808	261717	383457	276708	268879	434797	347219	271935	257453	324965	297882	282712	323236	316768	313420	266343	357092	416605	342831	293777	240882	288565	391834	371197	300318	278108	227353	383751	250765	265490	295902	291497	257142	306140	412526	270969	309728
5.91_534.53_5.91_552.54_5.92_574.52	1_Cer d18:1/17:0; iSTD	[M+H-H2O]+_[M+H]+_[M+Na]+	ICWGMOFDULMCFL-QKSCFGQVSA-N	534.5253_552.5358_574.517	ESI (+)	5.91367	90051	79978	77934	105987	83131	88708	79438	74385	104140	77212	78564	108550	92230	74801	75323	92232	85159	81997	86372	86187	86770	78303	94166	106785	95296	83898	73289	84416	106100	99770	84164	77495	71540	102686	72306	77482	84277	84738	78109	84892	109616	77526	87998
4.75_376.40	1_Cholesterol d7 iSTD	[M+H-H2O]+	HVYWMOMLDIMFJA-IFAPJKRJSA-N	376.396	ESI (+)	4.753	15875	13706	13674	18269	15288	16095	13001	13589	18025	14620	14749	17686	16157	13680	13719	14187	11826	10010	8674	13685	12809	12297	12664	16010	12464	10181	10242	12120	13290	5311	12901	13754	11344	16324	11328	14202	16153	6914	14076	12151	7082	8458	4836
0.74_341.28	1_CUDA iSTD	[M+H]+	HPTJABJPZMULFH-UHFFFAOYSA-N	341.281	ESI (+)	0.737	114615	106138	92787	137935	103417	117381	102824	102851	130919	102135	95903	133465	116096	98632	95475	103256	97346	99451	108746	103719	103777	93210	112887	128046	108309	101643	85336	96484	124598	116574	95141	93958	82920	116671	90609	90439	96303	97058	87535	99380	120733	92866	104937
4.22_479.37_4.22_495.35_4.22_474.42	1_DAG 12:0/12:0/0:0; iSTD	[M+Na]+_[M+K]+_[M+NH4]+	OQQOAWVKVDAJOI-VWLOTQADSA-N	479.3746_495.3454_474.415	ESI (+)	4.218	75646	63957	63145	88651	67191	71401	64330	60352	83342	64654	64438	88350	75193	61989	63217	72648	67939	65901	66032	70228	67786	63145	74811	88621	72138	64445	54890	67217	80210	67842	67876	65757	53866	82388	59306	63177	68220	62360	65138	68546	78231	63098	63833
3.12_421.29_3.12_437.27_3.12_416.34	1_DAG 18:1/2:0/0:0; iSTD	[M+Na]+_[M+K]+_[M+NH4]+	PWTCCMJTPHCGMS-YRBAHSOBSA-N	421.2939_437.2655_416.3383	ESI (+)	3.12333	612907	551800	501126	685260	552042	605555	552720	494898	675626	535501	533846	700198	660954	520375	482745	534218	482709	480192	543766	508576	511941	457573	552831	604009	531780	492283	411578	496216	568636	507657	513985	467480	421801	560332	397486	465598	483868	488251	460563	548118	610116	508336	554636
1.75_510.36	1_LPC 17:0; iSTD	[M+H]+	SRRQPVVYXBTRQK-XMMPIXPASA-N	510.357	ESI (+)	1.751	150048	133885	126123	177118	135953	152792	132359	130206	166290	130395	131576	169441	154792	126831	127462	149340	145605	142972	143641	140077	139097	131444	156999	172204	152992	149782	131415	138191	159507	156747	136165	124213	118603	166969	115237	126540	132257	145674	127043	138747	167985	129391	144583
1.28_466.29	1_LPE 17:1; iSTD	[M+H]+	LNJNONCNASQZOB-HEDKFQSOSA-N	466.293	ESI (+)	1.284	20216	17492	17040	23073	18750	18942	18080	16894	23027	17078	17691	23556	20497	17000	17405	18496	18086	18548	17419	18943	17603	16930	20498	22100	20580	18539	16932	17750	20416	19815	18861	16918	16006	21321	15831	17139	18690	20481	17870	17408	22305	17341	19824
2.99_362.33_2.99_345.30_2.99_367.28	1_MG 17:0/0:0/0:0; iSTD	[M+NH4]+_[M+H]+_[M+Na]+	SVUQHVRAGMNPLW-UHFFFAOYSA-N	362.3269_345.3001_367.2816	ESI (+)	2.98633	190358	167777	172096	216359	180326	187723	177105	166637	204797	172084	174836	213822	198878	163678	170332	184552	171365	166452	171725	178565	175393	154009	185371	201419	185332	170331	153320	178155	194036	171713	175463	165804	154276	201633	155650	172141	182662	170538	174074	185394	203675	177895	173604
3.45_636.46	1_PC 12:0/13:0; iSTD	[M+H]+	FCTBVSCBBWKZML-WJOKGBTCSA-N	636.461	ESI (+)	3.454	10329	9329	9045	12021	9220	10021	8903	8311	11325	8880	8939	12473	10697	8739	8302	10476	9788	9817	9731	9741	10012	9109	10722	12041	10681	10008	8686	9015	11471	11296	8956	8452	8356	11686	7965	7914	9663	9834	8324	9534	11987	8900	9566
6.22_720.55	1_PE 17:0/17:0; iSTD	[M+H]+	YSFFAUPDXKTJMR-DIPNUNPCSA-N	720.553	ESI (+)	6.219	29135	27439	25986	35616	28005	29303	28519	24863	37120	26000	25088	36837	33433	25389	24814	30001	29089	33451	31003	28643	30568	26621	31332	36925	31449	28380	24195	26180	34965	36379	27576	26647	22396	33520	21413	24940	26644	30852	24667	26501	34830	25507	28887
4.99_717.59	1_SM d18:1/17:0; iSTD	[M+H]+	YMQZQHIESOAPQH-JXGHDCMNSA-N	717.593	ESI (+)	4.994	557411	511018	478516	647558	495604	530920	521355	490294	635210	499312	501357	654605	587753	487236	488966	657771	633439	636039	678486	613177	631179	563611	706063	757037	699510	649710	553659	587705	765434	856268	563650	544276	497941	694427	488330	502468	512884	684367	493866	617415	915164	633291	757901
0.99_286.27	1_Sphingosine d17:1; iSTD	[M+H]+	RBEJCQPPFCKTRZ-LHMZYYNSSA-N	286.274	ESI (+)	0.992	45901	41173	37953	50339	43868	44510	43265	41808	43710	42762	42598	49848	46239	40247	41009	43780	42230	40078	42175	43066	42204	42235	42492	47734	42318	41574	36874	42276	44110	43809	39290	38396	35268	45295	37242	40635	43398	42247	40204	39071	45489	41538	42666
9.44_771.72_9.44_792.65_9.44_776.68	1_TAG (14:0/16:1/14:0)-d5 iSTD	[M+NH4]+_[M+K]+_[M+Na]+	0	771.7177_792.6548_776.6771	ESI (+)	9.43767	14793	12297	11632	15604	12558	13294	12379	11306	14867	11924	12411	16763	14191	11755	11425	13147	13111	12283	12702	13492	13336	11200	14840	16780	14502	12057	9884	12109	15770	13813	12411	11946	9971	15696	10552	11531	12397	12991	12029	12807	14963	12110	12308
11.01_874.79_11.01_869.83_11.01_890.76	1_TAG d5 17:0/17:1/17:0; iSTD	[M+Na]+_[M+NH4]+_[M+K]+	OWYYELCHNALRQZ-ADIIQMQPSA-N	874.7884_869.8326_890.7628	ESI (+)	11.007	73968	61566	58479	87964	59846	71086	63812	56218	90089	59123	57680	92002	81158	61184	55293	66410.3	61994	60116.3	70382.3	64439	73356	59963	71031	86080	73545	58830.3	48044	57712	93062	67599.3	61498	56223	45324	70944	53236	62061	67518	65698	58164	61244	76471.3	54718	57350.3
6.62_546.55	1_5-PAHSA-d9; iSTD	[M-H]-		546.545	ESI (-)	6.616	55963	61897	58143	58239	61314	56010	62172	57735	58355	59667	59725	55835	60818	55311	58355	60210	66254	69643	62411	56987	61451	59600	61303	57422	61444	65088	54325	59780	59772	61981	57585	56154	49771	59038	53695	58397	53342	68282	55229	57950	66477	62526	63627
6.26_586.50_6.26_610.54	1_Ceramide d18:1/17:0; iSTD	[M+Cl]- _[M+CH3COO]-	ICWGMOFDULMCFL-QKSCFGQVSA-N	586.4977_610.5427	ESI (-)	6.263	1217075	1267153	1219548	1224992	1273534	1204121	1333126	1211458	1233842	1205692	1290648	1223532	1285449	1223179	1250825	1427338	1437201	1501209	1444216	1324719	1389840	1378347	1409155	1299739	1406936	1488712	1291248	1386086	1409305	1650427	1291123	1242058	1149875	1366411	1260710	1321091	1206364	1570169	1238748	1290281	1733435	1566647	1773592
0.62_339.27	1_CUDA iSTD	[M-H]-	HPTJABJPZMULFH-UHFFFAOYSA-N	339.266	ESI (-)	0.619	279170	317133	255766	338806	299062	289828	318224	322825	296097	275049	279817	276168	306190	282030	282071	236043	198331	271702	259296	237526	254212	246377	232487	248384	228843	251207	214804	232292	259465	236534	222790	222514	218784	231359	239330	242494	217818	230495	227470	227207	234198	245960	214778
2.55_258.25	1_FA 16:0-d3; iSTD	[M-H]-	IPCSVZSSVZVIGE-FIBGUPNXSA-N	258.252	ESI (-)	2.553	507749	500653	579266	540324	549035	474404	530994	553193	513720	534102	550331	496789	496279	516185	583380	597584	616564	625131	516940	584511	584931	613751	552942	553477	553885	544578	482801	618516	547582	542452	577809	571029	473605	586712	606056	642501	603620	615901	596374	519819	533054	564621	526768
1.89_568.36	1_LPC 17:0; iSTD	[M+CH3COO]-	SRRQPVVYXBTRQK-XMMPIXPASA-N	568.361	ESI (-)	1.885	2468	2806	2156	4234	1892	2829	1534	5438	1432	2187	1692	2618	2540	3218	2269	2356	1798	2617	1835	1076	1362	3088	1583	1373	2427	2238	1717	1326	2012	1895	1697	1164	1102	2172	859	1220	1167	2528	1129	1738	3321	1322	1529
1.44_464.28	1_LPE 17:1; iSTD	[M-H]-	LNJNONCNASQZOB-HEDKFQSOSA-N	464.278	ESI (-)	1.436	67743	70581	70392	71027	73183	61086	76907	69272	65407	71250	76359	62916	68425	67544	75082	64733	69127	70801	60795	64874	66090	69731	62838	63509	63231	69014	66782	70129	60446	56254	64177	64950	63706	66151	76495	78207	66567	72454	74355	59116	61566	74139	62913
3.17_403.31	1_MAG 17:0/0:0/0:0; iSTD	[M+CH3COO]-	SVUQHVRAGMNPLW-UHFFFAOYSA-N	403.307	ESI (-)	3.167	1491013	1500171	1495620	1492555	1530065	1405906	1495349	1483769	1407223	1490051	1551022	1403964	1505938	1476740	1499087	1462257	1500600	1528542	1437140	1430442	1485930	1523342	1427984	1417106	1442466	1483477	1368416	1529868	1432293	1361613	1471514	1463239	1334612	1469943	1448426	1527211	1448179	1534706	1511382	1471056	1408437	1533620	1394994
3.67_694.47	1_PC 12:0/13:0; iSTD	[M+CH3COO]-	FCTBVSCBBWKZML-WJOKGBTCSA-N	694.466	ESI (-)	3.665	7571	7328	7937	7430	7264	6989	7075	7075	7262	7480	7646	7170	7183	7048	7528	7120	7069	7557	6887	7317	7306	7259	7234	7190	7193	7312	7118	7544	7512	6801	7300	6954	7168	7212	7057	7334	7127	7203	7259	7105	7807	7420	7131
6.58_718.54	1_PE 17:0/17:0; iSTD	[M-H]-		718.539	ESI (-)	6.579	112729	107290	114995	119269	115702	102178	116278	105548	120194	110464	110627	110993	118408	106569	108937	112663	110858	124236	104710	108865	119879	115689	108282	111926	106230	108197	103055	107422	109835	110993	103054	112643	102259	110771	101718	115447	113415	119585	113976	101531	102325	108886	99081
5.31_749.54	1_PG 17:0/17:0; iSTD	[M-H]-	ZBVHXVKEMAIWQQ-QPPIDDCLSA-N	749.536	ESI (-)	5.308	2806792	2888205	2780952	2782242	2830085	2537940	3032448	2795243	2680420	2718387	2919250	2632770	2868238	2734789	2839867	3305638	3456830	3589436	3559366	3267587	3391182	3332088	3397822	3067870	3370618	3711283	3098466	3373989	3345754	3783204	2941206	3110881	2728420	3112302	2961050	3196645	2777941	3844946	2870152	3393993	4051040	3957358	4136840
4.37_828.56	1_PI (15:0-18:1)-d7; iSTD	[M-H]-		828.56	ESI (-)	4.372	8445	7762	8437	8530	8261	7414	7723	7761	7790	7827	8824	8066	7906	7098	8030	8258	9274	8436	7619	7937	7919	7754	7938	8726	8117	9461	8516	8584	8342	7297	8480	8408	8336	8790	8715	8776	8727	9504	8515	8269	7657	8400	8590
5.37_775.60	1_SM d18:1/17:0; iSTD	[M+CH3COO]-	YMQZQHIESOAPQH-JXGHDCMNSA-N	775.599	ESI (-)	5.371	332359	307431	337524	335905	334866	316760	310119	321508	327163	325056	323150	335014	328183	318722	326825	281167	269859	252673	229871	282153	272923	273219	268194	290608	261265	256662	292176	279054	258263	191563	289790	284354	318221	295470	302711	303995	313720	248131	327979	272894	206162	238671	166197
5.21_544.45_5.22_568.50	Ceramide d32:1	[M+Cl]-_[M+CH3COO]-	ZKRPGPZHULJLKJ-JHRQRACZSA-N	544.4506_568.4961	ESI (-)	5.215	571	1089	788	640	888	842	1694	778	1003	852	460	851	890	939	604	1883	1774	2237	4662	1541	1789	1567	1376	1365	2819	3185	1665	2493	2139	13437	2257	1115	891	1589	1804	1043	979	7213	703	1967	16271	5518	22509
5.57_558.47_5.57_582.51	Ceramide d33:1	[M+Cl]-_[M+CH3COO]-	QBFXCLDNTKBAPQ-STSAHMJASA-N	558.4671_582.5108	ESI (-)	5.571	1906	2359	2067	2141	2177	1910	2685	2192	2166	1918	1941	2014	2203	2137	2053	3000	3276	3182	4682	2684	3254	3017	2561	2678	3354	3525	3223	3722	3275	12615	2919	2205	1853	2895	2395	2209	1968	7315	1857	3363	17399	6552	17549
6.15_598.54_6.17_574.50	Ceramide d34:0	[M+CH3COO]-_[M+Cl]-	GCGTXOVNNFGTPQ-JHOUSYSJSA-N	598.5426_574.4982	ESI (-)	6.1575	1084.17	1432.17	1207.17	1021.17	1244.17	1386.17	2566.17	1158.17	1641.17	1350.17	1093.17	1523.17	1577.17	1378.17	1402.17	1886.17	1746.17	1832.17	8153	2302.17	1928.17	1915	1885.17	1777	3591	6029	2294.17	2208.17	2091	21091	3234	1764.17	1319.17	2411.17	2061.17	1736.17	1531.17	15992	1339.17	4680	18990	13285	68882
5.92_572.48	Ceramide d34:1	[M+Cl]-	YDNKGFDKKRUKPY-TURZORIXSA-N	572.482	ESI (-)	5.92	6388	15207	12304	6236	9031	10089	16484	9170	12611	9330	6475	9303	11731	10754	9649	15596	17351	19503	33026	21157	22817	12341	26988	18813	20351	16622	22642	34578	18775	136053	22968	14806	9761	20284	31487	12225	13305	86174	10076	14975	110063	62468	170564
5.29_570.47_5.32_594.51	Ceramide d34:2	[M+Cl]-_[M+CH3COO]-	XXWRZIYYFPIQHE-XPAOSYCESA-N	570.4667_594.5117	ESI (-)	5.304	897	1854	1049	1101	1136	1355	1992	1581	1614	1365	1008	1255	1779	1803	1153	2776	2728	4355	5779	2051	2831	2067	2940	2105	3950	3015	2788	4659	3477	15527	2637	1549	1191	1358	2796	1360	1431	8557	928	2849	18381	8916	25656
6.63_600.51_6.63_624.56	Ceramide d36:1	[M+Cl]-_[M+CH3COO]-	MJQIARGPQMNBGT-WWUCIAQXSA-N	600.5129_624.5584	ESI (-)	6.6285	3797	8527	7027	3773	5156	4876	12336	5406	6943	5290	5251	6465	5670	4343	5343	9781	10982	9133	26960	10229	12277	8277	20147	8017	11829	13631	10005	12117	12582	75797	15537	11314	5051	10071	15727	4801	5641	63438	5613	8351	59870	39697	165098
7.31_628.55_7.32_652.59	Ceramide d38:1	[M-H]-_[M-H]-	0	628.5455_652.5889	ESI (-)	7.314	1940	5006	3867	2059	2638	3076	7959	2473	4331	2415	2472	2777	3449	2302	2520	7649	7954	7927	19238	6138	8066	6073	14942	3962	7964	12005	5333	7645	9366	36992	7659	5527	2210	5540	7056	2854	2100	28288	2259	5820	32982	18751	61063
7.70_666.61	Ceramide d39:1	[M+CH3COO]-	WYSRACVJQVNCRW-PQPBPFPMSA-N	666.605	ESI (-)	7.7	448	994	798	313	620	683	1441	581	622	451	414	559	777	493	384	1695	1720	2592	5746	1358	1582	1855	2209	1364	2124	3886	1302	1741	1899	6104	1349	715	630	1527	979	543	447	5017	526	1673	8733	3108	8072
8.20_682.64_8.25_658.59	Ceramide d40:0	[M-H]-_[M+Cl]-	0	682.6361_658.5914	ESI (-)	8.2255	1837	3257	2623	2276	1627	1492	8754	1566	3025	2702	1986	3171	3375	2283	2105	7196	6028	9210	18148	7183	8436	3536	12033	3698	8491	14518	5685	5284	10374	27689	4824	3126	1587	6348	4336	2295	2789	15909	2034	9959	24640	10372	64817
8.02_656.58_8.03_680.62	Ceramide d40:1	[M+Cl]-_[M+CH3COO]-	KEPQASGDXIEOIL-GLQCRSEXSA-N	656.5756_680.6202	ESI (-)	8.0215	14109	30107	27650	9982	17186	23286	50121	18487	23905	17029	19437	14969	23960	15358	16310	54724	59938	80218	129319	32083	50171	44253	116188	45807	56357	60603	34988	48969	54576	269279	40084	27247	15101	32627	43144	12769	13056	205590	14785	27859	185079	105478	357022
7.32_654.56_7.41_678.60	Ceramide d40:2	[M+Cl]-_[M+CH3COO]-	HILTUFAERVOALR-MQXYEJFFSA-N	654.5624_678.6049	ESI (-)	7.364	1539	3503	2814	1191	1673	2604	5253	1810	2195	2142	2086	2078	3046	2073	1894	5120	4869	7773	15358	3237	4630	4627	10521	3513	6103	4561	2948	5276	5231	29586	4343	2823	2252	3627	5500	1285	2156	23124	1604	3711	29981	12374	54577
8.35_670.59_8.35_694.64	Ceramide d41:1	[M+Cl]-_[M+CH3COO]-	NAJHAHQNQCNWOP-PUYNVXOJSA-N	670.5912_694.6361	ESI (-)	8.349	10221	20042	13837	5354	10540	15745	27569	11277	12953	9205	9336	9836	17741	9036	7824	32167	36465	56794	103987	21443	26518	36792	45762	31036	44254	64122	20625	25958	28298	83804	24392	14357	8703	27028	14100	9081	5109	95105	9032	28275	103098	43525	107927
8.87_686.62_8.87_710.67	Ceramide d42:0	[M+Cl]-_[M+CH3COO]-	BPLYVSYSBPLDOA-WVILEFPPSA-N	686.6221_710.6669	ESI (-)	8.868	2948	5550	4139	2584	3205	2528	15860	2843	4852	3689	3345	4567	5445	3212	3802	12697	12706	17816	38723	11816	14551	6963	16241	7866	18822	25929	12914	11905	16902	60022	8175	6749	3150	10340	10309	4400	5054	47055	3892	16819	42802	26441	133212
8.66_684.61_8.66_708.65	Ceramide d42:1	[M+Cl]-_[M+CH3COO]-	ZJVVOYPTFQEGPH-AUTSUKAISA-N	684.6077_708.6518	ESI (-)	8.6605	49975	111725	79934	23257	56331	68785	159867	52982	77368	52325	54897	44856	87623	49449	47592	186566	274402	385235	534537	93253	177755	140031	333004	154304	235775	214020	111595	161128	190570	839554	121675	83616	35104	97853	119426	34332	37843	742643	37253	97973	566531	368188	1155746
7.98_682.59_7.99_706.64	Ceramide d42:2; A	[M+Cl]- _[M+CH3COO]-	VJSBNBBOSZJDKB-KPEYJIHVSA-N	682.5925_706.6365	ESI (-)	7.9845	27728	62329	45191	15177	23422	38074	74499	30244	41695	27883	18922	29207	44685	28968	36891	82138	87836	125418	325343	71249	87390	61975	124907	76759	98825	75275	58760	105471	77866	757443	94800	57291	31316	71135	140402	27473	37309	621239	38939	68393	463868	290971	1139827
8.11_682.59_8.11_706.64	Ceramide d42:2; B	[M+Cl]- _[M+CH3COO]-	VJSBNBBOSZJDKB-KPEYJIHVSA-N	682.5922_706.6368	ESI (-)	8.106	10605	21633	14618	5892	9674	15294	30539	12825	13900	13514	11327	9412	19975	11527	14723	28046	32297	63724	75400	11304	21976	29622	50765	23429	30046	18676	16114	25734	23244	134710	16083	14695	9891	15588	31078	7192	8439	113292	9988	12988	104650	65379	192506
8.85_698.62_8.82_722.67	Ceramide d43:1	[M+Cl]-_[M+CH3COO]-	QHPYSHVSWAOLHS-PVNBSDFKSA-N	698.6233_722.6685	ESI (-)	8.8355	2590	4429	2899	2152	2498	2741	5859	5033	1856	3446	1453	3113	3417	2263	1719	7737	6781	13465	27938	2215	2577	6268	6718	4602	12826	10674	4644	5429	7044	9798	5675	4050	2079	6425	2201	1460	1360	13642	1999	4602	16518	4528	10571
9.24_736.68_9.24_712.64	Ceramide d44:1	[M+CH3COO]-_[M+Cl]-	CJROVRTUSFQVMR-GVOPMEMSSA-N	736.6822_712.6367	ESI (-)	9.2425	1957	2835	3309	1577	1964	2054	5502	1826	3470	2026	2248	1785	3179	2009	2148	7573	8751	10898	17937	4423	8099	4928	19875	4410	7655	4033	5176	6438	6692	46957	4763	3402	2060	4204	6562	1574	3039	43928	2529	2378	30382	19163	80826
6.15_538.52	Cer-NDS d34:0; Cer-NDS d18:0/16:0	[M-H]-	GCGTXOVNNFGTPQ-UHFFFAOYNA-N	538.521	ESI (-)	6.148	79	199	123	122	181	190	566	143	313	130	98	227	214	31	117	428	415	459	1109	475	404	269	363	283	591	780	526	428	416	3383	722	301	191	529	392	257	228	2423	191	754	2776	1687	10589
6.86_626.57	Cer-NDS d36:0; Cer-NDS d18:0/18:0	[M+CH3COO]-	KZTJQXAANJHSCE-UHFFFAOYNA-N	626.574	ESI (-)	6.861	5.76	5.76	5.76	5.76	5.76	5.76	5.76	5.76	5.76	5.76	5.76	5.76	5.76	5.76	5.76	5.76	5.76	5.76	5.76	5.76	5.76	5.76	5.76	5.76	5.76	5.76	85	5.76	5.76	1778	5.76	5.76	5.76	5.76	5.76	5.76	5.76	8329	5.76	5.76	7772	104	28174
7.63_706.64	Cer-NDS d42:2	[M+CH3COO]-	AGKHRSIOVRQNQL-YVCOGYDTNA-N	706.637	ESI (-)	7.632	90	176	70	41	78	122	472	42	213	106	114	267	213	124	170	644	749	1002	3901	993	796	428	651	654	945	2348	873	976	716	6229	687	464	281	986	873	570	551	3463	115	2457	5501	3002	23107
5.21_508.47	Cer-NS d32:1; Cer-NS d16:1/16:0	[M-H]-	PIVKMDKERPTVGC-IMVLJIQENA-N	508.475	ESI (-)	5.206	160	254	203	221	222	229	302	161	197	269	144	186	206	227	116	583	428	545	1166	310	488	384	458	284	686	858	410	472	554	3105	654	364	254	401	311	287	207	1619	208	648	3590	1121	5085
5.89_536.51	Cer-NS d34:1; Cer-NS d18:1/16:0	[M-H]-	YDNKGFDKKRUKPY-ORIPQNMZNA-N	536.505	ESI (-)	5.894	1339	3703	2238	1264	2073	2564	4673	2087	2552	1833	1333	1711	2796	2267	1821	6634	8211	8987	20317	6984	9273	4441	10725	4699	8348	9230	6709	11568	7622	80805	8979	4088	2100	6615	7288	3028	2774	43783	2046	7035	63046	28074	136492
6.26_550.52	Cer-NS d35:1; Cer-NS d18:1/17:0	[M-H]-	ICWGMOFDULMCFL-SJCQXOIGNA-N	550.522	ESI (-)	6.263	157666	164972	161015	152848	166000	155358	172306	155416	150275	161360	161360	145065	161179	150393	159505	187215	196645	209481	210079	168915	182157	180866	188205	160753	188410	208062	165236	180670	179084	256629	171096	158068	141057	171158	162671	163883	149863	222941	153934	171418	253376	223863	279228
6.62_564.54	Cer-NS d36:1; Cer-NS d18:1/18:0	[M-H]-	VODZWWMEJITOND-OWWNRXNENA-N	564.537	ESI (-)	6.625	499	914	877	355	529	598	1359	581	767	648	631	711	617	560	686	1271	1403	1234	3581	996	1339	985	2257	960	1289	1678	1004	1381	1421	9781	1661	1190	627	1005	1690	646	611	7784	640	976	7717	4467	21707
6.01_562.52	Cer-NS d36:2; Cer-NS d18:2/18:0	[M-H]-	WNPWDGNHTKGEDS-LLRUVXLENA-N	562.521	ESI (-)	6.006	64	202	61	103	116	118	314	205	128	105	156	130	154	69	99	378	323	470	1033	290	368	343	773	131	521	476	287	453	487	1991	460	318	135	256	423	92	92	2411	68	331	2255	1187	4567
5.46_620.53_5.46_560.51	Cer-NS d36:3; Cer-NS d18:1/18:2	[M+CH3COO]-_[M-H]-	BCBBDQYDGOWPQS-GHSVNOJVNA-N	620.5284_560.5057	ESI (-)	5.46	42.89	2.76	30.89	80.89	41	43.89	56.89	37.89	2.76	2.76	74	39.89	27.89	55	60.89	115	131	111.89	334	151	164	78	125	71	159.89	273	96	231	305	443	135	79	2.76	39.89	25.89	101.89	124	355	28.89	102	649	247	1456
5.39_644.53	Cer-NS d38:5; Cer-NS d18:1/20:4	[M+CH3COO]-	VSYWEZHQFWHKJK-QQFZUXBQNA-N	644.528	ESI (-)	5.395	24	1.68	41	60	1.68	28	25	40	1.68	39	41	1.68	1.68	39	40	113	83	66	191	56	25	1.68	139	110	47	67	25	85	104	271	73	39	40	48	55	1.68	25	76	1.68	1.68	148	17	490
8.03_620.60	Cer-NS d40:1; Cer-NS d18:1/22:0	[M-H]-		620.599	ESI (-)	8.028	1304	2843	2853	948	1762	2288	4137	1744	2189	1708	1815	1392	2229	1557	1388	4951	5107	7262	11558	2787	4508	3851	8681	3853	4884	5573	3349	4278	4220	24110	3691	2518	1315	2628	3580	1083	1339	18278	1353	2312	15844	8880	30523
7.64_692.62	Cer-NS d41:2; Cer-NS d17:1/24:1	[M+CH3COO]-	IHCUODHUCJDYIO-XDORPINWNA-N	692.622	ESI (-)	7.642	449	1088	817	283	348	664	1415	504	608	367	278	572	783	586	434	1448	1695	2662	7087	1261	1463	1551	1591	1424	2123	2491	1295	2011	1394	12920	1671	792	562	1464	1860	471	741	9034	793	2127	14985	4971	20290
8.66_648.63	Cer-NS d42:1; Cer-NS d18:1/24:0	[M-H]-		648.63	ESI (-)	8.658	3735	8827	6211	1909	4593	5097	12458	4114	5688	3964	4614	3355	7399	4000	3562	15015	20011	33054	46699	7079	14263	10549	25782	11610	19122	18745	8736	12973	15572	71315	9734	6494	2665	7477	8261	2513	2939	62276	2737	8731	48118	28224	105103
7.95_646.62	Cer-NS d42:2; Cer-NS d18:1/24:1	[M-H]-	HZPUWSUHFOTSAY-AKTWBEBINA-N	646.615	ESI (-)	7.95	2075	4490	3619	1290	1917	2943	5800	2355	2979	2116	913	2416	3383	1500	2943	6401	6507	10364	24899	4950	6330	3244	9014	5925	6293	5841	4621	7560	5825	65336	7234	4357	2302	5205	9591	2126	2747	50071	1768	5097	36860	19839	99627
7.42_704.62_7.42_644.60	Cer-NS d42:3; Cer-NS d18:1/24:2	[M+CH3COO]-_[M-H]-	0	704.6204_644.5994	ESI (-)	7.418	4308	7460	4286	2284	3016	5547	10704	3677	5130	4762	3127	4862	6928	4583	5287	12080	13289	21653	60624	9717	13560	11403	16050	12274	13351	9549	8332	19468	12057	252128	12149	8461	5531	8944	21245	4402	7939	98754	4466	9478	117280	65619	438502
8.45_1421.95	CL 70:7; CL 16:1-18:2-18:2-18:2	[M-H]-	BHRHQZTYQPKZKX-UEERSGOFNA-N	1421.95	ESI (-)	8.449	3.03	35	3.03	47	3.03	63	3.03	3.03	56	52	3.03	61	3.03	3.03	3.03	40	3.03	3.03	3.03	38	3.03	32	37	38	3.03	3.03	49	3.03	3.03	30	36	51	3.03	38	3.03	3.03	37	3.03	35	3.03	83	3.03	92
9.15_1451.99	CL 72:6; CL 18:1-18:2-18:1-18:2	[M-H]-	SUUFUECQWJPUFA-BOLWANLENA-N	1451.99	ESI (-)	9.15	3.36	38	3.36	3.36	3.36	44	3.36	48	41	43	45	3.36	3.36	83	3.36	37	3.36	3.36	3.36	3.36	79	3.36	35	3.36	3.36	3.36	3.36	51	3.36	3.36	3.36	3.36	3.36	58	3.36	3.36	3.36	52	3.36	3.36	39	3.36	75
8.84_1449.98	CL 72:7; CL 18:1-18:2-18:2-18:2	[M-H]-	WSEKMBMSQDAXBT-NFIDWZDPNA-N	1449.98	ESI (-)	8.839	40	41	44	37	3.2	3.2	59	3.2	43	3.2	3.2	37	36	40	3.2	51	3.2	42	3.2	3.2	33	3.2	37	3.2	36	75	3.2	34	3.2	400	3.2	70	79	48	3.2	3.2	39	86	34	94	447	46	433
8.52_1447.97	CL 72:8; CL 18:2-18:2-18:2-18:2	[M-H]-	LSHJMDWWJIYXEM-RGLFHLPNNA-N	1447.97	ESI (-)	8.52	41	74	72	49	35	34	1	1	69	78	45	108	20	37	83	98	138	20	171	43	93	51	48	1	92	48	41	34	91	546	140	89	41	61	1	34	106	57	44	34	668	86	1104
3.19_923.50	DLCL 36:4; DLCL 18:2-18:2	[M-H]-	JUGJZXXAGJGGSL-XZLOGWRKNA-N	923.505	ESI (-)	3.193	61	30	48	2.88	36	2.88	46	2.88	2.88	2.88	33	2.88	2.88	44	2.88	95	55	2.88	106	51	78	66	34	2.88	2.88	64	116	44	44	39	34	32	35	2.88	48	50	39	2.88	34	77	37	48	66
0.74_171.14	FA 10:0; (capric acid)	[M-H]-	GHVNFZFCNZKVNT-UHFFFAOYSA-N	171.139	ESI (-)	0.744	7604	5221	4074	5014	5203	5375	6594	5262	4366	5229	5252	4819	6444	4042	3058	3902	5535	4784	6527	4022	3718	5309	3273	4938	4792	6572	6999	4890	5278	6744	5699	5202	8588	4745	2683	3244	2208	8602	3180	8727	8715	6841	8459
0.84_185.15	FA 11:0; (undecylic acid)	[M-H]-	ZDPHROOEEOARMN-UHFFFAOYSA-N	185.155	ESI (-)	0.841	1704	1474	1400	1400	1600	1693	1724	1489	1780	1527	1366	1530	1735	1163	1151	1234	2131	1340	1647	1463	1400	1962	1167	1796	1356	1442	1385	1637	1360	1455	1268	2107	2191	1381	988	1082	1055	1446	1000	1959	2364	1821	1762
1.28_213.19	FA 13:0; (tridecylic acid)	[M-H]-	SZHOJFHSIKHZHA-UHFFFAOYSA-N	213.186	ESI (-)	1.281	1878	2760	3702	2442	1312	2613	3428	2771	2347	2512	2450	2274	3055	3456	1845	1730	4275	2136	2385	1288	1805	2565	1616	2206	1996	2421	2626	1886	2402	1613	1829	4276	2230	1535	1539	2065	1566	2549	1268	3109	3173	3137	2184
1.67_227.21	FA 14:0; (myristic acid)	[M-H]-	TUNFSRHWOTWDNC-UHFFFAOYSA-N	227.206	ESI (-)	1.669	495529	588035	386950	478038	497347	556612	560918	445038	390711	465195	372593	635731	767508	539670	277698	144813	109082	155296	181878	72664	91911	159408	87348	138223	128166	180028	104092	118952	144910	96991	153952	102823	181436	83505	68687	133712	107120	144656	81175	368579	327337	254617	330173
1.22_225.19	FA 14:1; (physeteric acid)	[M-H]-	AFGUVBVUFZMJMX-KTKRTIGZSA-N	225.186	ESI (-)	1.216	6948	8659	8846	10405	6417	9400	17191	10294	7256	19592	6969	12053	14145	10956	3206	9642	10489	8998	13196	3111	4010	20348	9332	8804	12189	28575	5153	14663	17168	6578	16175	5711	12306	3575	6188	18563	11597	9398	5958	64028	40360	20456	40060
1.52_239.20	FA 15:1;	[M-H]-	DJCQJZKZUCHHAL-VOTSOKGWSA-N	239.202	ESI (-)	1.525	3985	2252	6149	6949	1834	2191	4796	3226	2509	10581	4629	4316	2797	4406	2075	2955	3311	1464	2345	995	1768	8277	1145	3904	2554	7577	3230	1559	14031	3209	1344	2942	1625	944	755	1497	1205	1772	1292	4674	7324	5008	2589
2.85_255.23	FA 16:0	[M-H]-	IPCSVZSSVZVIGE-UHFFFAOYSA-N	255.233	ESI (-)	2.853	101336	128096	104338	95403	98314	112617	110041	93945	94178	96454	93766	118646	114333	104172	72888	62750	47538	52105	74633	48196	58354	56381	57739	65554	54569	54812	53224	51097	61827	48602	55742	53855	58470	48100	40095	47249	46033	54259	43879	98886	83621	99593	76473
2.57_255.25	FA 16:0; (palmitic acid)	[M-H]-	IPCSVZSSVZVIGE-UHFFFAOYSA-N	255.246	ESI (-)	2.568	10281194	11183870	9632650	10199312	10689885	10693182	11192524	9954035	10049847	10447204	10324437	10463756	11131970	10783964	9192832	7875558	6044748	6624244	9138765	5717612	7744865	7395683	7351968	8347444	6966715	6970998	7384890	6969490	7135186	5255978	7075376	7182782	7540314	5185723	3653788	5729524	5112397	7010042	4857799	9291034	8118981	9477396	9328984
1.86_253.23	FA 16:1; (palmitoleic acid)	[M-H]-	SECPZKHBENQXJG-FPLPWBNLSA-N	253.225	ESI (-)	1.86	164142	295606	52264	293278	186061	432337	505371	197585	149060	303514	125576	202316	552042	252955	75801	345488	213684	303560	670736	160314	182164	530432	320807	264127	383892	888417	127555	407311	422829	181706	517843	117973	373165	102171	216422	612314	306564	247537	221070	2506410	1336785	742049	1526483
1.42_251.20	FA 16:2	[M-H]-	RVEKLXYYCHAMDF-UTOQUPLUSA-N	251.202	ESI (-)	1.415	2939	7977	1607	5125	3476	7973	7140	4446	3311	7324	2513	7159	12054	8739	1988	8230	4383	8568	9497	3465	9180	7980	4391	6332	3347	6694	3679	8670	11005	5628	6979	2877	4773	2518	4317	6998	3489	5052	3068	13037	10319	12435	10006
3.02_269.25	FA 17:0; (margaric acid)	[M-H]-	KEMQGTRYUADPNZ-UHFFFAOYSA-N	269.25	ESI (-)	3.021	190507	284341	180356	210615	233046	279842	287184	250233	196745	219610	177642	210059	276573	248210	179806	125380	100019	106464	170459	88256	115789	161646	101987	122341	93249	114619	86136	92439	123173	123141	90468	84451	99359	87580	53851	86235	65543	122356	96465	121533	186930	132798	150666
2.30_267.23	FA 17:1	[M-H]-	QSBYPNXLFMSGKH-HJWRWDBZSA-N	267.234	ESI (-)	2.3	23440	33600	14158	36822	27475	47092	45849	35591	19866	34519	18960	24963	51284	35231	18127	34450	21574	24426	43731	13993	18023	63845	16899	20397	24984	52986	14939	23944	40714	23101	32929	12636	32663	14167	14350	31361	20478	22530	21183	99687	91865	53072	52915
2.79_281.26	FA 18:1; (oleic acid)	[M-H]-	ZQPPMHVWECSIRJ-KTKRTIGZSA-N	281.264	ESI (-)	2.786	3300784	6187082	1392740	4482757	4209844	5761927	6777461	4615772	5157642	5125707	3772694	5660736	7663085	4752821	2825527	7648261	2980608	4415861	8127652	3622341	5361626	4092808	6919086	5765685	4545514	7426397	2856920	5199786	7261326	3117426	6828660	4648936	5484326	3065940	2997028	5632512	3112237	5307878	3703363	9944959	8751006	8052308	8867862
2.11_279.25	FA 18:2	[M-H]-	OYHQOLUKZRVURQ-HZJYTTRNSA-N	279.246	ESI (-)	2.113	2892382	5893256	1206559	3070454	2818897	3886922	5280012	3615031	3287008	4227142	3104436	4981254	6149686	4347958	2354506	6154458	2917634	5239792	7436032	2676974	5761910	3959117	5062460	5278905	3401481	5199951	2398750	4931903	6410963	3634407	3841386	3114924	2933099	1660394	2275296	3242767	1836884	2362292	1581588	6983268	5466504	6054150	6166633
1.67_277.22	FA 18:3; (linolenic acid)	[M-H]-		277.218	ESI (-)	1.665	62628	63652	10914	87913	119008	168824	134403	51759	93094	62086	21410	126886	174519	79214	24741	113408	92691	129666	138881	39391	83737	179461	68428	128170	56042	148987	50212	108130	142504	78876	119530	108190	105566	34960	54252	102424	60244	57321	51872	307559	185427	185573	163512
3.60_297.28	FA 19:0	[M-H]-	ISYWECDDZWTKFF-UHFFFAOYSA-N	297.281	ESI (-)	3.604	12883	18057	11080	13925	14755	13375	14068	13327	13075	15265	12028	11734	13773	17558	11256	11272	9373	10286	14730	9721	11116	13509	11046	10736	9458	10837	7692	8344	11218	8751	7219	8643	7130	8893	4935	7186	4909	10369	7280	8224	19538	10629	20320
3.14_295.27	FA 19:1	[M-H]-	YOKHLRHWEXTWJR-KHPPLWFESA-N	295.265	ESI (-)	3.141	8295	15401	5869	12376	9877	14544	16127	11873	8089	11788	9039	14189	15407	16449	7492	20137	8809	10594	22620	10599	10379	18352	14226	13051	13856	25777	9781	12655	21194	7567	17503	11024	14989	11365	8068	18463	10188	17686	12533	38841	49116	36184	34492
3.91_311.30	FA 20:0; (arachidic acid)	[M-H]-	VKOBVWXKNCXXDE-UHFFFAOYSA-N	311.296	ESI (-)	3.913	136684	122576	85131	86847	132484	99407	119949	82637	119563	119625	111181	70555	98220	112700	84513	68747	64200	62276	103055	53215	92107	85428	81288	119156	67917	57755	90292	67946	66165	46790	47895	80146	68227	47924	24514	38066	45557	62659	39775	57476	72797	75014	96248
3.40_309.28	FA 20:1; (eicosenoic acid)	[M-H]-	BITHHVVYSMSWAG-KTKRTIGZSA-N	309.281	ESI (-)	3.396	41954	96726	20954	54947	56006	63023	66711	49091	56212	66974	49938	71151	79714	64377	36106	91869	37569	46135	129595	59272	78322	45582	77485	70639	50702	93348	31065	43891	115969	37914	68674	71666	41134	49646	34250	76402	38053	59926	35702	129876	130248	101924	204217
2.97_307.27	FA 20:2; (eicosadienoic acid)	[M-H]-	XSXIVVZCUAHUJO-HZJYTTRNSA-N	307.266	ESI (-)	2.974	38692	92085	17301	46648	44894	77115	60795	47814	40751	75988	41581	89395	83975	70763	35558	110109	69508	70725	147969	63073	142782	68333	68924	83570	48769	94749	29020	74121	129022	86345	62388	64678	28514	46342	35165	82005	47510	41383	30189	82373	88633	81345	145772
2.58_305.25	FA 20:3; (eicosatrienoic acid)	[M-H]-	AHANXAKGNAKFSK-PDBXOOCHSA-N	305.25	ESI (-)	2.582	15114	13034	4075	19680	22881	51628	37361	23683	16113	17219	9035	12422	30980	8210	12015	56928	19844	22086	66087	8351	14699	36166	17585	5837	30371	11654	5702	15605	21790	15484	19566	7851	11931	19953	5839	12681	6664	17379	14088	35784	30136	18515	32174
2.42_305.25	FA 20:3; (homo-gamma-linolenic acid)	[M-H]-	HOBAELRKJCKHQD-QNEBEIHSSA-N	305.252	ESI (-)	2.424	192790	225050	44285	224725	194841	234487	280262	288824	148840	162889	96724	176317	309796	139004	105819	276631	221781	212004	476071	99352	196003	178392	103474	97282	148948	207690	80754	117841	287596	193115	85334	122074	48073	105048	36387	69301	64038	88621	41404	101940	199363	130849	213210
1.98_303.24	FA 20:4; (arachidonic acid)	[M-H]-	YZXBAPSDXZZRGB-DOFZRALJSA-N	303.243	ESI (-)	1.975	1210520	2260121	459147	1989903	1751000	2495017	2478698	1751707	1126685	2050432	1539256	1783568	2269299	1938869	1239759	2856601	1422599	1414652	3977140	1015465	2257454	1560466	1452265	694182	1363251	1058696	564631	1243120	2524292	1468084	775693	831715	410650	1222149	510278	516353	355982	725120	586495	615087	1452466	983035	1763272
1.52_301.22	FA 20:5; (eicosapentaenoic acid)	[M-H]-	JAZBEHYOTPTENJ-JLNKQSITSA-N	301.218	ESI (-)	1.525	37469	19489	9057	47629	50201	51966	62419	47640	22225	16664	14349	62341	121548	145442	30204	53250	39618	51737	102508	11758	21996	87189	13262	62590	26388	18984	14460	27378	66275	17827	30896	20431	12002	25133	23178	16114	8955	21457	14879	19932	28767	21086	23517
3.96_337.31	FA 22:1; (erucic acid)	[M-H]-	DPUOLQHDNGRHBS-KTKRTIGZSA-N	337.311	ESI (-)	3.96	51121	20181	8056	11340	9509	13531	9928	11223	10034	10390	10538	9490	14253	12196	9662	14188	13646	23363	21442	9294	12899	17115	11286	19369	10326	25155	8344	10900	30486	11009	10597	11548	8681	16686	11975	10178	11129	12173	8139	12429	20873	13297	24922
3.51_335.30	FA 22:2; (docosadienoic acid)	[M-H]-	HVGRZDASOHMCSK-AVQMFFATSA-N	335.296	ESI (-)	3.513	2721	4481	796	2193	2149	2958	2170	2035	1929	2913	2495	3104	2932	2702	1462	4619	3918	4188	8526	3517	9248	5398	4323	4857	3302	5308	1718	4351	5764	5506	2559	3642	1380	2817	2080	4653	2131	2904	1606	3069	5844	4830	13106
2.75_331.26	FA 22:4	[M-H]-	IGFLWIHPPADNDL-LTKCOYKYSA-N	331.265	ESI (-)	2.752	112925	234983	30507	156401	170243	206566	195569	152637	120282	185083	154916	163874	180975	154985	86202	252336	139163	111570	347274	104226	276708	154956	137740	84303	124878	109170	38345	121321	229008	164108	80338	76134	60607	125516	43331	119963	50981	79532	67708	88324	191680	128355	224364
2.25_329.25	FA 22:5	[M-H]-	YUFFSWGQGVEMMI-JLNKQSITSA-N	329.25	ESI (-)	2.246	25208	63481	9327	44985	38264	51237	46715	42146	25198	62307	33263	38507	62666	33684	24645	84217	45864	24084	110811	42952	63830	37453	42737	21011	46370	41718	20177	31540	59136	47195	22252	23940	12180	57076	9309	25307	17987	35032	17007	42527	60495	39084	73682
1.75_327.24	FA 22:6; (docosahexaenoic acid)	[M-H]-	MBMBGCFOFBJSGT-KUBAVDMBSA-N	327.239	ESI (-)	1.752	116142	286672	59702	245573	117895	224579	172076	235463	128594	150811	101788	308466	597904	544068	165041	276357	178367	221007	479559	208267	294690	198279	170706	205133	127817	211762	171406	142285	392275	188048	170345	132395	72539	144720	128066	120585	69547	156690	77277	165320	304199	199145	313744
4.97_353.34	FA 23:0	[M-H]-	XEZVDURJDFGERA-UHFFFAOYSA-N	353.343	ESI (-)	4.973	3714	3292	3135	3474	3476	3909	3318	3207	3041	4210	3487	2322	2649	3695	3639	4634	4144	4119	4501	3349	3893	4114	3446	4254	4331	3895	3593	3650	4398	3842	2597	3486	2484	2878	1934	1954	3041	3766	3699	3022	5387	3615	6382
4.62_365.34	FA 24:1; (nervonic acid)	[M-H]-	GWHCXVQVJPWHRF-KTKRTIGZSA-N	365.344	ESI (-)	4.615	6354	9641	2541	4506	4453	5444	3186	5597	3126	5963	5201	4477	4539	6648	3656	9508	8662	6646	13900	8418	13020	6315	9281	8553	7290	10458	4082	7373	14462	8917	7180	9113	2470	8071	4654	6027	3127	9365	2690	6408	20995	9745	34222
6.18_395.39	FA 26:0; (cerotic acid)	[M-H]-	XMHIUKTWLZUKEX-UHFFFAOYSA-N	395.389	ESI (-)	6.18	9313	8190	6671	8788	8114	9159	7726	7443	7600	12650	8198	5500	6189	8898	8526	13990	9465	10549	10290	10066	9954	8816	10196	7850	10766	8767	8640	8345	11080	8511	6773	8459	6048	6468	4628	4637	8153	6929	8051	6874	9003	7866	13700
7.00_423.42	FA 28:0; (montanic acid)	[M-H]-	UTOPWMOLSKOLTQ-UHFFFAOYSA-N	423.419	ESI (-)	6.997	3418	2549	2615	2905	3170	3054	2811	2825	2820	4208	3091	2310	2217	3125	2796	4192	3163	3610	3584	3114	3044	2750	3810	2445	3351	3221	2964	3036	2742	2641	2325	2938	2254	2359	1949	1855	2824	2297	3082	2122	2789	2487	3158
6.67_814.64_6.67_790.60	GlcCer d38:1	[M+CH3COO]-_[M+Cl]-	DFELABABMXOKTD-IYFIADHGSA-N	814.6398_790.5955	ESI (-)	6.67	366	751	720	306	469	346	712	451	575	469	429	475	489	428	235	761	1125	1159	1625	1587	727	524	1224	418	1039	2913	809	718	1136	3048	943	306	226	482	842	704	160	2346	262	1219	4276	1568	4782
7.36_818.63_7.33_842.67	GlcCer d40:1	[M-H]-_[M+CH3COO]-	0	818.6274_842.6719	ESI (-)	7.3475	2344	4503	4312	1228	2796	2473	4383	3183	3591	3481	3665	2518	2728	3191	1855	3949	6555	9260	8851	7216	4314	1790	9524	5495	5950	19492	5408	4480	7623	29839	5030	1688	966	3869	3374	3101	938	14055	869	6837	21524	9437	27810
7.67_832.64_7.70_856.69	GlcCer d41:1	[M+Cl]-_[M-H]-	SJGWLQDELUWRDA-MUYAOIFFSA-N	832.6436_856.6865	ESI (-)	7.685	1498	3031	2884	990	1531	1518	2613	1874	2369	1850	1988	1971	1864	1986	1292	2414	3343	5027	6186	4505	2599	1745	4041	3139	4708	13313	4153	3156	3627	9323	3105	1281	792	3558	2105	2251	777	6490	829	5777	14256	5259	14882
7.99_870.70_8.01_846.66	GlcCer d42:1	[M+CH3COO]- _[M+Cl]-	POQRWMRXUOPCLD-AAAFHMTMSA-N	870.704_846.6595	ESI (-)	7.9985	4171	7901	7560	2203	4546	4558	6854	5433	6894	5791	5009	4633	5723	4192	3893	5820	10243	14982	15243	10942	8005	3160	11323	9461	10536	30110	9003	7353	11868	28199	8306	2868	1389	6776	5000	4953	1473	15121	1418	12110	24145	11191	29397
7.33_844.64_7.30_868.69	GlcCer d42:2	[M-H]-_[M+CH3COO]-	0	844.6442_868.6871	ESI (-)	7.3175	2434	4225	3753	1076	3058	3365	2169	3013	3085	3010	2987	2411	2941	2719	1513	3247	6105	6400	10922	6962	3782	1857	7500	4061	6157	17951	3825	5770	5789	27813	6755	2563	1772	4545	5814	3886	1721	16548	1672	9809	26333	11101	32901
5.10_750.53_5.11_774.57	GlcCerd14:14E/20:02OH	[M+Cl]-_[M+CH3COO]-	YYILQTLJZBSOCA-IMJQGFQJSA-N	750.5294_774.5738	ESI (-)	5.1045	748	1354	1478	466	897	693	1513	912	1220	887	796	635	1012	912	835	2708	4708	12748	17449	2781	3241	2396	6210	2677	5463	17155	2192	3136	3548	101680	3397	925	747	1959	4254	910	648	76090	643	3777	81808	25039	278018
5.76_1185.73	LCL 54:6; LCL 18:2-18:2-18:2	[M-H]-	XGVZPSSAPUZKKQ-BBWANDEANA-N	1185.73	ESI (-)	5.756	61	1.87	28	1.87	1.87	1.87	1.87	34	1.87	1.87	1.87	1.87	1.87	1.87	73	1.87	1.87	25	29	1.87	1.87	32	1.87	1.87	1.87	1.87	1.87	1.87	1.87	23	26	38	1.87	1.87	1.87	31	1.87	23	1.87	22	25	1.87	1.87
1.04_526.31	LPC 14:0	[M+CH3COO]-	VXUOFDJKYGDUJI-OAQYLSRUSA-N	526.314	ESI (-)	1.044	466	223	268	647	403	609	168	671	123	419	55	211	311	349	221	476	543	832	611	468	290	658	143	367	537	1035	334	375	495	452	393	125	64	332	90	208	2.8	489	59	142	283	51	209
1.60_554.35	LPC 16:0	[M+CH3COO]-	ASWBNKHCZGQVJV-HSZRJFAPSA-N	554.347	ESI (-)	1.602	372600	473902	174835	572888	305665	432799	176588	473544	148821	298843	205487	207124	352907	275799	225946	259568	255272	302321	310218	182994	282878	211415	261620	195950	288834	464288	208834	193149	379822	229510	183621	127148	31188	210734	76535	91150	17289	283045	38514	249739	214514	91213	145140
1.16_552.33	LPC 16:1	[M+CH3COO]-	LFUDDCMNKWEORN-ZXEGGCGDSA-N	552.33	ESI (-)	1.164	1343	903	532	2147	1117	2514	420	1954	264	1202	571	623	973	936	617	1286	1186	2017	1639	854	1175	1751	643	1089	1357	2664	532	1047	1399	792	1247	557	169	793	387	592	188	923	227	654	744	283	571
2.25_582.38	LPC 18:0; A	[M+CH3COO]-	IHNKQIMGVNPMTC-RUZDIDTESA-N	582.378	ESI (-)	2.245	12646	15030	6258	21434	10900	17390	9825	16668	7129	11534	8718	8085	16073	9811	7457	7782	8385	10015	10944	5215	8536	6012	8253	5931	7288	17627	7485	5129	12595	8148	6782	2132	1850	5785	2626	2798	477	8720	1609	10037	9163	4857	6147
2.44_582.38	LPC 18:0; B	[M+CH3COO]-	IHNKQIMGVNPMTC-RUZDIDTESA-N	582.379	ESI (-)	2.443	181707	217891	87528	310110	154184	253432	136262	240531	88415	161246	122414	108861	234908	137030	108147	120638	121068	156930	165594	77886	136142	94239	129655	92693	115043	274766	117021	81016	200506	131068	102211	29256	23051	91207	34690	37750	5734	139366	20061	149396	140397	74561	104734
1.77_580.36	LPC 18:1	[M+CH3COO]-	YAMUFBLWGFFICM-PTGWMXDISA-N	580.363	ESI (-)	1.767	41567	46704	17617	63806	33012	61878	14841	59325	15038	28694	22220	17722	28841	25175	24017	24116	26207	35319	28456	15553	30482	23266	30454	18617	32558	47408	15671	17928	35800	18987	16538	8471	4055	14944	4440	9464	2175	20009	4685	19238	15592	7133	9049
1.32_578.35	LPC 18:2	[M+CH3COO]-	SPJFYYJXNPEZDW-FTJOPAKQSA-N	578.347	ESI (-)	1.319	37331	26456	14775	32910	17959	24177	4644	36345	5607	19417	12138	12082	14794	16611	15495	15175	22427	35238	17054	11406	24265	20651	28904	19980	25379	28996	11306	11909	26857	16758	7262	7474	1216	7564	2541	4391	1117	10220	1711	3903	5611	3305	4118
2.59_608.39	LPC 20:1	[M+CH3COO]-	GJTDRNFWIDPARY-GTPZACKGSA-N	608.394	ESI (-)	2.59	1028	1808	764	1466	857	1646	687	1319	688	1000	869	730	1241	1032	804	931	966	1242	1318	825	1594	793	1273	1010	1107	2253	799	785	2029	1106	848	477	244	769	266	581	35	811	222	1021	939	556	935
1.96_606.38	LPC 20:2	[M+CH3COO]-	YYQVCMMXPIJVHY-ZOIJLGJPSA-N	606.376	ESI (-)	1.955	837	920	388	984	498	1178	368	926	236	846	580	455	651	599	557	761	1047	1150	868	682	1914	990	742	922	926	2258	746	715	1453	1037	574	336	172	491	203	391	65	455	92	549	555	330	430
1.53_604.36	LPC 20:3	[M+CH3COO]-	BBNHCUBQEQJHIG-FZZJNMCHSA-N	604.361	ESI (-)	1.533	5214	2960	964	4271	2593	3666	781	5639	1013	2369	1101	1624	2864	1503	1616	3517	5428	4476	3380	2030	2892	2888	2441	2056	4085	6441	2347	1580	4627	2752	1744	1029	394	1808	295	615	115	2003	252	687	889	446	744
1.40_628.36	LPC 22:5	[M+CH3COO]-	YBUXFQUGNPBZPS-YNBHEIDWSA-N	628.36	ESI (-)	1.396	360	399	0.73	633	310	580	85	529	34	254	200	334	398	390	163	657	866	541	484	230	553	848	310	566	657	585	358	342	893	367	312	159	79	289	159	134	30	311	60	98	164	73	125
1.62_452.28	LPE 16:0	[M-H]-	CKPBBEOJHAPPBT-HXUWFJFHSA-N	452.279	ESI (-)	1.624	56452	51462	20532	41470	39986	43309	18503	62243	17116	31851	20712	19698	33973	33980	26938	45266	24416	50604	59803	48021	56326	37867	41114	33618	39101	61992	24313	28307	59832	77733	13295	15203	7751	28661	18070	19802	6763	61648	10207	12784	39020	17925	51983
2.49_480.31	LPE 18:0	[M-H]-	BBYWOYAFBUOUFP-UHFFFAOYNA-N	480.31	ESI (-)	2.489	17030	15935	8888	13769	14310	12223	11006	17650	8746	13859	14233	11234	12843	13325	10228	18240	18517	16964	26205	16272	27174	15374	22840	13187	16444	32033	8437	13187	30721	46613	8048	8437	5750	14553	9028	10761	2962	28336	4968	7231	35588	15446	37599
1.79_478.29	LPE 18:1	[M-H]-	PYVRVRFVLRNJLY-KTKRTIGZNA-N	478.294	ESI (-)	1.794	30171	28972	11828	23481	31560	22135	11763	38336	11499	21739	16598	15731	19998	24750	19333	20831	13644	20027	22104	17712	25686	22481	24137	16896	19941	17391	10593	15490	31991	28152	6481	8011	4231	15400	6802	11303	4050	21991	6319	5083	14656	6485	14675
1.33_476.28	LPE 18:2	[M-H]-	DBHKHNGBVGWQJE-USWSLJGRSA-N	476.278	ESI (-)	1.335	6739	4482	2188	4646	4694	3709	1315	7148	1367	4935	2396	2463	3212	3011	3643	5727	4828	7768	4218	2613	5657	7717	5303	5574	5089	3818	2414	4357	6695	6515	2099	2490	510	2461	1142	1994	1131	2693	1008	688	2424	1171	2210
1.22_500.28	LPE 20:4	[M-H]-	JPNPIRVRGLGTRE-LTKCOYKYNA-N	500.279	ESI (-)	1.219	1375	1520	906	1547	1377	1234	1367	2144	1284	1890	1151	1381	1502	1830	1530	4257	4698	3070	4112	2266	3861	3580	3387	2594	3506	1536	2099	2461	3224	7004	1955	1812	767	2413	1634	1126	2703	5130	1813	316	4276	2353	10232
1.30_500.28	LPE 20:4	[M-H]-	JPNPIRVRGLGTRE-YSKCIPFOSA-N	500.279	ESI (-)	1.302	11677	9944	2465	11202	9640	9723	2368	14646	2411	11784	6291	6886	7870	11542	9578	22110	16337	19166	19875	12039	23886	19946	20531	12618	21858	6635	9540	12594	22053	20800	6992	7876	1123	13660	5136	2863	2783	13797	4651	571	4589	1794	7935
3.78_832.57	OxPC 34:2+1O; OxPC 16:0-18:2+1O	[M+CH3COO]-	HZKBHRZARZUXPO-VYIQYICTNA-N	832.57	ESI (-)	3.783	9904	10368	4971	5049	5378	4425	3860	4661	5639	5302	5639	5573	5566	6483	5810	5904	5453	9847	9509	6296	10113	8452	10133	8362	7520	7247	3456	5320	8626	14264	3255	5835	1054	5162	2847	3119	970	12067	1576	6605	6657	4424	6943
3.78_848.57	OxPC 34:2+2O; OxPC 16:0-18:2+2O	[M+CH3COO]-	GMJLRVXYZZADNS-CRWFHCLENA-N	848.568	ESI (-)	3.782	74	99	45	38	88	70	99	135	81	35	30	39	49	65	54	243	243	164	323	153	210	243	212	165	173	179	160	100	222	351	112	128	2.96	116	47	33	2.96	294	41	34	283	139	529
3.98_830.55	OxPC 34:3+1O; OxPC 16:0-18:3+1O	[M+CH3COO]-	XNMRFFRAJXHEBK-GEUDNWMBNA-N	830.554	ESI (-)	3.978	3310	5013	3616	2527	2558	2300	4371	2803	3838	2615	2478	2809	3671	2630	2548	4310	4833	7513	7633	4241	5438	4259	6106	4268	5573	6570	3574	5040	5116	14740	3212	3748	1038	3493	3696	2576	1230	15727	1329	5071	7985	5198	9169
4.55_762.53	PC 30:1; PC 14:0-16:1	[M+CH3COO]-	XGGMHQYOVYWRLV-VLGSPTGONA-N	762.528	ESI (-)	4.554	295	240	305	283	337	349	613	282	314	260	142	135	308	221	139	352	798	972	1118	162	141	888	75	303	853	1077	219	644	420	1334	477	147	402	405	230	578	192	1393	232	820	2360	812	3275
5.75_792.58	PC 32:0	[M+CH3COO]-	KILNVBDSWZSGLL-KXQOOQHDSA-N	792.577	ESI (-)	5.752	13832	29428	28817	13667	14716	21350	34753	17840	23689	16624	13224	18251	29626	19603	15268	38837	55017	53660	81015	44569	52325	46860	48828	37104	49364	52607	35329	56883	53230	196362	48596	26935	21217	44060	56968	31920	16273	140035	17368	48229	155362	96035	210348
5.20_790.56	PC 32:1	[M+CH3COO]-	QIBZFHLFHCIUOT-NPBIGWJUSA-N	790.56	ESI (-)	5.195	8467	4045	2992	8974	6099	7902	17265	5113	4342	4454	2899	4929	7834	2662	2311	6317	14507	11557	21695	9777	4791	19657	2561	5743	13373	19889	5236	12896	8745	20246	12025	4832	10881	10855	8452	19125	5558	30517	5934	29230	46333	20608	51356
4.70_788.54	PC 32:2	[M+CH3COO]-	GPWHCUUIQMGELX-VHQDNGOZSA-N	788.544	ESI (-)	4.695	1590	1043	814	1334	1023	1222	2181	1145	1059	1280	726	1530	1713	1341	693	2406	3456	5717	5997	4425	2159	3645	1229	2748	3704	6493	2218	3359	4040	8090	2762	1308	1427	2589	1224	2281	1042	6505	767	3234	7849	4453	9377
5.51_804.58	PC 33:1	[M+CH3COO]-	GXTATYLPYLLNLV-MGIDVFSBSA-N	804.577	ESI (-)	5.515	1490	1631	1313	1768	1060	2271	3661	1967	1122	1043	748	1364	2016	1082	960	2017	4356	3434	5254	1908	1839	6070	1306	1582	3335	3738	1817	2540	1929	9555	2367	1377	1914	3977	1636	2573	1228	7679	1581	4532	11668	4668	6966
5.00_802.56	PC 33:2	[M+CH3COO]-	SBNDHGBVMZMSNL-UESLNCBNSA-N	802.561	ESI (-)	4.995	961	1265	710	821	652	961	1728	1066	764	757	620	1195	1328	1235	749	2254	3784	3517	5241	2757	2757	4719	1353	2563	3031	4487	2134	2870	2643	7422	1240	1575	864	3252	1224	1757	965	3783	810	3075	7845	4345	5559
6.47_820.61	PC 34:0	[M-H]-		820.608	ESI (-)	6.467	3620	9938	8247	4516	4855	6487	12606	6300	6223	4563	5583	5156	8748	5193	5319	13735	17621	18044	26979	10466	16362	17607	22184	11242	15098	11451	9894	11083	16971	75939	11669	6259	5489	9888	11354	4539	3855	53462	4660	6780	41119	24595	44389
6.89_806.63	PC 34:0e; PC 18:0e/16:0	[M+CH3COO]-	GTFLTTXDLGEBAI-UHFFFAOYNA-N	806.626	ESI (-)	6.889	570	1340	1160	635	869	778	1623	991	878	710	892	830	1070	747	814	1759	2029	1659	3430	1473	1907	1736	3155	1243	2055	2060	1362	1683	2251	9366	1531	1135	663	2190	1572	808	1032	8247	865	896	7726	5113	10158
5.84_818.59	PC 34:1	[M+CH3COO]-	WTJKGGKOPKCXLL-VYOBOKEXSA-N	818.594	ESI (-)	5.839	154881	194611	135675	155971	144133	183127	250203	174415	172038	121036	114330	132461	197328	104263	103987	226521	295476	295576	367931	200908	207462	236970	255572	181952	290752	295527	155987	220303	259432	514057	230202	195104	149954	249218	178193	185235	102961	525045	116468	323511	500821	336812	563601
5.31_816.58	PC 34:2	[M+CH3COO]-	JLPULHDHAOZNQI-ZTIMHPMXSA-N	816.577	ESI (-)	5.312	82835	119291	60968	70315	52207	62820	123440	69719	87398	60815	66380	87517	109119	64191	49187	237395	268710	326475	423128	251524	246673	212255	302634	213898	316666	411134	186931	239500	318387	573977	162248	230320	73631	189016	128124	150566	68565	401177	50136	326292	600284	410763	804428
4.87_814.56	PC 34:3	[M+CH3COO]-	CNNSEHUKQJCGTE-UPPWDXJYSA-N	814.56	ESI (-)	4.867	1458	1456	696	1229	982	1083	1802	1281	1410	1012	884	1747	1485	1327	929	3015	4935	5516	6067	3359	2782	5233	2143	2801	4635	8669	2296	4145	4385	4855	3208	3051	1417	4506	1537	2348	1131	5787	1085	4723	10739	6512	11174
4.97_814.56	PC 34:3; PC 16:0-18:3	[M+CH3COO]-	JMAYDGBZRHQJAT-XSMZTDTHNA-N	814.562	ESI (-)	4.97	1717	811	500	1187	1124	1979	1734	866	826	674	410	1168	1380	659	564	2603	7274	5830	5475	1798	1920	7743	2070	1469	3546	2979	1137	3924	3286	6818	2260	1760	1444	2823	923	2000	592	4066	878	4097	6255	3595	8153
4.77_814.56	PC 34:3; PC 16:1-18:2	[M+CH3COO]-	QJWDAOSZZYVBJZ-BOAYSYCPNA-N	814.562	ESI (-)	4.774	2721	2797	967	1999	1173	2660	3145	1657	1781	1935	1974	1773	1920	2121	1054	3565	5028	7085	7295	5851	4004	6250	2663	3203	5515	8941	2147	5221	4309	4145	4557	3850	1768	2843	2667	4706	1668	4258	1331	6895	10451	5867	11217
4.59_812.54	PC 34:4	[M+CH3COO]-	YWDDIWXKFJEMKF-JTZVLWBESA-N	812.543	ESI (-)	4.594	395	279	210	405	428	605	632	344	271	497	152	428	557	380	282	1397	1681	1476	2375	1128	768	1323	457	572	1483	1732	477	1126	1275	2036	1284	344	408	1283	224	585	243	1914	297	784	2314	962	2865
6.18_832.61	PC 35:1	[M+CH3COO]-	MFHIZGSSDZJFKD-IYEJTHTFSA-N	832.606	ESI (-)	6.182	1481	2536	1765	1887	1472	2980	3578	2869	1539	1612	1602	1765	3136	1832	1426	3328	6052	4594	6859	2529	3421	6520	3973	2709	4560	3625	3101	2937	3609	12930	2789	2123	2086	4316	2155	2400	1430	10289	1820	3833	12554	5496	9199
5.64_830.59	PC 35:2	[M+CH3COO]-	ZSKWZJYUVZYDQU-WESJWMGVSA-N	830.592	ESI (-)	5.645	1615	2695	1754	1837	1250	2451	3172	2901	1773	1807	1825	2284	3442	2383	1630	5359	9222	8882	11220	5743	6236	8809	6647	5422	6543	10829	5775	5867	6645	17833	3195	4162	2323	5619	3435	4348	1782	9134	2141	7352	16369	9353	16251
4.90_826.56	PC 35:4	[M+CH3COO]-	LYNZMLHNPYEREG-ZHMZGHMTSA-N	826.56	ESI (-)	4.899	403	648	282	451	297	680	749	354	334	427	328	478	640	542	339	1590	2163	1580	2903	1231	1598	2397	1025	807	1839	1840	656	1242	1490	3518	999	737	424	1957	417	769	337	1690	410	1376	3773	1646	3196
6.53_846.62	PC 36:1	[M+CH3COO]-	ATHVAWFAEPLPPQ-VRDBWYNSSA-N	846.625	ESI (-)	6.526	30795	34242	26599	36312	31020	43673	62365	43422	37335	24162	23483	30020	42178	19370	19398	60701	97890	95098	146526	45182	77562	91697	92538	54482	78135	91653	39082	46125	87438	188229	58390	34212	29829	60124	34697	35832	17349	146222	23174	79168	154690	87779	165143
5.99_844.61	PC 36:2	[M+CH3COO]-	SNKAWJBJQDLSFF-NVKMUCNASA-N	844.608	ESI (-)	5.986	82227	104741	76365	82125	66010	80527	130604	87727	101216	72365	70801	91771	118388	61314	59381	210722	250806	309230	345660	235043	217227	186591	245359	224397	246041	435565	213346	212558	296692	348160	180354	149068	83617	176619	113247	162245	58171	260480	65444	306925	395629	288880	523124
5.40_842.59	PC 36:3; A	[M+CH3COO]-	YPAZQMWFRMHBBM-CLKMJQEKSA-N	842.593	ESI (-)	5.401	16159	24511	11069	12516	8317	13615	16892	15876	16896	10754	13671	12418	13182	10716	9764	32533	41572	63067	66493	34092	45940	33266	48544	30888	47053	56204	17297	31645	43804	50281	17297	27713	9343	18037	13286	25314	11248	30846	9733	35541	59538	39641	85842
5.50_842.59	PC 36:3; B	[M+CH3COO]-	YPAZQMWFRMHBBM-CLKMJQEKSA-N	842.593	ESI (-)	5.5	25915	27520	12825	24674	17419	25699	38734	30283	23915	18334	11075	20819	40641	11097	11921	93996	135164	112011	149337	77789	62454	70993	57935	47397	111857	197734	76983	65358	108189	147270	75798	54680	35157	88384	22091	50063	18026	110109	16975	115948	155042	102525	224703
4.90_840.58	PC 36:4; A	[M+CH3COO]-	IIZPXYDJLKNOIY-JXPKJXOSSA-N	840.577	ESI (-)	4.902	15341	20230	9211	8610	6798	6541	11808	10463	10395	7570	9553	9286	9636	7984	7080	16986	34034	53157	53594	19195	33212	31981	36812	20095	38075	35696	8704	20550	28246	27856	9145	21273	4918	8499	4325	10938	5256	20585	3333	14125	22953	14823	45746
5.22_840.58	PC 36:4; B	[M+CH3COO]-	IIZPXYDJLKNOIY-JXPKJXOSSA-N	840.577	ESI (-)	5.222	36042	63791	22142	48683	31947	76041	67231	34283	37371	60037	35283	41883	66112	39322	27573	248039	223889	156066	264599	158877	184858	143047	207994	74218	233402	212649	113455	154240	207123	216156	192933	122080	58890	197028	78498	105922	39188	172737	58358	250335	290724	199668	336894
4.49_838.56	PC 36:5; A	[M+CH3COO]-	DYDDZDMJSQYFGN-OIVUZXIWSA-N	838.558	ESI (-)	4.486	467	367	223	376	324	258	257	298	405	220	224	357	284	277	263	451	858	1661	1420	518	901	880	407	473	710	843	340	602	1012	614	360	379	129	441	142	288	220	478	180	370	1003	478	1272
4.80_838.56	PC 36:5; B	[M+CH3COO]-	DYDDZDMJSQYFGN-OIVUZXIWSA-N	838.56	ESI (-)	4.804	2139	835	633	1368	1655	1955	2232	1267	1059	840	566	2300	3574	3740	790	6247	10185	6833	8297	2157	2742	10055	2762	7611	6605	4740	2368	4594	8901	5099	7466	3970	1784	6305	3238	3183	1166	7140	1579	6495	12183	5839	8552
6.34_858.62	PC 37:2	[M+CH3COO]-	MCZUABDVGPPWPM-HJTCUGKVSA-N	858.621	ESI (-)	6.336	380	538	439	446	256	486	383	532	413	402	374	397	341	418	343	887	1489	1884	2165	997	1071	1683	1221	1058	1330	2750	1093	1033	1108	1947	720	456	498	972	536	848	298	1431	367	1394	2988	1662	3305
5.55_854.59	PC 37:4	[M+CH3COO]-	QRPUCJXFPYFTMB-FBFLODOBSA-N	854.591	ESI (-)	5.551	639	1109	644	860	624	1850	1193	933	736	1052	685	864	1366	910	672	3771	4919	2920	4902	2204	3369	3632	3141	1412	3307	3222	2428	2578	3006	5194	2554	1379	1212	3777	1187	1930	726	2569	1280	3549	5936	3366	4918
6.59_872.64	PC 38:2	[M+CH3COO]-	KXXLFCAPKGRXBT-FMJYHZMHSA-N	872.639	ESI (-)	6.588	943	966	703	939	862	1397	1546	1056	981	846	697	953	1685	629	575	2791	4411	4579	7854	3715	2996	3255	2729	3301	3856	13013	2680	3045	3561	7995	3515	1680	1555	3239	1409	2140	1076	4039	934	5870	7692	4466	13213
6.18_870.63	PC 38:3	[M+CH3COO]-	OJHJKEBRZSDTTL-VHWCKNCUSA-N	870.626	ESI (-)	6.177	11383	8548	5354	11544	8177	14652	19135	13181	12584	9195	4489	9149	22623	4198	5096	51085	86341	62627	91757	43576	32518	30750	25704	25605	52615	152708	46527	28493	64773	73043	48116	17675	14898	39823	10088	25394	5872	42550	7399	64129	65220	40419	102469
5.88_868.61	PC 38:4; A	[M+CH3COO]-	PSVRFUPOQYJOOZ-QNPWAGBNSA-N	868.609	ESI (-)	5.879	15756	25331	11994	23220	15732	42019	29656	16023	17795	33254	17491	21553	31747	19125	14013	134672	109786	79252	135150	86783	105042	65584	105229	42919	103291	124809	72233	69767	118318	91426	108152	39726	27649	89669	41052	53252	15429	54918	31389	123784	125350	81850	155189
5.68_868.61	PC 38:4; PC 16:0-22:4	[M+CH3COO]-	HUAVKOMRGUBYMK-LTFXTMEVNA-N	868.606	ESI (-)	5.685	1854	2239	979	2298	1875	3797	4058	2078	1904	2334	1234	1451	3035	751	1310	11829	13415	6882	13024	7503	8419	8706	6561	3452	12609	12316	4174	7053	7638	12652	7259	3515	4141	10901	1814	5339	2426	6997	2155	10190	12685	7599	14225
5.56_868.61	PC 38:4; PC 18:1-20:3	[M+CH3COO]-	JNKAOGSDBBXHEP-SAUDALOUNA-N	868.607	ESI (-)	5.561	2530	2619	1302	2082	1517	3216	2765	3327	2787	1650	1043	1557	2655	944	1300	7302	9773	10622	11696	5633	6206	5801	4832	3939	8380	14875	4119	5487	6985	7199	5103	4023	2247	5360	1583	4022	1958	4687	1972	7666	8401	5679	12509
5.26_866.59	PC 38:5; A	[M+CH3COO]-	YLWBKBDNHWQEFU-YJXJLLHLSA-N	866.592	ESI (-)	5.257	3157	5283	2420	3997	3136	6658	5423	3695	3264	4155	3089	3460	6826	3453	2919	20534	19986	15908	21962	9423	14907	15633	13054	9186	18479	16971	7727	11810	16129	13464	14711	8308	5590	11510	4414	7930	4057	11503	4420	14718	20597	12234	19651
5.47_866.59	PC 38:5; B	[M+CH3COO]-	YLWBKBDNHWQEFU-YJXJLLHLSA-N	866.591	ESI (-)	5.469	1637	2936	1164	2319	1715	2755	2935	1921	1593	2485	1563	1822	3922	2019	1256	11688	12603	5457	13947	13861	8029	7233	7937	5734	15260	15716	7334	5897	8287	8057	9463	3470	2962	18353	2262	5849	1770	8625	2355	16826	13571	9354	15546
5.05_864.58	PC 38:6	[M+CH3COO]-	PLZBTDKJYHXIEW-DZUXOTHRSA-N	864.577	ESI (-)	5.049	3611	7750	3724	7458	2090	6836	4849	4697	5404	4056	3117	7201	22781	10197	3683	38597	34724	36346	48848	49670	33773	20323	32847	32536	35334	71435	58322	21207	55348	24432	48170	21753	10501	38965	14313	19608	5060	27953	6452	52073	79526	42554	70072
6.37_896.64	PC 40:4	[M+CH3COO]-	QQIYXJBHMDYXHH-NMUBDWGHSA-N	896.639	ESI (-)	6.369	882	901	546	1251	1036	2430	2653	917	1007	1361	745	829	1736	479	616	6813	9173	3388	8836	4190	4947	4081	4379	1850	7247	9429	2527	3538	5376	7017	4899	1310	2005	5406	1009	3026	883	3626	976	6743	6347	3813	6916
5.91_894.62	PC 40:5; A	[M+CH3COO]-	LJFKFKIYUJNFPZ-ZLFSCUDPSA-N	894.622	ESI (-)	5.914	1020	886	759	1704	1097	1723	2249	1247	1163	1093	830	1380	3636	1175	836	5335	7832	4559	6380	2887	4066	5223	2410	4095	5486	6844	3259	3098	5830	3743	5484	1944	2284	3436	1212	2944	1171	3008	1370	4039	5932	3409	4613
6.15_894.62	PC 40:5; B	[M+CH3COO]-	LJFKFKIYUJNFPZ-ZLFSCUDPSA-N	894.624	ESI (-)	6.149	514	1039	444	866	519	973	1248	684	694	1271	617	501	1397	276	468	5031	5661	1523	6651	7708	4234	1726	3488	1112	6413	10197	4501	2168	3362	3781	4007	1061	1231	7923	454	2906	758	3208	882	8983	5667	3961	6766
5.38_892.61	PC 40:6; A	[M+CH3COO]-	FYVNIFOYDIIODX-KNKJIUSSSA-N	892.605	ESI (-)	5.383	89	271	119	182	210	337	219	282	150	292	233	196	329	249	143	866	740	787	981	658	1066	801	530	453	1043	923	465	685	781	859	787	432	270	356	229	378	282	270	252	732	784	591	961
5.70_892.61	PC 40:6; B	[M+CH3COO]-	FYVNIFOYDIIODX-KNKJIUSSSA-N	892.609	ESI (-)	5.698	2149	2590	1936	4546	1283	4066	3114	2589	2836	2348	1438	4148	13657	4485	2004	16930	21587	19326	26754	28104	17911	11947	12454	18641	14205	53184	39173	12074	29071	15461	31534	8428	6883	18189	8975	12684	2795	12719	4348	27515	40388	22674	37479
5.11_890.59	PC 40:7	[M+CH3COO]-	BPUROMFCPFGBOT-ZEGPSQTJSA-N	890.591	ESI (-)	5.107	279	476	224	293	130	448	311	280	338	293	291	280	554	390	241	1548	1907	2319	3290	1702	1848	1377	1674	1102	1600	3783	1306	1069	1751	2963	1667	827	478	1196	569	836	581	1812	429	1578	6288	1991	7853
4.66_888.57	PC 40:8	[M+CH3COO]-	BFCSBEFTXQRIOJ-IMYLGOOQSA-N	888.575	ESI (-)	4.655	670	1142	313	657	732	1235	907	465	515	1219	516	971	1173	896	584	6826	6137	3357	6542	2555	4963	3773	5414	2041	3374	3127	1108	2955	5038	4157	3932	3648	657	2527	1393	963	1878	2076	1125	834	4098	1626	3710
6.23_804.61	PC p-34:0; or PC o-34:1	[M+CH3COO]-	QCGUXAIDEOWPBV-SNKLRXETSA-N	804.612	ESI (-)	6.226	2671	4970	3591	1915	2913	3590	2347	2650	3375	2801	2371	2697	2972	1956	2194	5880	8514	8261	13721	8145	7585	5450	8407	5642	7835	13080	5048	9256	8500	23798	7840	5767	3651	8840	6019	6455	4277	15281	3451	8381	29119	15715	47622
5.72_802.60	PC p-34:1; or PC o-34:2; A	[M+CH3COO]-	MBRHHFWRXQYYAN-RTVLTNFHSA-N	802.595	ESI (-)	5.724	1479	2281	1476	1091	1348	1887	2184	1403	1418	1693	1230	2010	1339	1546	1115	3333	4615	7850	7709	3980	5156	4241	5949	3844	3859	8441	2773	4348	5214	10276	3663	3433	1612	3650	2429	4045	3128	5428	1600	5093	12043	8269	18440
6.15_802.60	PC p-34:1; or PC o-34:2; B	[M+CH3COO]-	MBRHHFWRXQYYAN-RTVLTNFHSA-N	802.596	ESI (-)	6.15	1556	2188	1637	1170	1416	1697	1738	1770	1679	1471	1643	1285	2248	1499	1579	3816	4239	5370	6017	2867	3106	3197	5615	2889	4550	3403	1568	2856	4154	8673	2406	2609	1294	2430	2346	2159	1837	6863	1399	4757	9355	4472	14296
5.60_800.58	PC p-34:2; or PC o-34:3	[M+CH3COO]-	QLEHHUPUHJPURI-PWYDUFMYSA-N	800.58	ESI (-)	5.597	2743	3201	2440	1509	1746	2203	2424	2099	1979	2364	2386	2110	2420	1557	2100	7353	8001	15073	12068	7179	5092	5953	12837	4995	7661	12621	4846	6482	9407	12289	2974	4375	1527	3024	2569	4578	1914	9199	1663	8610	14208	8239	23892
6.41_830.63	PC p-36:1; or PC o-36:2	[M+CH3COO]-	ZOTYCHIFTCFAHC-KOUVQCMKSA-N	830.627	ESI (-)	6.412	462	844	583	487	654	761	965	632	591	482	679	755	456	583	503	1668	2666	2705	2799	1434	1873	1705	3148	1497	1790	3696	1089	1288	2290	4962	1698	1795	836	2395	808	1633	1838	2647	1014	1641	7154	4034	8519
5.77_828.61	PC p-36:2; or PC o-36:3	[M+CH3COO]-	DIHWZUCEXWUHOD-IIVNATNGSA-N	828.61	ESI (-)	5.773	890	1239	673	660	665	977	867	731	700	815	670	1075	799	766	590	1831	2870	3050	3371	2259	2852	2132	2626	2103	1782	4332	1353	2163	3051	3162	2064	2150	1162	1936	1250	2358	1911	1337	1138	2032	4645	3127	5962
5.59_826.60	PC p-36:3; or PC o-36:4	[M+CH3COO]-	SOUZQPFUXRVDGK-KCTKZSJBSA-N	826.596	ESI (-)	5.595	2146	3973	1959	2218	2022	4811	3374	2467	2045	3287	2175	2932	2775	2622	2084	14276	12957	10134	21587	13931	10838	7401	15285	6170	12698	20074	7610	13054	15433	17025	14030	6588	5031	14621	5594	9246	3428	12894	3973	15059	25751	17319	41955
5.49_824.58	PC p-36:4; or PC o-36:5	[M+CH3COO]-	IOYKZPNDXIIXLN-LOQSCQKMSA-N	824.581	ESI (-)	5.492	1873	2625	1755	1628	1453	3131	2116	1682	1613	2755	2307	2378	2940	2125	2364	12803	9700	10077	15345	8810	6772	5692	14613	5454	9955	11215	5064	7938	12647	9120	7270	4931	3038	4915	3438	5881	2195	7764	2874	10766	15248	8573	17882
6.30_854.63	PC p-38:3; or PC o-38:4	[M+CH3COO]-	GWBOVQHRCURSPU-QMFAPAEZSA-N	854.629	ESI (-)	6.296	855	1841	1155	1079	1067	1746	1722	1369	854	1681	1804	1455	1218	1078	1101	6922	7837	4468	9731	5887	5215	3401	12569	2837	6817	9400	3760	5074	7782	9131	5391	3163	2056	7276	1956	3715	2043	6207	2166	5466	10276	7162	14993
5.65_852.61	PC p-38:4; or PC o-38:5; A	[M+CH3COO]-	DBQMOXDLWKVKKG-REWQMPQJSA-N	852.611	ESI (-)	5.653	2148	3785	1899	1972	1747	4588	2188	2072	1785	3455	1900	2558	2359	2268	1767	10947	9880	7570	13837	11533	10078	6059	13062	5518	9520	14380	5349	10709	12251	8212	9777	4913	4039	8741	3929	7178	2633	5688	3707	10308	13450	9782	20330
6.17_852.61	PC p-38:4; or PC o-38:5; B	[M+CH3COO]-	DBQMOXDLWKVKKG-REWQMPQJSA-N	852.611	ESI (-)	6.172	406	701	573	384	352	633	868	423	401	641	636	697	687	490	557	3419	2140	2393	2921	2302	1870	1448	3996	1112	2423	2578	1453	1721	2757	2503	1281	1146	719	1722	704	1109	629	1790	844	2053	3734	1987	4015
5.41_850.60	PC p-38:5; or PC o-38:6	[M+CH3COO]-	ATTCDOPAYPGSLE-LQULQHAGSA-N	850.596	ESI (-)	5.414	144	279	152	233	33	234	159	217	65	187	106	146	490	396	144	1207	1060	1217	1707	2739	1340	746	1055	1108	1054	3954	2164	1081	1624	1211	1973	709	651	1492	858	1113	601	1219	346	1779	3770	2518	5556
7.03_886.70	PC p-40:1; or PC o-40:2	[M+CH3COO]-	KYEGAYPFBCAHDL-SPACVREBSA-N	886.696	ESI (-)	7.03	179	303	251	3.44	156	101	144	74	143	55	256	155	188	74	133	112	409	96	712	281	151	158	427	309	363	1123	175	185	198	1113	214	209	120	311	246	275	120	653	112	517	1379	541	1847
6.98_882.66	PC p-40:3; or PC o-40:4	[M+CH3COO]-	RDNHPNJCALITSY-MBZSPAKGSA-N	882.658	ESI (-)	6.978	88	414	234	89	345	336	194	317	76	316	383	168	262	255	188	562	1517	213	1697	849	989	530	1914	503	979	2349	277	533	823	1743	867	544	347	1030	185	676	344	861	354	783	1953	1276	2619
6.30_880.64	PC p-40:4; or PC o-40:5	[M+CH3COO]-	AGKCACWGAXVMPI-BVWWTNGZSA-N	880.643	ESI (-)	6.305	205	497	225	331	188	421	394	148	160	423	222	346	344	224	67	1253	1670	975	1710	1153	1033	833	1928	709	1228	2190	671	852	1518	1222	1090	587	444	1130	274	809	456	938	426	1339	1776	1064	1943
6.96_908.67	PC p-42:4; or PC o-42:5	[M+CH3COO]-	NLEDXBSUDVLSEN-UFFJXODHSA-N	908.674	ESI (-)	6.958	317	556	233	209	257	411	314	262	239	404	263	247	278	317	241	1278	1734	1003	1902	1030	965	705	1608	761	1155	2252	478	777	1188	1469	1202	653	429	1069	337	1014	383	813	410	1446	2122	965	2799
6.38_906.66	PC p-42:5; or PC o-42:6	[M+CH3COO]-	CMUBJJYJAQLOOD-XSOFIKLRSA-N	906.658	ESI (-)	6.385	191	354	205	198	171	317	200	173	118	394	72	285	259	223	137	994	1747	890	1291	1046	1071	652	1039	644	635	1659	342	834	1060	1204	868	430	147	509	343	763	270	446	173	859	1133	682	1627
7.60_936.70	PC p-44:4; or PC o-44:5	[M+CH3COO]-	CEZAZXUWDFPTTE-FHIJIHMSSA-N	936.705	ESI (-)	7.6	522	962	656	524	574	850	671	499	593	771	487	666	716	475	651	1899	3035	1686	3347	2157	1572	1229	2794	1353	1678	3098	866	1381	2200	2761	1839	1142	658	1604	509	1713	735	1322	706	2261	3228	1930	4266
5.99_716.52	PE 34:1	[M-H]-	FHQVHHIBKUMWTI-OTMQOFQLSA-N	716.524	ESI (-)	5.993	19230	21346	13948	9420	18598	13998	22983	25902	17510	13373	14819	16362	25779	18393	19412	53550	53523	77171	188696	36478	58101	56775	85020	31730	49457	35988	25584	39206	64069	771261	16728	20834	16808	28001	37056	15334	23354	374370	19469	7033	373674	172023	661911
5.45_714.51	PE 34:2	[M-H]-	HBZNVZIRJWODIB-NHCUFCNUSA-N	714.509	ESI (-)	5.453	6216	6248	4383	3101	5104	4097	9684	5823	6652	4722	5122	4578	7692	4117	5742	39017	21061	40818	63022	26374	28685	32020	32400	25227	31149	24977	15025	22401	33497	217752	12329	17293	7744	16236	10651	10128	13041	66008	6777	4405	130912	71052	271495
5.78_728.52	PE 35:2; PE 17:0-18:2	[M-H]-	UJCJWIHZUHMDIT-OHNCOSGTNA-N	728.524	ESI (-)	5.783	173	159	121	167	236	145	187	144	120	169	191	107	262	167	202	511	523	768	1104	362	235	767	498	304	534	719	321	346	576	5359	216	232	166	279	176	217	129	1494	259	80	3806	1312	5534
5.84_744.55	PE 36:1	[M-H]-	JQKOHRZNEOQNJE-ZZEZOPTASA-N	744.555	ESI (-)	5.836	7646	9217	7085	8141	7239	9011	12137	8517	8942	6324	5762	7154	10103	5712	5626	11484	14941	14385	18796	9770	10191	11007	12843	9679	13980	14280	7875	10378	13032	25827	11343	9491	7268	12031	8436	8872	5411	25667	6114	16051	24886	16028	26966
6.66_744.56	PE 36:1; PE 18:0-18:1	[M-H]-	JQKOHRZNEOQNJE-ZZEZOPTANA-N	744.556	ESI (-)	6.661	3987	4845	3258	2926	4370	3044	5146	7083	4751	3895	4403	4929	5442	4831	3957	9095	12086	11411	27086	5950	14083	14303	18191	8115	9956	7474	5435	7892	13145	159692	5669	6069	4724	8267	12788	5337	9945	67016	5325	2644	95852	40442	131428
6.12_742.54	PE 36:2	[M-H]-	MWRBNPKJOOWZPW-CLFAGFIQSA-N	742.54	ESI (-)	6.118	3334	3416	2035	2280	3685	2060	6773	5061	3876	2684	3884	3251	3938	3261	4374	13829	9549	16584	22938	11758	16587	22801	15422	10534	10332	21053	8799	12216	20081	85099	6815	7804	4745	9285	7303	6520	8418	25459	3888	5167	58353	28234	105586
5.50_740.52	PE 36:3	[M-H]-		740.524	ESI (-)	5.495	8572	7098	4687	3610	5343	4272	7192	8542	7759	5129	6461	6154	4989	4383	5120	27235	24462	32949	46338	13383	30331	47144	41832	21384	27456	10519	8820	17221	34354	127943	7980	12765	4420	11642	6583	6998	11939	28938	5262	2900	77642	29994	113673
5.34_738.51	PE 36:4	[M-H]-		738.508	ESI (-)	5.337	8875	9420	5341	4809	5480	7584	12077	8772	8921	6628	6996	10211	13660	7816	6215	130296	77595	97646	274942	83412	95191	77957	128330	52440	135430	52029	45525	64787	131512	632005	27571	29342	12719	66635	26405	16371	25735	198235	16913	16730	561541	200395	953699
5.08_738.51	PE 36:4; PE 18:2-18:2	[M-H]-	SSCDRSKJTAQNNB-MAZCIEHSNA-N	738.51	ESI (-)	5.075	3.43	3.43	3.43	3.43	3.43	3.43	3.43	3.43	117	72	41	73	3.43	66	3.43	1579	3.43	1408	2442	3.43	10052	3366	3.43	6467	892	196	3.43	278	11730	46912	257	212	3.43	3.43	3.43	1011	286	3.43	3.43	3.43	29393	1929	75254
4.91_736.49	PE 36:5; PE 16:0-20:5	[M-H]-	KHLRCNXJXSYNCK-LPHKCNJWNA-N	736.492	ESI (-)	4.91	255	89	95	91	190	119	144	207	120	122	99	185	477	344	133	1565	1197	2110	2447	1080	878	1842	979	1348	1607	734	977	781	1994	2797	814	196	299	807	830	373	580	1736	531	227	5002	2273	6357
5.67_752.52	PE 37:4; PE 17:0-20:4	[M-H]-	CKWQBCHPEQMNNL-UMWXEKTDNA-N	752.525	ESI (-)	5.672	137	63	99	122	103	189	216	234	61	141	164	313	266	174	3.05	1009	707	385	1634	837	905	1177	852	485	1003	539	537	647	946	5593	383	486	294	781	599	404	710	1617	335	86	6082	1876	7802
5.98_736.53	PE 37:5e; PE 17:1e/20:4	[M-H]-	ZTNZTGXTHOFZGC-LNFNTRPGNA-N	736.529	ESI (-)	5.981	314	427	177	335	216	324	594	392	352	514	420	646	607	550	323	2332	2217	2239	5232	1395	1783	2401	2361	1110	2752	2360	1115	1445	2496	14731	1148	874	462	1465	773	718	1030	4730	606	529	21969	5821	24064
6.00_770.57	PE 38:2	[M-H]-	CLPMAPXZURYSNH-CNBLIUODSA-N	770.569	ESI (-)	6.004	4008	4768	3800	4157	3542	4297	6246	4517	5436	3654	3312	4825	5313	3089	3241	9444	11074	14096	16774	10467	9658	8565	11523	10498	11268	19999	9457	9662	13433	16303	8299	6608	3730	8367	5371	7585	2879	12352	3219	13862	19302	12464	23797
6.69_770.57	PE 38:2; PE 18:1-20:1	[M-H]-	UITCASPZWUAJBW-HWSICPKZNA-N	770.57	ESI (-)	6.691	363	593	341	271	451	347	570	586	539	380	622	450	530	559	331	979	1663	2075	2390	885	1189	1377	1884	1484	1545	2024	1138	1009	1688	5708	1146	815	305	925	660	514	557	2782	393	525	3340	1683	3686
6.32_768.56	PE 38:3; PE 18:0-20:3	[M-H]-		768.556	ESI (-)	6.321	601	593	299	356	530	299	820	583	400	275	492	517	885	593	452	1828	1570	2533	3548	1814	1590	1929	1698	1358	1592	4307	1649	1643	2615	10001	1194	1554	704	1266	819	1083	1451	3338	595	1019	9524	4083	12720
5.22_766.54	PE 38:4; A	[M-H]-	ANRKEHNWXKCXDB-BHFWLYLHSA-N	766.539	ESI (-)	5.219	2137	3629	1449	2701	2133	4247	3928	2136	2152	3110	2002	2600	3494	2289	1638	11549	10855	7558	12863	7736	8607	6689	9998	4201	11320	10037	5812	7546	9455	11880	8802	6038	2952	9522	4303	5303	2437	9473	3500	11681	15768	9372	18211
6.01_766.54	PE 38:4; B	[M-H]-	ANRKEHNWXKCXDB-BHFWLYLHSA-N	766.541	ESI (-)	6.014	4930	5874	3604	4694	4485	5492	7554	6085	6572	5961	6910	7702	8852	6701	4672	44086	26037	31612	95101	29222	39789	28440	45712	19715	35691	51962	17858	25827	60367	326478	17242	16794	8662	26846	16972	11989	18554	79720	8883	12949	352365	105145	611595
5.81_766.54	PE 38:4; PE 16:0-22:4	[M-H]-	ICYDFONFTSPCRL-BHYOAKPMNA-N	766.54	ESI (-)	5.81	2517	3214	1255	1327	1938	2624	3151	2439	2746	2090	2185	2249	2529	1879	1359	13932	11122	10694	37476	7835	16628	15812	15258	8910	12878	4303	4874	10896	9397	176839	7173	4695	2550	9497	4512	3294	5851	43671	2834	3493	111483	29373	240808
5.37_764.52	PE 38:5; PE 18:1-20:4;	[M-H]-	ZYMZKMQPPJPQHY-HAGCXRLMNA-N	764.524	ESI (-)	5.371	10283	9276	5620	4942	6545	5719	9157	9334	7882	6897	6538	10068	8258	7556	5011	79346	49253	50414	105816	33538	62489	72453	92565	34266	65833	15592	28075	51600	87861	198332	19389	19991	6836	43982	17025	11011	22203	66020	13993	9065	215434	69113	298464
6.13_750.54	PE 38:5e; PE 16:1e/22:4	[M-H]-	OZSVECGNTALICE-GKPKDRHFNA-N	750.545	ESI (-)	6.131	4297	6333	1984	2462	3431	3376	6492	5125	4378	3610	4212	4523	4946	3170	2677	20803	12552	13612	41803	10588	24169	23358	19269	13427	18131	6664	6923	19256	17130	118324	9651	9398	3415	14733	6602	5177	11346	35313	3848	3452	84661	47645	182312
5.18_762.51	PE 38:6	[M-H]-	VRBJSZDBPQLNEM-PFTGJCAASA-N	762.51	ESI (-)	5.182	1470	1535	874	1503	1061	1549	1899	1414	1519	1204	1092	2575	4277	2927	1458	15879	8913	14756	33632	25596	15903	13616	16996	10798	13385	13720	18655	10091	26847	327993	9483	8048	3890	12214	7481	4898	5374	84267	4496	6719	342908	42875	1472714
5.13_762.51	PE 38:6; PE 16:0-22:6	[M-H]-	MPWUZHVZZKSTPV-LGFBOSHVNA-N	762.513	ESI (-)	5.13	1470	1535	874	135	1061	1549	252	1414	1519	1204	1073	692	4277	487	137	15879	4341	14756	33632	25596	7316	4694	16996	2113	13385	13720	18655	10091	8953	327993	9483	1519	71	3596	3107	1331	5374	84267	1512	2561	342908	42875	1472714
4.91_762.51	PE 38:6; PE 18:2-20:4	[M-H]-	VFHZIDQZQBGNBH-DMQHYRIXNA-N	762.508	ESI (-)	4.91	2402	3167	1921	928	1785	1410	2277	1654	1848	2586	1330	1895	2284	1720	1796	20239	11954	11375	15735	5951	12841	16611	11791	9195	10939	2400	5833	13851	15891	25154	5037	6719	1272	6237	3183	2613	4254	6155	2071	1546	13954	7067	19663
6.49_794.57	PE 40:4; PE 18:0-22:4	[M-H]-	TVACGFJBGVEGCR-PYQGTGCGNA-N	794.571	ESI (-)	6.493	756	1239	526	664	840	978	1309	978	941	846	1181	998	1073	883	694	3399	2681	2263	5814	2013	3948	3156	4209	2023	2463	2072	1433	2457	2874	31674	2143	1432	1058	2380	1474	1265	1883	6208	870	1136	20690	6988	31962
6.04_792.56	PE 40:5; PE 18:0-22:5	[M-H]-		792.555	ESI (-)	6.045	594	833	468	536	559	541	842	735	425	551	751	780	945	757	563	2542	1769	2103	4293	1229	1952	2689	2450	1618	1966	2062	1142	1601	3291	11372	1235	1047	577	1561	1042	762	1362	3145	573	814	15345	4261	17884
6.83_778.58	PE 40:5e; PE 18:1e/22:4	[M-H]-		778.576	ESI (-)	6.825	3082	5270	1690	2318	3108	2786	5589	4103	3294	3190	4559	3700	4563	2782	2405	15043	10360	10767	34053	7244	16595	15927	21054	9115	12024	4451	4619	12081	11039	138183	8000	7205	2851	11187	5422	3388	10172	34540	3381	2748	87443	47470	147400
5.05_790.54	PE 40:6	[M-H]-	FEABWDMFZNBFCT-KUVQHVNNSA-N	790.54	ESI (-)	5.054	288	447	235	527	301	550	352	386	353	244	209	613	1316	791	241	2140	2375	2259	2999	2674	1919	1229	2027	1933	2050	3628	3118	1297	3251	7211	2705	1534	695	2202	904	1105	456	2454	450	2639	7173	2681	11088
5.82_790.54	PE 40:6; PE 18:0-22:6	[M-H]-	XYYHNDVKALDFHQ-HSBBONCLNA-N	790.541	ESI (-)	5.815	557	784	424	594	473	726	901	728	755	688	550	1103	1740	1095	616	4939	2712	4374	12110	7599	4783	3291	5023	3285	3642	11002	7099	3051	9487	36383	3804	2094	1491	3276	1982	2189	2084	12390	1138	4468	64536	16109	110337
5.22_788.52	PE 40:7; PE 18:1-22:6	[M-H]-	JZSZAGWWWKKXLO-HILQMKNTNA-N	788.524	ESI (-)	5.223	1135	1208	729	886	702	821	953	1068	853	845	557	1643	1403	1452	865	6646	5347	5520	10456	4707	6674	8160	8808	4558	5625	2256	5170	4336	11725	15509	3665	2713	864	3940	2766	1581	2349	7188	1647	2122	31541	8028	54337
6.31_700.53	PE p-34:1; or PE o-34:2	[M-H]-	ZOSSFCIAXYNTHL-CSTBBDSDSA-N	700.529	ESI (-)	6.313	3120	4321	1852	2008	3024	2389	4071	3246	3336	2488	2325	3654	6162	3903	3403	9187	7464	9074	19087	6580	9955	9762	9997	7992	10283	5782	4702	9001	10401	90168	6443	6675	3470	8139	9263	4615	9399	46074	4114	2514	67197	37261	115807
5.77_698.51	PE p-34:2; or PE o-34:3	[M-H]-	LALFTIIBOJSVNP-OBEJFMRTSA-N	698.514	ESI (-)	5.774	1164	1106	574	582	724	731	1228	795	1025	973	759	1122	1177	856	1037	5736	4686	7698	10558	3795	4465	6257	7734	5723	6252	7210	2308	3475	6848	38780	4018	3045	1309	3223	1881	2791	4745	11173	1746	1674	38779	12313	62157
7.01_728.56	PE p-36:1; or PE o-36:2	[M-H]-	OBAAWAYLQLYWNN-KHFVPPDWSA-N	728.559	ESI (-)	7.01	1543	3059	1204	1471	2098	1314	2980	2527	1951	1630	1684	2447	4615	2832	2177	5920	5461	5645	13712	4074	6291	5697	9554	4598	6550	3577	3031	5376	6571	83535	3550	3324	2120	5250	5661	2179	5855	43968	3026	1553	51447	30273	75013
6.44_726.54	PE p-36:2; or PE o-36:3	[M-H]-		726.544	ESI (-)	6.441	1194	1313	616	645	1128	744	1534	1274	1395	1064	1090	1709	1398	1324	1171	6060	5961	11567	12008	4885	5199	6809	11436	6228	7948	11183	3063	4674	7976	46182	4373	3378	1490	3945	2199	3302	5414	12202	2176	2290	42020	14537	47707
5.64_722.51	PE p-36:4; or PE o-36:5	[M-H]-	UUYSKERSKRMYME-MAIXUNBTSA-N	722.515	ESI (-)	5.645	7913	7307	3529	5216	5433	6449	8902	6301	6991	8719	5503	10019	9692	7312	6497	73391	36039	40245	99746	33473	48902	40678	60387	32655	67415	29038	21191	36469	66377	192431	32261	23830	9034	34457	18208	13174	22336	70034	13343	8126	189826	83062	342727
5.20_720.50	PE p-36:5; or PE o-36:6	[M-H]-	RLLOITCRNQRGJD-DFAKUSJGSA-N	720.497	ESI (-)	5.2	317	165	162	161	208	244	252	262	288	220	216	458	436	690	370	2398	1477	2476	3885	909	1027	2454	1573	2248	2600	946	1061	729	3072	4538	1431	676	274	687	886	497	691	1898	506	283	9644	2394	12936
7.07_754.57	PE p-38:2; or PE o-38:3	[M-H]-	LZGIKQZCPKHHMV-NANSGXCVSA-N	754.573	ESI (-)	7.073	5.43	449	288	5.43	5.43	5.43	488	5.43	5.43	5.43	5.43	5.43	5.43	5.43	5.43	1696	3023	4060	3483	576	1968	1720	2800	2799	3221	3614	2037	2598	2394	10491	2407	1160	5.43	859	257	5.43	316	4928	5.43	507	7780	3483	9315
6.63_752.56	PE p-38:3; or PE o-38:4	[M-H]-	YHSWSUHZIXJBHZ-OWTAGOBYSA-N	752.559	ESI (-)	6.626	717	686	334	398	433	422	688	715	522	370	496	542	755	507	612	1781	1962	3184	3289	1216	1338	1714	2027	1495	2468	3092	1137	1374	1821	9700	1348	2079	653	1495	781	888	2203	4251	590	541	11727	5650	12825
6.33_750.55	PE p-38:4; or PE o-38:5	[M-H]-	URPXXNCTXCOATD-FXMFQVEGSA-N	750.546	ESI (-)	6.33	9821	12908	5916	9043	8518	9183	16587	11875	10517	12141	12096	16908	17227	13152	11370	82871	54211	62134	131977	45803	60169	52865	102507	38696	78648	43027	25453	45970	76027	398004	38194	31539	11738	48602	26332	15555	40720	144031	17523	11443	360799	180026	523395
5.71_748.53	PE p-38:5; or PE o-38:6	[M-H]-	KCNBSSYOJRUKOM-JALPNNRCSA-N	748.529	ESI (-)	5.707	5753	5228	2747	2957	4095	4096	4755	4689	4338	6341	3991	7480	5128	5396	4072	34489	26055	30398	62661	17425	31150	33901	40470	18850	33206	17593	10979	26220	36841	95989	14618	14626	3978	17028	9061	7468	14237	29320	7374	6776	100894	37564	200255
5.45_746.51	PE p-38:6; or PE o-38:7	[M-H]-	WVGALBKSWOUIEZ-XNHMFJFDSA-N	746.514	ESI (-)	5.445	1854	1942	944	1130	990	1141	1790	1250	1490	1420	1016	3139	4117	2774	1532	13163	8325	12911	27784	13370	12227	12386	17063	11967	14755	12471	10750	8706	24751	42437	9648	5491	2441	8170	6740	3995	5145	20932	2701	3762	62724	28487	117471
7.04_778.58	PE p-40:4; or PE o-40:5	[M-H]-	OQKUDRFZPJFLJQ-KMUIXOOCSA-N	778.576	ESI (-)	7.036	2390	25	25	25	25	25	25	25	403	25	25	25	25	25	25	3726	3210	2700	5210	2624	1113	2175	3385	1251	641	4204	25	2403	3583	11842	2189	555	25	2987	297	2380	2595	5491	25	25	10190	5336	15845
6.34_776.56	PE p-40:5; or PE o-40:6	[M-H]-	DZPHTQGGRSWHLG-USOCFQKQSA-N	776.56	ESI (-)	6.344	1397	1730	943	1359	1531	1203	2588	1958	1323	1160	1810	2851	2660	2466	1414	7863	5899	6648	12433	3564	5986	9914	7014	5773	7180	4143	2852	5280	10087	41986	3655	4277	1561	4445	3205	1892	6158	13951	1936	1457	53447	21956	54275
6.12_774.54	PE p-40:6; or PE o-40:7	[M-H]-	FIJFPUAJUDAZEY-MNDXXDKYSA-N	774.545	ESI (-)	6.121	1905	2877	1164	1884	1155	1420	2652	1885	1982	1620	1513	4624	6531	4224	2397	10585	8465	11961	22211	14893	11936	11621	19813	11453	11773	13841	10914	8306	19359	66470	8033	6320	2796	9692	9009	3865	8283	28564	2947	3819	101006	48305	158036
5.51_772.53	PE p-40:7; or PE o-40:8	[M-H]-	UKPNUUDYLNCIOE-IZHHWLPXSA-N	772.528	ESI (-)	5.515	1119	1120	655	530	598	696	587	806	790	844	472	1562	1613	1571	877	4115	4314	6323	10819	6016	6208	6165	7976	4913	4803	6586	4193	4452	8212	11779	3162	2650	860	2993	2947	1610	2141	4231	1209	2081	17625	6716	44558
5.11_701.51	PEtOH 34:1; PEtOH 16:0-18:1	[M-H]-	JCABVIFDXFFRMT-VXPUYCOJNA-N	701.514	ESI (-)	5.108	1423	2220	677	861	1168	1127	1794	848	2109	801	1404	2575	2676	2943	1408	3082	2330	2206	3825	1388	1684	2231	2950	7125	2312	6797	1138	1848	3000	5306	4363	673	310	1800	896	1150	436	3844	296	1585	7618	910	2267
4.71_699.50	PEtOH 34:2; PEtOH 16:0-18:2	[M-H]-	PVQVBWDPYRLAQO-SESCJMQFNA-N	699.499	ESI (-)	4.709	125	70	68	56	47	1.06	1.06	41	54	1.06	115	59	37	129	1.06	158	37	95	81	11	65	100	61	36	167	90	71	45	92	138	52	1.06	97	166	60	51	76	71	1.06	66	126	75	79
4.61_723.50	PEtOH 36:4; PEtOH 16:0-20:4	[M-H]-	QTIJJMLOUMWMQQ-BUPHOURSNA-N	723.499	ESI (-)	4.613	80	0.77	64	0.77	0.77	67	0.77	33	84	40	112	47	114	57	46	126	0.77	0.77	0.77	106	59	71	80	52	53	51	72	0.77	0.77	82	56	79	0.77	0.77	77	0.77	33	0.77	0.77	56	49	65	88
4.72_721.50	PG 32:0; PG 16:0-16:0	[M-H]-	BIABMEZBCHDPBV-UHFFFAOYNA-N	721.502	ESI (-)	4.725	358	349	375	358	323	308	447	367	429	300	371	367	329	412	336	425	415	573	647	385	454	331	442	485	372	387	375	343	466	1221	329	359	280	396	325	317	284	750	280	323	798	473	806
4.27_719.49	PG 32:1; PG 16:0-16:1	[M-H]-	NOFOTAHTYLXZNV-PEZBUJJGNA-N	719.487	ESI (-)	4.273	2.75	104	92	74	39	93	75	41	84	30	75	50	104	34	60	55	63	73	134	2.75	88	54	2.75	115	148	67	101	45	62	202	55	40	58	39	2.75	34	34	85	37	73	265	51	299
4.78_747.52	PG 34:1; PG 16:0-18:1	[M-H]-	PAZGBAOHGQRCBP-ZCXUNETKNA-N	747.519	ESI (-)	4.776	706	1179	321	422	848	990	1526	790	1070	553	448	524	1167	394	602	1047	1202	1784	2589	966	896	953	1111	948	1491	888	990	775	1592	4078	875	644	520	650	415	533	350	2776	417	556	3998	1419	5062
4.38_745.50	PG 34:2; PG 16:0-18:2	[M-H]-	ATBOMIWRCZXYSZ-BCTRXSSUNA-N	745.505	ESI (-)	4.384	238	259	212	294	181	321	563	298	247	252	139	148	505	165	99	581	580	1215	1197	361	734	369	394	472	661	750	538	457	858	1593	546	283	211	171	107	284	65	952	48	174	1235	682	1840
3.77_743.49	PG 34:3; PG 16:1-18:2	[M-H]-	PTJBFPPEYDFAAQ-RUGCENDANA-N	743.486	ESI (-)	3.77	103	76	54	47	33	57	29	34	40	55	43	75	59	58	68	88	59	248	96	43	38	69	0.88	91	80	91	91	136	149	65	0.88	30	0.88	47	42	45	43	55	41	63	51	47	135
5.07_775.55	PG 36:1; PG 18:0-18:1	[M-H]-	ZEFGRNLJASLRBZ-ZZEZOPTANA-N	775.552	ESI (-)	5.073	103	237	267	61	182	222	329	193	201	216	81	243	366	134	148	230	480	2.59	789	258	146	357	2.59	265	347	2.59	450	352	543	2.59	426	317	156	268	2.59	89	129	2.59	82	173	95	473	2.59
4.57_773.54	PG 36:2; PG 18:1-18:1	[M-H]-	DSNRWDQKZIEDDB-CLFAGFIQNA-N	773.536	ESI (-)	4.566	138	111	160	140	113	201	53	3.04	3.04	150	70	3.04	3.04	75	75	90	231	260	346	208	140	115	52	100	186	339	378	436	274	321	236	139	220	198	117	230	121	3.04	147	99	646	497	399
4.19_771.52	PG 36:3; PG 18:1-18:2	[M-H]-	FSVTVWTVWNNIQX-RQOIEFAZNA-N	771.519	ESI (-)	4.194	30	64	92	47	59	142	57	44	57	3.01	3.01	117	3.01	121	39	271	76	251	262	313	151	202	195	154	251	322	216	255	220	345	145	186	99	242	39	256	3.01	125	31	191	506	417	512
4.31_769.50	PG 36:4; PG 16:0-20:4;	[M-H]-	OSLKKANICVMRGE-JAXHXWBXNA-N	769.504	ESI (-)	4.308	35	136	44	94	94	129	184	98	3.1	111	56	112	135	89	83	565	266	381	644	240	528	369	267	188	284	138	71	349	430	510	274	59	94	250	80	102	115	195	44	114	708	257	912
5.09_803.58	PG 38:1; PG 20:0-18:1	[M-H]-	QIXQWVMGZWMDAQ-UZYVYHOENA-N	803.58	ESI (-)	5.093	110	291	143	33	138	81	84	200	70	120	43	202	181	133	91	109	196	300	490	197	242	265	227	323	231	527	232	401	280	894	251	168	118	171	104	154	160	225	49	352	1265	349	1783
5.09_801.57	PG 38:2; PG 18:1-20:1	[M-H]-	IMCUMKCJDBGHKN-HWSICPKZNA-N	801.566	ESI (-)	5.087	37	85	74	46	87	75	83	70	106	55	54	91	83	59	111	232	399	860	462	99	402	82	390	80	402	580	120	235	136	4955	190	74	35	135	162	54	28	1720	74	153	2893	814	5219
5.08_799.55	PG 38:3; PG 18:0-20:3;	[M-H]-	UCNHHDFNWFZPRO-JTBMWNAQNA-N	799.551	ESI (-)	5.082	81	76	0.67	64	51	48	60	0.67	0.67	42	46	47	0.67	71	63	69	0.67	268	240	59	0.67	94	0.67	0.67	0.67	0.67	87	190	0.67	891	110	99	32	0.67	0.67	49	63	124	0.67	72	551	95	0.67
4.84_797.53	PG 38:4; PG 18:0-20:4	[M-H]-	JDHPBMPBPWNFFB-ZKVKLVECNA-N	797.535	ESI (-)	4.838	103	143	38	146	99	106	117	122	51	92	53	151	107	65	64	424	221	190	663	140	266	187	267	87	308	195	246	218	211	879	222	156	96	164	3.27	48	74	325	119	123	893	365	1257
4.31_797.53	PG 38:4; PG 18:1-20:3	[M-H]-	FGLCTGHXZAQEIH-ZYKQNZMBNA-N	797.534	ESI (-)	4.313	1.15	164	1.15	47	54	114	1.15	78	1.15	117	100	43	181	115	69	105	66	56	79	1.15	90	110	114	37	127	79	1.15	12	119	156	46	83	37	32	1.15	46	38	71	1.15	175	195	114	112
4.12_795.52	PG 38:5; PG 18:1-20:4	[M-H]-	ODHQFFNXKQCMPG-HAGCXRLMNA-N	795.519	ESI (-)	4.118	38	88	44	64	50	50	75	0.88	100	32	36	35	50	0.88	37	64	75	71	0.88	62	62	40	56	40	82	9	31	46	52	63	84	94	108	78	52	58	0.88	93	52	86	47	55	222
4.19_793.50	PG 38:6; PG 16:0-22:6	[M-H]-	HUFCXYMYEWLLHT-LGFBOSHVNA-N	793.503	ESI (-)	4.186	63	59	0.99	0.99	61	0.99	36	0.99	143	0.99	0.99	0.99	45	70	0.99	47	42	77	30	32	74	34	0.99	75	34	86	57	62	66	43	51	37	69	79	35	0.99	34	92	30	0.99	132	76	174
3.80_793.50	PG 38:6; PG 18:2-20:4	[M-H]-	IOSMTWQOMVSNAG-DMQHYRIXNA-N	793.503	ESI (-)	3.8	2.69	30	52	78	46	57	36	2.69	37	55	2.69	2.69	35	2.69	34	92	79	70	76	63	75	2.69	61	57	74	81	67	53	128	80	64	33	73	51	45	75	40	39	36	49	75	59	120
4.31_821.53	PG 40:6; PG 18:1-22:5	[M-H]-	JAMPNNNOPHDTDM-LKVUMQLBNA-N	821.534	ESI (-)	4.31	0.92	0.92	80	0.92	32	52	41	44	33	0.92	74	41	69	0.92	30	49	152	102	130	66	72	68	0.92	96	124	71	40	57	82	77	93	0.92	64	26	44	31	17	145	47	84	111	49	210
4.01_819.52	PG 40:7; PG 18:1-22:6	[M-H]-	FZJRPYWBMGYDIA-HILQMKNTNA-N	819.518	ESI (-)	4.007	36	93	47	84	30	44	61	57	35	38	92	72	57	87	67	51	139	40	103	57	145	166	77	39	85	181	85	112	129	51	97	38	102	114	55	40	45	106	59	76	102	116	171
3.71_817.50	PG 40:8; PG 18:2-22:6	[M-H]-	GMXYXYLCBAOPHA-LNYCXSEGNA-N	817.502	ESI (-)	3.711	48	41	56	66	72	30	93	67	2.89	36	35	37	73	41	29	98	33	40	72	68	131	29	44	44	2.89	44	49	33	63	2.89	83	90	2.89	39	70	36	53	43	37	35	125	36	95
3.57_865.50	PG 44:12; PG 22:6-22:6	[M-H]-	XACKZSRNTPEYBU-GZSOIYOPNA-N	865.503	ESI (-)	3.57	37	69	2.93	37	91	2.93	33	53	32	2.93	58	2.93	82	82	41	136	114	127	151	82	54	127	163	147	57	68	92	65	119	297	92	75	35	53	2.93	37	69	149	2.93	2.93	153	45	112
5.12_837.55	PI 34:0; PI 16:0-18:0	[M-H]-	NEXFZIYXCPIHEF-UHFFFAOYNA-N	837.552	ESI (-)	5.116	306	608	365	428	292	512	961	546	432	453	585	457	606	291	363	1483	1140	1439	2120	885	1332	969	1365	618	1299	1360	829	1139	1259	14877	844	598	393	1337	532	509	818	10088	530	561	11068	3537	22082
5.10_835.54	PI 34:1	[M-H]-	PDLAMJKMOKWLAJ-AGORXRROSA-N	835.536	ESI (-)	5.104	100	221	141	106	57	194	180	207	95	122	140	252	412	284	169	519	349	537	769	393	358	347	381	371	373	134	508	426	538	2317	392	507	223	367	408	91	344	943	126	1.36	1374	1005	1502
4.26_833.52	PI 34:2; PI 16:0-18:2	[M-H]-	BSNJSZUDOMPYIR-BCTRXSSUNA-N	833.519	ESI (-)	4.256	4109	3188	1968	3165	2668	5048	8780	5498	3429	3227	3217	2849	6364	2609	2365	24388	16747	33791	26927	19255	22012	17107	11574	11668	20082	56174	20219	24335	24270	41646	15805	4694	7224	11804	5747	12383	4209	21380	4345	14247	43755	25141	65877
4.79_861.55	PI 36:2; PI 18:0-18:2	[M-H]-	KZVRAFHIKMDULK-MLWYYCKJNA-N	861.55	ESI (-)	4.788	5321	5942	4133	4376	3831	8635	14017	6677	6042	5189	5181	5458	8919	4832	4173	39126	25528	49661	32188	35754	40262	19522	25267	20707	27757	100205	34770	28464	38232	64195	22218	11167	10526	17976	9722	18334	6248	24878	6515	27442	54267	36590	91847
4.80_859.53	PI 36:3	[M-H]-	UPMVFTFJRCVMKL-PVJQQWEWSA-N	859.532	ESI (-)	4.801	77	115	30	172	60	84	189	64	2.96	91	163	80	141	41	31	615	174	371	427	316	386	454	238	137	503	171	227	259	582	1612	229	238	148	238	172	84	340	280	173	94	1996	819	1547
4.19_857.52	PI 36:4; PI 16:0-20:4	[M-H]-	VWRYMIZQLPXULA-JAXHXWBXNA-N	857.52	ESI (-)	4.19	3240	2768	1122	3632	2777	5622	7452	4757	2563	3414	3037	2490	6956	2560	2341	31088	24052	29935	33184	12995	22773	22445	11241	9430	20929	18189	9254	18617	21561	27792	17641	4616	7004	14520	5589	9442	5762	21335	5462	11237	33543	17078	54586
4.94_887.57	PI 38:3; PI 18:0-20:3	[M-H]-	GGSSNEAFVQRIHU-JTBMWNAQNA-N	887.566	ESI (-)	4.941	2329	2962	958	2174	1610	2446	4125	3760	2721	1862	1971	1849	4881	1854	1709	13770	16059	20204	15435	9250	12905	9996	6270	8049	9809	21526	9246	8313	12584	20332	7753	10718	5468	9304	3780	9026	8625	13417	3612	7848	24531	14569	29878
4.71_885.55	PI 38:4; PI 18:0-20:4	[M-H]-	OJESNYFIPWSOPO-ZKVKLVECNA-N	885.552	ESI (-)	4.711	15883	26384	9270	20534	15723	28559	42237	25053	19548	23928	26363	21543	44424	21262	18406	234805	147276	157620	198321	108974	193599	102746	124852	72936	134535	141010	73753	105181	182231	234553	98686	65807	51559	117672	43606	62950	43420	141348	39935	68899	195262	119795	231219
4.72_883.53	PI 38:5	[M-H]-	WDEXQPPLSHRNLR-ZGNZFFCSSA-N	883.534	ESI (-)	4.718	84	164	31	107	66	78	65	110	36	96	107	134	162	35	50	554	346	393	525	266	400	272	349	177	414	410	145	272	398	763	320	143	166	193	62	125	79	347	110	200	341	247	598
4.24_883.53	PI 38:5; PI 18:1-20:4	[M-H]-	XGZVRASBCZTHNO-HAGCXRLMNA-N	883.535	ESI (-)	4.244	1332	1922	664	1411	1809	1985	2336	1806	1426	1594	1446	1621	1859	1253	1435	10319	6634	10745	9946	4798	8634	6720	4804	2984	6154	7874	3066	5723	7023	7319	4077	3223	2336	4717	1896	2981	2392	4072	2278	3155	9494	4209	11614
4.07_881.52	PI 38:6; PI 16:0-22:6	[M-H]-	FPHAZHKZJQOPBU-LGFBOSHVNA-N	881.521	ESI (-)	4.072	296	206	104	179	171	343	336	336	253	154	225	261	625	265	176	1527	1445	2024	1870	1748	1380	1562	929	863	1519	4186	2291	1510	1580	1624	2216	465	660	1387	554	1344	452	1357	380	1882	4608	1883	8178
5.11_913.58	PI 40:4; PI 18:0-22:4	[M-H]-	VTYLJIRGLIZEIC-PYQGTGCGNA-N	913.582	ESI (-)	5.107	328	649	215	389	446	788	1051	845	382	302	570	465	798	405	346	5308	2992	3703	6335	2188	4651	2359	3112	1517	2680	2694	1640	2260	2590	44404	2009	1446	1138	3639	923	1449	1411	10294	967	1444	26195	5763	63014
4.57_909.55	PI 40:6; PI 18:0-22:6	[M-H]-	DJVOKHFQPGWUPK-HSBBONCLNA-N	909.551	ESI (-)	4.571	497	481	331	461	226	622	735	720	494	342	370	573	1587	811	441	4837	2883	4020	4604	5743	4195	2052	3070	2492	3396	9755	7648	2435	4717	4313	4246	1136	1612	3489	1374	2630	974	3800	936	4999	9826	4766	15883
4.88_786.53	PS 36:2	[M-H]-	AGTPCXBHIGMTEU-MLWYYCKJNA-N	786.529	ESI (-)	4.885	940	4614	786	976	4019	1364	1625	2253	784	3100	1458	1959	4200	1058	1615	11141	4895	3655	4040	3112	4915	4835	4676	2743	3229	1733	2005	7777	4398	35700	5347	6590	808	5014	2912	1505	1916	8980	849	152	18242	9388	32904
4.83_810.53	PS 38:4; PS 18:0-20:4	[M-H]-		810.529	ESI (-)	4.83	13187	14879	6158	10738	10084	12352	20349	15149	16335	13371	19260	21037	19475	19587	11385	70661	47711	51201	114118	41199	66435	61100	62554	43724	60360	19517	26719	53478	73278	261868	28141	29917	13181	50849	29993	11876	39460	109008	19739	6457	178270	112955	329133
3.81_705.52	SM d30:1	[M+CH3COO]-	HZCLJRFPXMKWHR-FEBLJDHQSA-N	705.52	ESI (-)	3.807	109	186	3.06	67	185	3.06	155	110	3.06	3.06	183	46	3.06	90	74	95	3.06	522	761	74	3.06	168	3.06	138	468	810	168	3.06	165	888	180	3.06	3.06	256	3.06	114	3.06	1476	3.06	158	2106	513	3064
4.60_735.56	SM d32:0	[M+CH3COO]-	MJAFYELZQYPMQG-MPQUPPDSSA-N	735.564	ESI (-)	4.601	164	204	266	272	359	153	519	202	242	181	114	250	279	219	214	497	548	643	1307	612	482	606	323	466	812	1218	618	509	767	2821	672	230	227	653	669	330	234	2145	273	940	3049	1560	7263
4.38_733.55	SM d32:1	[M+CH3COO]-	KYICBZWZQPCUMO-PSALXKTOSA-N	733.55	ESI (-)	4.38	3383	5779	5375	4724	6104	4558	8938	4845	6005	4076	3031	5939	6183	5511	3745	11986	11787	17367	29188	10413	11025	13586	7333	9385	17271	28440	10663	12999	12451	87250	14776	5065	4782	10577	11378	5758	4299	67170	3130	16213	80026	28579	111365
3.90_731.53	SM d32:2	[M+CH3COO]-	PEJGMBUENJSLLH-RHAKMSQVSA-N	731.532	ESI (-)	3.9	578	599	489	620	598	783	740	645	538	534	420	580	942	496	304	1099	1197	1964	1962	759	728	1270	483	704	1411	2659	981	1144	1267	4210	1160	322	309	690	827	394	282	3212	333	1451	3894	1567	5106
4.70_747.57	SM d33:1	[M+CH3COO]-	LQINJRUGTUOHGS-YPDYIYJKSA-N	747.567	ESI (-)	4.699	2617	5871	5602	2884	3163	3513	7257	3917	4148	3242	2692	3293	4752	5373	3475	6775	10885	10683	17960	6855	8765	10841	6920	8329	11711	18493	9083	11304	7691	56864	8990	4487	3148	6892	9768	4422	3631	46923	3444	12771	59019	20801	45081
5.25_763.60	SM d34:0	[M+CH3COO]-	QHZIGNLCLJPLCU-QPPIDDCLSA-N	763.597	ESI (-)	5.249	1881	3629	3806	1347	2340	2068	4999	2927	3054	2207	2593	2032	3022	2394	2751	4532	6504	9618	10732	6958	6496	4067	7657	6102	8785	14037	6992	6893	7593	26849	5927	3794	1945	4996	8877	4108	2707	20555	2441	8151	20315	15673	49502
4.48_759.57	SM d34:2	[M+CH3COO]-	YLWSJLLZUHSIEA-CKSUKHGVSA-N	759.566	ESI (-)	4.481	8890	15175	10549	10164	11532	14227	16882	12061	14183	10500	10659	10244	17029	11763	9329	25790	31151	49101	48851	19460	24326	19223	34272	21028	30561	49072	21547	33890	31205	129024	27034	13550	7906	13468	24224	9373	6357	111750	6357	32979	96799	47882	128574
5.94_791.63	SM d36:0	[M+CH3COO]-	JCELSEVNSMXGKA-IOLBBIBUSA-N	791.627	ESI (-)	5.943	389	747	832	561	77	449	1614	616	697	470	808	925	675	561	678	1592	1398	1005	2342	1733	1449	650	1631	1244	1790	3162	2248	1352	3342	3314	2224	1942	417	1987	2466	1065	786	3495	795	2873	3806	3267	6108
5.13_787.60	SM d36:2	[M+CH3COO]-	NBEADXWAAWCCDG-QDDWGVBQSA-N	787.598	ESI (-)	5.131	2354	3730	2961	2216	2853	2828	4421	2925	2871	2272	2944	2718	4024	2392	2125	5262	7097	7618	11969	3543	4082	3058	7748	4060	5674	8911	3932	4342	7195	32386	5820	4120	1511	2533	4805	1890	1362	36093	1582	4855	21200	9363	31554
4.64_785.58	SM d36:3	[M+CH3COO]-	YMTVMVYOUDDTQJ-UOMMIRHQSA-N	785.581	ESI (-)	4.639	159	96	121	268	3.17	98	237	174	206	197	214	202	3.17	176	134	605	3.17	445	247	248	319	274	698	422	172	900	415	300	466	1424	516	331	102	320	363	128	148	1344	140	370	1366	562	1007
6.07_803.63	SM d37:1	[M+CH3COO]-	HAFQHLHNPJDAGB-MAJDXUCPSA-N	803.626	ESI (-)	6.07	1501	2264	2027	1518	1640	1604	2370	1715	1723	1526	1653	1649	1714	1645	1621	2276	3190	2542	3935	2446	2525	2425	2599	2311	2886	4364	2493	2325	2794	3913	2771	2033	1393	2269	2113	1677	1404	4829	1630	2746	5465	3118	3539
6.43_817.64	SM d38:1	[M+CH3COO]-	AADLTHQNYQJHQV-SVLGDMRNSA-N	817.644	ESI (-)	6.429	5398	10863	9721	4324	9828	6380	14101	6709	9996	6518	7460	7906	7942	7402	5719	17313	27829	25854	41849	18946	17923	13512	25926	15103	23909	47326	17053	13901	33406	49168	21262	11432	4237	12497	10947	8377	3296	46615	4003	17877	46964	24148	46486
5.82_815.63	SM d38:2	[M+CH3COO]-	MDRFMTLYKHBJTF-NQYLGBTJSA-N	815.627	ESI (-)	5.822	2481	3606	3270	1653	2736	2615	3564	2632	3047	2349	3012	2381	3253	2278	2080	4621	7004	6136	6612	4224	3995	3570	7740	3989	4750	7861	4316	3882	6452	7698	4651	3370	1507	2249	3671	2239	1188	9268	1842	4471	7045	4835	7067
6.79_831.66	SM d39:1	[M+CH3COO]-	YXSZOBWVQJIWNE-LUJNSPTCSA-N	831.659	ESI (-)	6.787	1775	3724	3005	1705	3169	2044	5264	2520	3208	2078	2469	2899	3212	2921	2063	5685	7380	8350	15988	6099	6679	7299	6407	5319	10276	17610	6188	5718	9079	16088	6407	3059	1808	5980	2841	2685	1460	13744	1686	6918	19793	7373	13138
6.19_829.64	SM d39:2	[M+CH3COO]-	SDUGEKJCGFHJRC-IYXZHQORSA-N	829.644	ESI (-)	6.191	326	208	469	194	467	376	486	431	366	285	385	302	491	392	293	394	919	1160	1304	854	680	971	904	737	1077	1356	731	942	874	1141	790	466	287	708	624	291	162	1749	439	806	2012	836	292
7.38_847.69	SM d40:0	[M-H]-		847.69	ESI (-)	7.385	409	688	621	552	482	3.4	1982	357	904	338	1057	1067	969	423	827	2016	1674	1978	3743	2475	2330	1517	2986	1727	2786	5096	2540	1569	6109	9073	1059	1189	140	2159	1631	890	714	6380	400	2615	6406	3146	9394
7.11_845.68	SM d40:1	[M+CH3COO]-	FJJANLYCZUNFSE-QVMKKYBKSA-N	845.676	ESI (-)	7.111	21850	44771	37473	14922	35584	25203	58735	29032	38503	26057	33668	27773	36844	30629	25043	68119	98669	118558	146173	55872	72517	48887	140035	64915	87146	129065	58537	58737	117284	328522	69288	40722	16947	49283	46940	24274	14943	226127	15422	44575	221453	113083	255718
6.39_843.66	SM d40:2; A	[M+CH3COO]-	FOULCGVQZYQEQM-DNXGLLHMSA-N	843.659	ESI (-)	6.391	1892	2913	2512	1368	2547	2185	2612	1871	2065	1968	942	3121	3666	1890	1400	6291	4585	4995	17142	8198	6774	3675	4119	2990	10188	18972	5741	4363	6410	24429	10236	2692	3008	7328	3309	3759	2443	20064	2081	11541	30014	12312	28656
6.53_843.66	SM d40:2; B	[M+CH3COO]-	VBFKEZGCUWHGSK-ADSSWVSQSA-N	843.66	ESI (-)	6.527	8571	14501	11573	6239	11215	9746	15938	9768	11914	10639	14462	9005	13261	10455	8194	21918	32604	40687	34194	17376	19061	17766	48487	18369	25643	34737	16962	19438	34713	50819	17521	12624	5916	11235	10842	8330	3994	41253	4600	17377	39517	20744	34296
5.83_841.64	SM d40:3	[M+CH3COO]-	FMJPKVXVBYILLP-FTRJIJDXSA-N	841.641	ESI (-)	5.835	330	527	509	412	378	520	397	457	480	538	393	553	592	367	379	1299	1395	1373	2280	1903	1587	990	892	1617	1300	4182	1249	1932	1918	4185	1756	1012	674	1082	1561	1021	616	1407	446	1906	3351	2129	4000
7.48_859.69	SM d41:1	[M-H]-		859.692	ESI (-)	7.483	7789	17713	13060	4966	11797	8201	20378	11022	14075	8884	9268	11306	13884	12095	8883	24402	36294	43320	68613	24454	25643	25078	34991	24946	45089	74006	25829	23442	36674	98885	25810	14509	5808	24025	12080	10358	5428	69881	6557	24171	93590	35716	72223
6.85_857.68	SM d41:2	[M+CH3COO]-	JBDGKEXQKCCQFK-JWQIMADESA-N	857.675	ESI (-)	6.848	3187	5906	4440	2032	4252	3259	6809	4039	5122	3537	4192	3855	5482	4046	2841	8599	12881	18043	18327	8456	7320	10760	13196	4061	15792	21036	8382	7935	11036	17650	6974	4530	1650	6532	3283	3602	1436	19189	1560	8802	22281	8697	14018
8.00_875.72	SM d42:0	[M+CH3COO]-	SMJLGESYPKPRNU-CRCOQUFZSA-N	875.722	ESI (-)	8.002	377	870	961	439	73	508	1444	553	644	402	617	696	890	242	501	1366	1455	1967	2570	1548	1777	440	1997	831	1929	2075	1753	1269	2658	11611	883	883	498	1578	1678	449	522	8673	593	1275	5752	3381	10534
7.82_873.71	SM d42:1	[M+CH3COO]-	IBTSIOOOQSZQIS-OGSMZCTINA-N	873.709	ESI (-)	7.815	30636	66560	72715	23032	40901	35871	86536	49365	55878	36378	37799	38037	63739	43804	43645	116784	154910	192083	244234	90227	141467	99872	192341	97301	141728	122247	104017	111007	151162	914018	82521	56117	29205	80932	117093	37296	36964	649818	34697	46491	474311	279045	720495
7.11_871.69	SM d42:2; B	[M+CH3COO]-	DACOGJMBYLZYDH-GXJPFUDISA-N	871.692	ESI (-)	7.108	34451	67750	55103	22616	45148	48791	56167	44751	52751	35419	34964	34452	61822	48660	37269	106006	139717	163318	265900	115438	121481	83136	152937	108252	129631	207246	89686	121957	157729	606260	126123	76982	39300	100881	108201	53387	33022	430387	39081	120695	374031	219554	525694
6.50_869.68	SM d42:3	[M+CH3COO]-	TXFLWJQVQCDUDZ-BRUGZULGSA-N	869.676	ESI (-)	6.505	12978	20259	15554	9123	14464	19686	17258	14827	18465	15502	13330	13246	23703	16461	11578	43015	60417	69529	91150	46791	48245	36141	48444	45193	46499	96174	36008	57870	63963	220771	46017	29444	16431	30343	37687	25062	12326	96685	11984	53200	135524	82093	195568
7.99_887.72	SM d43:1	[M+CH3COO]-	LXMARZYBSFYVSY-KUQVZNNZSA-N	887.721	ESI (-)	7.985	538	1261	981	712	550	627	1469	1067	729	847	442	982	997	706	668	1910	1914	1575	4462	767	927	1296	1327	882	3330	2558	2116	1546	2427	5700	1579	1071	538	1095	805	655	453	4229	626	1009	6673	2108	4291
7.28_885.70	SM d43:2	[M+CH3COO]-	PBROMOQAZGFDHQ-GPQOMLTASA-N	885.704	ESI (-)	7.283	380	995	808	681	606	371	761	1192	514	647	348	857	757	399	500	2091	1537	1548	5132	1198	740	1024	906	583	3528	4115	2350	1559	2563	4289	2544	1226	733	2375	508	504	519	3177	816	2813	8037	1402	3517
7.75_899.72	SM d44:2	[M+CH3COO]-	YXEXWUZHFGYOHJ-UOJCCMJYSA-N	899.721	ESI (-)	7.75	859	1117	1415	692	753	889	1326	891	1033	710	698	711	1685	1286	1047	2092	2377	3586	5205	2039	2315	2503	2966	1959	2105	1728	1892	2104	2534	19895	1847	1228	924	1657	3925	1014	1023	15176	1072	1265	11047	5084	22930
0.70_344.28	ACar 12:0	[M]+	FUJLYHJROOYKRA-QGZVFWFLSA-N	344.281	ESI (+)	0.7	269	2965	304	188	640	403	535	258	666	1464	453	2415	325	206	294	2586	130	371	1680	541	1505	412	979	1020	456	1720	1175	1930	1303	385	1556	1183	684	1331	655	422	255	1024	98	2093	1511	1049	2018
0.61_342.26	ACar 12:1	[M]+		342.264	ESI (+)	0.606	279	1468	532	427	334	472	412	488	798	886	252	1644	482	124	274	1341	610	413	1140	594	1237	516	784	1227	663	2073	1030	1652	1313	545	2082	691	817	1229	491	950	424	494	524	3979	2073	938	1439
1.00_372.31	ACar 14:0	[M]+	PSHXNVGSVNEJBD-UHFFFAOYNA-O	372.312	ESI (+)	0.997	1494	1794	1084	506	1107	1967	1621	1434	1764	1376	223	906	931	281	661	1912	1069	1828	2096	1501	1666	2642	1139	1791	2454	2119	1430	2027	2126	2613	1640	1530	780	2951	800	1661	758	3290	838	2447	5226	2170	10959
0.78_370.30	ACar 14:1	[M]+		370.296	ESI (+)	0.775	392	3184	784	761	362	1299	944	393	1185	1381	338	2884	1121	769	508	2980	567	693	2717	1318	2542	602	2090	2099	1150	2410	1137	2236	1900	1086	2763	3229	1048	2052	668	1146	980	1261	372	4906	2737	1882	3108
0.68_368.28	ACar 14:2	[M]+	HXOGMKPCIDSSKJ-NKBLVAAJSA-N	368.281	ESI (+)	0.675	312	2090	156	275	276	576	397	490	264	1321	436	1652	549	369	198	1887	556	334	1486	704	2173	348	1422	1561	499	1775	1096	2067	1744	824	1845	1759	599	1020	550	881	725	639	209	1118	826	836	1092
1.51_400.34	ACar 16:0	[M]+	XOMRRQXKHMYMOC-OAQYLSRUSA-N	400.344	ESI (+)	1.506	20800	20229	13691	14195	19479	29862	18948	21002	25717	17165	5424	16549	12061	3301	10307	30797	22321	26507	36904	24045	40471	34099	28031	29343	37460	18156	18462	42921	38940	62273	25352	11490	8246	44717	14186	18255	6710	68284	9946	26204	67560	37093	225916
1.11_398.33	ACar 16:1	[M]+	NRCCZFJHTDUMBS-SEYXRHQNNA-O	398.327	ESI (+)	1.115	1121	1713	787	423	1013	2820	1665	1197	1972	1258	605	1829	1005	507	628	1827	1374	1892	2721	2015	2133	2107	2158	1775	3013	2718	1493	2525	2956	1886	1983	1470	791	1870	1172	2842	919	2034	1057	6735	6192	2716	11295
2.24_428.37	ACar 18:0	[M]+	FNPHNLNTJNMAEE-UHFFFAOYNA-O	428.374	ESI (+)	2.241	4980	6803	6210	4178	6721	10711	7140	9599	7382	5715	4700	7466	4376	1890	4894	11280	8691	14760	14009	8287	16652	11759	21108	9695	10363	6456	6760	10889	17796	34034	5733	4006	3440	18832	4734	4776	2904	26856	3530	4528	28201	12970	71056
1.66_426.36	ACar 18:1	[M]+	HITOYGLMAFIRNI-YSESTWPTSA-N	426.359	ESI (+)	1.656	19041	33171	16193	14397	18825	45618	17994	21653	33670	20969	9571	20805	14391	5853	14378	41716	19605	31117	39742	36109	48984	27386	54162	34186	38808	20426	22788	33380	51372	43356	22022	12324	12270	46034	11291	20967	6590	34426	12068	41564	63471	30472	116086
1.26_424.34	ACar 18:2	[M]+	MJLXQSQYKZWZCB-DQFWFXSYSA-N	424.343	ESI (+)	1.259	11361	22030	11045	5541	6618	28074	12243	12861	20695	12281	4076	9789	8472	4309	8958	24630	21759	38703	30480	25949	51801	30417	31084	33982	25779	14454	18975	28476	48672	48117	10819	8435	6730	18087	8809	17439	3629	15711	5505	19356	23255	15758	52848
2.38_454.39	ACar 20:1	[M]+	PVOQPLSKYNZHOT-OUKQBFOZNA-O	454.39	ESI (+)	2.382	545	800	505	209	592	1007	304	943	910	569	723	728	496	241	575	976	484	709	1131	626	1226	751	2002	1233	966	572	528	677	1711	1169	381	472	292	1206	181	390	379	1306	124	765	1788	803	3412
1.24_448.34	ACar 20:4	[M]+	RBFQHRALHSUPIA-WFYBHXQRNA-O	448.344	ESI (+)	1.235	2213	2048	807	1260	1286	4451	221	1828	1635	1370	1295	927	2088	1531	1332	1917	1559	2192	2395	807	2224	2256	1669	1338	2237	189	606	1913	2666	3064	213	185	92	896	138	972	135	1500	244	133	658	122	1889
10.86_647.58	CE 16:0	[M+Na]+		647.576	ESI (+)	10.858	693	1873	984	1097	450	1068	295	615	1730	986	1335	888	1429	1656	585	873	2937	2277	2420	615	2244	1488	1636	2995	3593	2361	1182	1456	3122	1487	2489	1407	527	2818	265	645	255	1305	649	2082	1961	656	1388
10.31_645.56	CE 16:1	[M+Na]+	HODJWNWCVNUPAQ-FSAOOAOSSA-N	645.557	ESI (+)	10.306	1678	739	143	785	1464	3210	4403	1032	540	991	310	899	2233	579	5.95	2216	5280	3003	9250	2240	1051	4326	579	1375	6569	8192	1172	2174	3216	2180	5099	422	678	4474	75	1862	197	5369	453	6342	6785	2197	4337
11.32_675.60	CE 18:0	[M+Na]+		675.599	ESI (+)	11.316	64	86	103	141	129	134	125	69	90	4.9	127	196	247	154	72	257	273	323	392	138	153	132	396	384	289	492	4.9	175	333	80	119	63	88	429	4.9	73	67	240	4.9	61	104	201	163
10.84_673.59_10.83_1019.95	CE 18:1	[M+Na]+_[M+Chol-head-H2O+H]+	RJECHNNFRHZQKU-RMUVNZEASA-N	673.5909_1019.9482	ESI (+)	10.8355	13117	18296	10913	10427	13157	17606	4509	11994	13821	11045	11563	16283	15602	12889	11797	17051	31659	21186	20435	16627	18032	15598	38271	26973	38122	13308	9530	12549	19985	9045	22788	14785	3719	23129	6785	10623	5543.03	16774	6895.03	18030	14654	8481	6991
10.37_671.58_10.38_1017.94	CE 18:2	[M+Na]+_[M+Chol-head-H2O+H]+	NAACPBBQTFFYQB-LJAITQKLSA-N	671.5754_1017.9396	ESI (+)	10.376	49108	61473	36551.5	34898.5	34666	42946	43507	40440	55934	35476.5	38074	73121	52699	39217	34887	113184	139738	139893	229982	104691	121962	83084	195246	164948	190927	202466	87326	84337	235425	132428	82026	72282	18265	84823	28001.5	47067	30211.5	87765	23446	70951	88415	51759	68630
9.97_669.56_9.97_664.60	CE 18:3	[M+Na]+_[M+NH4]+	FYMCIBHUFSIWCE-WVXFKAQASA-N	669.5563_664.6046	ESI (+)	9.972	1896	332	408	746.38	1046	2957	1587	295	1264	648	141.85	1444	1430	739	633	2264	10189	4638	9501	1182	1977	5658	3013	2268	4798	4356	1052	2512	4761	3212	2953	644	110.85	2300	185	715	372	2901	371	1106	1268	609	604
10.45_692.64_10.46_697.59	CE 20:3	[M+NH4]+_[M+Na]+	MLPRJPSMAFZPLA-PJSAOELNSA-N	692.6352_697.5911	ESI (+)	10.455	1566	1161	494	900	605	1459	950	490	929	478	323	728	1833	369.08	333	3698	7684	4268	8922	2985	2272	1740	4180	3076	7713	8186	2771	1777	7609	3971	3441	1907	428	3449	342	780	236	2363	248	1696	2040	965	1060
10.12_690.62_10.13_695.57	CE 20:4	[M+NH4]+_[M+Na]+	IMXSFYNMSOULQS-BEDFLICRSA-N	690.6194_695.5736	ESI (+)	10.1275	6746	9647	3019	7119	5996	13084	7948	5726	5919	10872	5299	11025	8931	7322	5072	32048	39941	15713	48308	16359	16972	15553	44062	13391	52383	26517	11653	15327	35014	21343	29667	9856	3625	24732	4284	8274	3201	17127	5267	13708	14305	7304	7509
9.70_693.56	CE 20:5	[M+Na]+	XZFUGMCJZFRBKF-JIKDAPOUSA-N	693.558	ESI (+)	9.7	282	157	66	1.67	274	121	189	216	126	196	131	758	689	782	213	863	1585	756	2109	230	172	1032	507	2971	1425	892	221	308	2067	219	1410	353	137	499	137	271	219	391	144	280	338	303	203
11.31_722.68_11.32_727.64	CE 22:2	[M+NH4]+ _[M+Na]+	0	722.6813_727.6364	ESI (+)	11.316	4296	4211	3275	4650	4281	4453	4043	3829	4487	3837	3863	5045	5474	4179	3722	5553	5726	5816	6838	4659	4877	4222	7545	6450	5998	5700	3556	3678	6502	5364	4974	4184	2869	6752	3229	3588	3559	4723	3609	5245	6073	4409	4337
9.88_719.58_9.88_714.61	CE 22:6	[M+Na]+_[M+NH4]+	VOEVEGPMRIYYKC-HNJOWPRISA-N	719.5771_714.6147	ESI (+)	9.8805	440	1359	433	846.22	376	921	437	402	735	367	396	2029	3325	2068	472	2882	4229	3295	7124	4094	3316	1995	4174	5175	4123	7250	5184	1657	7378	3052	4384	1737	713	3278	715	1087	557	2763	314	2115	2899	1488	1158
5.56_538.52_5.56_560.50_5.56_520.51	Cer d34:1	[M+H]+ _[M+Na]+ _[M+H-H2O]+	0	538.5226_560.5041_520.5126	ESI (+)	5.564	1029	2235	1657	1233	930	1543	1892	1480	1771	843	623	1532	2025	1367	1020	3736	3876	4430	8753	3642	4025	1896	6095	4454	4346	3653	2954	5878	3663	38286	4576	1616	1030	4368	3999	1811	2177	18379	1266	4071	31292	11476	46788
6.26_588.53_6.26_548.54_6.26_566.55	Cer d36:1	[M+Na]+ _[M+H-H2O]+ _[M+H]+	0	588.5325_548.5422_566.5536	ESI (+)	6.258	655	342	337.53	398	231	395	802	301.79	681	249.53	414	849	868	282	483	1029	898	466	1624	822	618	550	1447	1093	1101	1026	467	899	884	7338	1124	1055	655	560	1029	566	543	4552	470	479	4919	2369	11298
6.95_616.56_6.95_576.57	Cer d38:1	[M+Na]+ _[M+H-H2O]+	0	616.5634_576.5749	ESI (+)	6.952	248	302	152	280	152	230	485	231	433	143	175	208	278	101.38	59	381	196	299	1078	304	390	319	750	381	327	345	369	255	734	1891	527	413	188	327	431	133	64.38	1045	406	519	2149	771	3689
7.62_622.62_7.62_604.61_7.62_644.60	Cer d40:1	[M+H]+_[M+H-H2O]+_[M+Na]+	KEPQASGDXIEOIL-GLQCRSEXSA-N	622.6161_604.6056_644.5966	ESI (+)	7.621	1697	2504	1490	959	891	1430	3961	784	1980	844	1367	2084	2353	866	1019	4577	4815	5487	10449	3523	3753	3529	9856	5184	4934	4460	2748	3417	5436	22496	3453	2383	925	3442	3109	873	1121	14096	889	2121	16060	7193	25868
7.94_636.63_7.94_658.61_7.94_618.62	Cer d41:1	[M+H]+_[M+Na]+_[M+H-H2O]+	NAJHAHQNQCNWOP-PUYNVXOJSA-N	636.6309_658.6118_618.6191	ESI (+)	7.942	1112	1348	1094	628	1132	1313	2025	1068	1348	646	1110	1212	1269	1005	355	2723	3157	3596	7433	1696	2289	2944	4439	3174	3644	4242	1918	1329	1632	7103	1917	1303	843	2603	785	688	683	6691	744	1912	8920	3249	7766
8.25_650.65_8.26_672.63_8.26_632.64	Cer d42:1	[M+H]+_[M+Na]+_[M+H-H2O]+	ZJVVOYPTFQEGPH-AUTSUKAISA-N	650.6457_672.6288_632.6356	ESI (+)	8.25467	4339	6565	5131	2018	4060	5552	8756	3680	6690	4282	3879	5173	6716	3408	3423	11832	14041	16319	27525	7112	11286	8294	21521	13222	14580	10605	6068	10578	13223	54027	8267	6296	2700	8211	7624	2757	3524	40316	2289	5971	33832	18594	68934
7.59_648.63_7.59_670.61_7.59_630.62	Cer d42:2; A	[M+H]+_[M+Na]+_[M+H-H2O]+	VJSBNBBOSZJDKB-KPEYJIHVSA-N	648.6312_670.6134_630.6207	ESI (+)	7.592	3166	4026	3718	2550	2178	4259	6449	2544	5748	3263	1661	4037	4630	3030	3710	7666	6643	7520	23377	6796	7688	5379	12100	9581	8737	5655	4286	8932	7735	61080	8367	6256	2227	8566	10938	2852	4015	40574	4035	5495	39295	19604	85761
7.71_648.63_7.71_630.62_7.71_670.61	Cer d42:2; B	[M+H]+_[M+H-H2O]+_[M+H]+	VJSBNBBOSZJDKB-KPEYJIHVSA-N	648.6301_630.618_670.612	ESI (+)	7.709	985	1631	1309	1378	1624	1987	2702	970	1699	887	1087	1502	2253	1006	1311	2261	2315	4361	6031	1029	1902	2753	4784	2462	2651	1101	885	1585	2647	11642	892	1270	487	1289	1614	787	1310	8184	881	974	9322	4512	14517
4.91_510.49	Cer-NS d32:1; Cer-NS d18:1/14:0	[M+H]+	ZKRPGPZHULJLKJ-IMVLJIQENA-N	510.489	ESI (+)	4.907	72	144	118	221	99	93	183	188	2.61	131	80	283	191	115	101	137	152	184	203	84	194	2.61	186	144	173	94	99	204	132	533	138	98	175	209	132	61	85	146	117	78	440	175	464
5.23_524.51	Cer-NS d33:1; Cer-NS d17:1/16:0	[M+H]+	KXVLPPCAUYSNGY-BYCLXTJYNA-N	524.505	ESI (+)	5.231	132	163	185	20	104	248	196	221	90	190	133	254	88	125	57	219	292	205	294	147	104	2.02	284	2.02	219	79	91	93	451	384	144	126	105	142	213	178	88	265	111	117	990	281	766
5.01_536.51	Cer-NS d34:2; Cer-NS d18:2/16:0	[M+H]+	GMWIWVUTMCBDSP-ZNPGVSGMNA-N	536.506	ESI (+)	5.011	145	125	3.85	114	87	83	65	69	151	39	84	77	92	3.85	220	101	3.85	243	380	169	80	166	57	259	227	151	109	162	301	1038	108	169	40	155	39	3.85	103	401	59	136	932	341	1389
5.67_564.54	Cer-NS d36:2; Cer-NS d18:1/18:1	[M+H]+	OBFSLMQLPNKVRW-BXBVYGNFNA-N	564.537	ESI (+)	5.672	89	13	96	81	159	73	126	222	94	1.26	119	169	70	96	107	67	136	1.26	195	85	88	75	111	172	94	103	157	124	189	625	125	63	125	122	121	85	225	479	112	128	676	314	1148
5.16_562.52	Cer-NS d36:3; Cer-NS d18:1/18:2	[M+H]+	BCBBDQYDGOWPQS-GHSVNOJVNA-N	562.521	ESI (+)	5.161	234	292	510	414	95	367	331	192	272	347	104	1410	126	190	391	249	266	406	158	136	146	3.01	161	73	99	456	50	177	92	123	50	219	94	959	62	157	88	94	83	146	224	155	188
7.04_620.60	Cer-NS d40:2; Cer-NS d18:2/22:0	[M+H]+	AWTNSRHUZXWBCO-MXBGQREFNA-N	620.6	ESI (+)	7.045	57	172	88	92	51	88	343	159	50	132	99	180	173	104	91	162	142	488	714	73	335	161	512	218	264	69	62	93	414	1050	199	184	110	230	137	88	120	523	97	153	1182	211	1733
7.03_646.62	Cer-NS d42:3; Cer-NS d18:1/24:2	[M+H]+	GGSZJXUUQMDAST-PKPBCWLKNA-N	646.616	ESI (+)	7.03	163	276	156	3.43	130	339	637	116	251	289	183	286	319	201	271	724	715	878	3072	316	608	661	822	899	619	342	552	1279	899	10242	382	445	307	510	1235	204	469	3759	157	229	6297	3054	15653
7.05_642.58	Cer-NS d42:5; Cer-NS d18:1/24:4	[M+H]+	VTHRXEAFHUDRLW-BCCXYKHYNA-N	642.582	ESI (+)	7.047	212	164	196	2.32	57	2.32	290	2.32	185	272	2.32	124	217	23	71	332	2.32	175	188	143	2.32	152	339	172	126	170	2.32	173	2.32	791	134	133	82	84	122	2.32	141	482	104	2.32	1358	2.32	2124
6.81_586.54	DAG 32:0; DAG 16:0-16:0	[M+NH4]+	JEJLGIQLPYYGEE-UHFFFAOYNA-N	586.542	ESI (+)	6.813	164	297	211	128	157	135	296	410	123	198	268	218	463	151	255	173	120	123	390	86	215	159	4.8	274	451	125	94	115	335	557	164	48	162	191	329	214	130	189	143	295	379	749	1152
6.87_617.51_6.87_633.49	DAG 34:1	[M+Na]+_[M+K]+	YEJYLHKQOBOSCP-OZKTZCCCSA-N	617.5135_633.4868	ESI (+)	6.8655	1618	2598	820	2598	1296	4969	4686	2176	2576	1520	1818	1990	6215	980	841	3012	832	2302	3096	1577	1983	1292	987	1186	2166	2369	1701	2292	3807	4213	2059	713	1097	1979	652	533	381	2887	773	2901	6740	2897	10390
6.33_610.54_6.33_631.47_6.33_615.50	DAG 34:2	[M+NH4]+_[M+K]+_[M+Na]+	SVXWJFFKLMLOHO-YAIZGCQRSA-N	610.5437_631.4738_615.5	ESI (+)	6.33333	993	1417	833	997	611	2234	2658	1510	2026	1085	1040	1735	4088	541	945	4783	1652	3587	4164	2887	2691	2264	1579	2367.23	2406	3799	3486	2401	6983	8554	2224	832	806	1293	780	825.23	511	2378	585	2925	7985	4495	14501
5.74_629.46_5.74_613.48_5.74_608.53	DAG 34:3	[M+K]+_[M+Na]+_[M+NH4]+	BHGPPCIWDXQOMA-IXDOJJAKSA-N	629.4595_613.4826_608.529	ESI (+)	5.73933	324	458	356	546	244.42	409.75	228.75	219	343	269.21	218.63	331.21	403	286.75	309.75	573	452	523	533	434	244.75	589	266.42	435.75	434	356	592	457	411.96	974	322.75	609	169.21	12.38	135.75	417	148.21	235.75	365	522	535	436.75	2250
6.26_610.57	DAG 35:2e; DAG 19:2e/16:0	[M+NH4]+	WCXIUSIUSYIJFE-WITMPDRSNA-N	610.574	ESI (+)	6.256	294	274	242	352	202	217	353	314	361	255	381	338	155	237	188	231	144	266	429	302	207	159	426	392	192	290	102	284	248	1076	432	206	2.31	235	323	186	149	193	240	310	310	227	1078
7.52_645.55_7.53_661.52	DAG 36:1	[M+Na]+_[M+K]+	SAEPUUXWQQNLGN-LVVMQYBKSA-N	645.5467_661.5155	ESI (+)	7.525	1237	733	907	1112.51	1211	958.51	851.51	902	1468.51	686	1144	1144.51	1640	1043	567	1793	681	1275.51	1074	721.51	1180	1284	1038	1433.51	2119	528	570	1157	1966.51	1648	1306	754	519	1778	528	459.51	318	1154	559	1369	1444	1019	2549.51
6.93_643.53_6.93_638.58_6.95_659.50	DAG 36:2	[M+Na]+_[M+NH4]+_[M+K]+	AFSHUZFNMVJNKX-LLWMBOQKSA-N	643.5309_638.5759_659.5027	ESI (+)	6.934	1502	2016	1108	1392	820	4143	3235	2288	3494	954	936	2283	4116	1178	1240	4736	1352	2813	3718	1286	2688	2005	1735	1375	1914	2480	1290	2143	4058	2951	2145	844	1558	2764	769	1280	1120	2732	794	2918	6955	2542	8261
6.40_641.52_6.40_636.56_6.40_657.48	DAG 36:3	[M+Na]+_[M+NH4]+_[M+K]+	BLZVZPYMHLXLHG-JOBMVARSSA-N	641.5172_636.5601_657.4843	ESI (+)	6.39867	766	1212	611	898	554	2039	2078	1001	2177	934	647	1392	2696	1097	472	5332	1676	4508	4497	3050	4543	2889	2858	3519	2053	3711	2904	2818	7521	4270	1890	1058	1053	1879	674	1179	477	1753	686	2080	5038	2558	11085
5.86_639.50_5.87_634.54	DAG 36:4; A	[M+Na]+_[M+NH4]+	MQGBAQLIFKSMEM-ZHARMHCNSA-N	639.4995_634.543	ESI (+)	5.8655	307	613	223	392	315	573	201	413	689	161.63	472	442	560	278	204	1398	622	2666	1010	849	2626	794	864	1520	583	1362	1261	1211	3945	2174	687	334	376	247	245	288	232	597.63	235	402	928	676	3512
5.54_632.53	DAG 36:5	[M+NH4]+	PGXBELQFNRPKBC-WBVIKXMWSA-N	632.529	ESI (+)	5.538	487	533	599	1318	567	490	597	619	629	568	621	405	1184	365	270	378	750	764	675	678	832	704	1035	687	881	616	690	986	784	1055	289	545	242	741	509	525	598	1032	397	321	896	853	845
6.24_665.51_6.24_660.56	DAG 38:5	[M+Na]+_[M+NH4]+	GRGDLDNREYVILP-CNWVQWJYSA-N	665.5131_660.5587	ESI (+)	6.239	702	346.11	216	846	318	699	573	642	498.11	387	146.11	418.87	469	564	308.11	651	141.11	1200	586	719	789	339	307.11	112.11	739	856	563	501	1538	387.11	837	547	293	128.11	250	406	394	432	362	1059	1119	1568	2034
5.72_663.49_5.72_658.54_5.73_679.47	DAG 38:6	[M+Na]+_[M+NH4]+_[M+K]+	YDVDXUYJFQLPEG-CTHJWPIASA-N	663.4943_658.5439_679.472	ESI (+)	5.722	297.08	358.08	287.08	299.08	510	371.08	412.08	302.08	458.99	466	504	661	366	513	114.68	563	864	687.69	831	531.08	580	404	496	774	858	480.08	560	549	1070	810.08	439	59.07	439	498	258.99	689	460	420	439	438.69	339.08	288.08	772
4.71_884.60	Gal-Gal-Cer d18:1/16:0; or Lactosylceramide d18:1/16:0	[M+Na]+	HLIJNIKSBCIDGO-QKLMXXKVSA-N or HLIJNIKSBCIDGO-NLXPYQMASA-N	884.6	ESI (+)	4.707	125	224	548	185	480	308	405	277	60	753	141	920	111	125	130	101	401	227	1629	248	2484	322	4383	704	866	494	394	2360	1194	67497	2566	398	149	1029	4429	1544	1251	18168	1123	3297	17852	2808	59705
4.75_862.63_4.75_844.61_4.76_884.61	GlcCer d34:1	[M+H]+ _[M+H-H2O]+ _[M+Na]+	0	862.6253_844.6123_884.6082	ESI (+)	4.752	2614	8087	3955	2027	3799	4418	6401	3054	6706	3866	2149	4706	5889	4026	3578	12941	25426	20667	37151	9634.03	17166	10963	21417	19506	15660	24465	7637	12678	20722	222492	12756	11096	2706	18061	15809	7621	9032	59323	5790	11041	262430	60361	233324
6.95_784.66_6.95_806.65	GlcCer d40:1	[M+H]+_[M+Na]+	QMYGQSYNQBLKGY-YAEABVQUSA-N	784.6627_806.6488	ESI (+)	6.947	1016	985	591	577	421	785	357	132.51	742	678	1047	215.51	852	246.51	707	301.54	2064	717.51	3371	1293	1224	730	1581	1051	797	3388	1015	604	2239	5781	349.51	782	349	870	570	599	441	1807	304	2261	5281	1089	4987
7.59_794.68_7.60_834.68_7.60_812.70	GlcCer d42:1	[M+H-H2O]+_[M+Na]+_[M+H]+	SNVYJLGKALMFOP-MOLROICHSA-N	794.6832_834.6791_812.6955	ESI (+)	7.59567	1102	1819	1357.64	769.64	728	995	970	737	1974	793	887	1174	1327	921	777	1609	2426	3355	3512	1978	1589	767	2118	2389	2803	5347	1859	1550	3529	6876	1530	585.64	523	1671	661	961	653	3164	587	2304	6419	1930	6110
6.92_810.69_6.93_832.67	GlcCer d42:2	[M+H]+_[M+Na]+	WBOZIXHPUPAOIA-RBELZSLISA-N	810.6851_832.6667	ESI (+)	6.9255	417	762	740	334	419	330	445	468	426	256	401	471	471	336	593	475	1121	1102	2461	856	375	464	1516	1026	1310	2368	430	896	1343	4086	924	431	332	884	937	630	151	1833	248	1839	4076	1336	4175
6.65_994.72_6.65_972.73	Lactosylceramide d18:1/24:1 15Z	[M+Na]+_[M+H]+	MKOKWBRPIBQYJJ-LWQSSKHKSA-N	994.7161_972.7349	ESI (+)	6.6505	303	483	183	215	359	242	414	260.09	342	329	266	369	237	56.85	231	849	737	473	2300	284	653	288	590	1154	361	1389	348	369	684	11722	538	735	329	1093	380	492	966	1529	580	624	22026	3529	18940
1.27_508.34	LPC 17:1	[M+H]+	LPMGFNAQZPADDZ-FJIRUFBNSA-N	508.341	ESI (+)	1.266	688	678	417	1338	606	1403	400	996	404	548	158	383	883	530	439	693	695	513	685	413	517	1102	328	562	691	1077	515	454	621	590	560	291	290	556	120	344	214	554	333	527	628	156	457
2.31_572.37	LPC 20:1	[M+Na]+	GJTDRNFWIDPARY-GTPZACKGSA-N	572.369	ESI (+)	2.315	76	300	124	5.44	80	198	165	125	108	198	152	109	104	138	121	106	5.44	142	165	170	79	130	181	113	125	197	188	84	337	95	187	247	218	124	76	65	82	84	133	123	167	5.44	101
1.73_548.37	LPC 20:2	[M+H]+	YYQVCMMXPIJVHY-ZOIJLGJPSA-N	548.372	ESI (+)	1.73	1251	1648	448	2164	690	2140	509	1324	743	1035	489	1333	1362	1138	932	1593	1489	1797	1729	1487	2874	1109	1480	1936	1869	3565	1134	1447	3219	2161	1114	863	248	1249	136	493	354	858	306	1052	1467	879	1304
1.58_572.37	LPC 22:4	[M+H]+	ZOJBSSVHFSBHMP-JJJSWPRASA-N	572.37	ESI (+)	1.584	463	978	266	1445	444	1071	542	819	130	546	327	569	604	318	455	1400	1298	819	1113	840	1327	916	1300	396	1446	1376	466	677	1979	918	515	424	130	826	53	273	222	560	137	3.42	315	89	272
1.09_568.34_1.10_590.32	LPC 22:6	[M+H]+_[M+Na]+	LSOWKZULVQWMLY-APPDJCNMSA-N	568.3414_590.322	ESI (+)	1.0955	2547.6	3860	483.6	4212	713	3522	77.66	2643	616	1676	1189.6	3033	4361	4602	1593	6650.6	6460.6	6962	7568	6172.6	9439	5143	7317.6	7876.6	6257	7908	8093	3100	13585	5723	4568.6	2072.6	536.6	5272.6	1189.6	958	186	3218	454.6	481.6	2252	441	1174
0.93_468.31	LPC 14:0	[M+H]+	VXUOFDJKYGDUJI-OAQYLSRUSA-N	468.308	ESI (+)	0.929	1218	739	753	1897	884	1623	308	1574	462	1187	356	863	947	593	322	965	1417	2272	2009	1552	1055	1593	547	1543	1590	3042	616	946	1807	1477	1039	186	163	1249	232	367	322	1674	298	484	805	169	797
1.14_482.33	LPC 15:0	[M+H]+	RJZVWDTYEWCUAR-JOCHJYFZSA-N	482.327	ESI (+)	1.138	2005	1727	1068	4057	956	3615	1183	3231	650	1596	828	1845	2419	1674	908	1926	2535	2735	3111	1506	2100	3307	1025	1934	2663	4015	1348	1598	2752	3685	1027	666	64	3033	406	638	295	1787	293	1501	2516	362	1059
1.29_496.34	LPC 16:0	[M+H]+	ASWBNKHCZGQVJV-UHFFFAOYNA-N	496.341	ESI (+)	1.288	42842	50409	18468	77691	30217	53498	18489	45914	21949	30153	19055	30558	43896	26629	20966	26530	21117	27013	33862	16876	24180	16760	26946	21630	28312	44198	17578	17042	43861	26276	19037	12077	3830	23952	7128	8736	2403	27968	4251	25838	27329	8872	14780
1.41_518.32_1.41_496.34	LPC 16:0	[M+Na]+_[M+H]+	ASWBNKHCZGQVJV-HSZRJFAPSA-N	518.3238_496.3411	ESI (+)	1.411	913081	1124506	254760	1851746	544072	1146905	268039	1024290	303228	537707	313109	447268	844511	465493	347631	507408	428924	565436	674556	318784	535584	337747	546082	426896	616233	1175772	328830	311815	1023364	499548	314495	190730	44531	426051	96699	118170	28846	527009	52811	446862	457585	127223	264829
1.03_494.33	LPC 16:1	[M+H]+	LFUDDCMNKWEORN-ZXEGGCGDSA-N	494.325	ESI (+)	1.033	2460	1627	822	5462	1693	5833	841	3116	894	2002	954	1284	2021	1760	1017	2235	2520	3078	3165	1933	2231	3127	1446	2608	3058	5174	1254	2347	3091	1701	2717	1200	449	2063	747	1070	506	1584	567	1441	1691	518	1254
1.60_510.36	LPC 17:0	[M+H]+	SRRQPVVYXBTRQK-UHFFFAOYNA-N	510.356	ESI (+)	1.599	10286	9561	7885	12174	9155	11272	8621	9002	10582	8624	8657	11225	10201	8639	8505	9469	9739	9460	9223	9353	9495	8743	10319	10494	10031	9893	8680	8989	10825	10621	8622	8256	8013	10598	7782	7798	8391	9218	8390	9752	11605	8790	9295
1.98_524.37	LPC 18:0	[M+H]+	IHNKQIMGVNPMTC-UHFFFAOYNA-N	524.372	ESI (+)	1.975	16695	18377	7697	32818	12741	24060	10743	19240	10656	13077	10409	12206	21547	11397	8848	10577	9937	12387	15054	7486	10846	7279	12074	9543	10726	21226	9181	6726	18906	12507	8690	2703	2462	8898	2937	3450	576	10754	2055	12341	13917	5404	8425
2.20_546.35_2.15_524.37	LPC 18:0	[M+Na]+_[M+H]+	IHNKQIMGVNPMTC-RUZDIDTESA-N	546.3549_524.3734	ESI (+)	2.177	241742	268796	96109	517644	175695	378729	157545	284779	134514	185068	136803	164593	336199	153870	114787	153128	144601	186352	217438	101817	170810	106967	177483	141124	158684	378691	133804	91874	312848	195268	128019	35554	27669	130526	38230	41366	7801	169239	23367	190864	220131	83417	139841
1.43_522.36	LPC 18:1	[M+H]+	YAMUFBLWGFFICM-SEYXRHQNNA-N	522.358	ESI (+)	1.428	7699	9088	3244	15603	5195	12402	3201	9338	3698	4763	3372	4272	5965	3922	3902	4027	4231	5582	5617	2666	4750	3054	5302	3624	5515	8019	2485	2734	7588	4468	3030	1711	798	3124	779	1436	1044	4680	916	3391	3727	1474	3432
1.56_544.34	LPC 18:1	[M+Na]+	YAMUFBLWGFFICM-PTGWMXDISA-N	544.337	ESI (+)	1.558	1580	1601	527	2673	1142	2523	277	2125	612	1092	580	337	937	739	432	773	1213	1176	1181	625	1040	412	913	818	1444	1608	437	169	1727	439	494	263	94	259	87	336	148	693	164	746	255	313	97
1.17_542.32_1.17_520.34	LPC 18:2	[M+Na]+_[M+H]+	SPJFYYJXNPEZDW-FTJOPAKQSA-N	542.3229_520.3417	ESI (+)	1.171	74933	45481	24465	75475	29790	50442	8250	57913	13721	32632	19604	29392	31262	27867	25312	30050	39439	60082	34575	21448	44824	34676	59274	49605	53628	52775	19208	21650	63435	40564	14064	13806	2269	17770	4034	6934	2312	17531	2935	8209	14181	6251	8903
0.94_518.32	LPC 18:3	[M+H]+	WKQNRCYKYCKESD-YVHLTTHBSA-N	518.325	ESI (+)	0.94	1038	113	115	686	163	1212	75	312	6.88	366	211	236	375	225	174	338	1171	875	376	145	438	1256	481	413	613	534	87	436	684	355	222	6.88	149	285	106	190	93	438	6.88	134	169	147	80
1.36_546.36_1.39_568.34	LPC 20:3	[M+H]+_[M+Na]+	BBNHCUBQEQJHIG-FZZJNMCHSA-N	546.3571_568.337	ESI (+)	1.3715	8696	4695	1336	8975	3963.9	7226	1615	8074	1774	4008	1522	3388.9	4754	2256.9	2385	5636	8143	7118	6360	3556	4873	4697	4406	4370	7219	10333	3652	2600	9411	6184	3070	1940	750	3760	360	975	343	3372	325.9	1501	2221	777	1675
1.14_544.34_1.15_566.32	LPC 20:4	[M+H]+_[M+Na]+	GOMVPVRDBLLHQC-VEJNOCSESA-N	544.34_566.3231	ESI (+)	1.144	10267	11420	1684.96	16407	5857	20093	991	9660.96	1451	11524	3961	6936	7011	7133	5245	24455	20485	14558	16782	9750	23314	13794	23839	9916	25418	17945	8740	9788	31815	14907	10206	5236	761	13234	1902	1965.96	403	7417	1777.96	592	3952	1284	3018
0.86_542.33	LPC 20:5	[M+H]+	PDIGSOAOQOXRDU-WJPZTBRDSA-N	542.326	ESI (+)	0.857	74	134	67	1.16	59	191	39	47	64	45	116	31	76	25	77	415	547	54	68	1.16	51	779	1.16	986	667	239	12	1.16	357	199	89	139	56	77	119	53	1.16	46	33	68	54	46	37
1.24_570.36	LPC 22:5	[M+H]+	PDIGSOAOQOXRDU-WJPZTBRDSA-N	570.356	ESI (+)	1.24	659	655	81	1406	550	909	202	938	107	432	318	403	572	315	89	930	1380	1260	554	558	1084	1251	660	906	823	1046	587	531	1857	826	281	173	83	469	151	264	53	574	124	87	271	79	210
1.66_482.36	LPC o-16:0	[M+H]+	VLBPIWYTPAXCFJ-DEOSSOPVSA-N	482.361	ESI (+)	1.664	19995	27816	10512	27196	16188	31590	14829	19488	13494	17696	11968	18721	16756	16450	12005	12671	12111	13035	22990	13812	15234	9427	13130	10235	12573	20573	6797	10399	21870	18155	11038	5603	5471	20082	4964	7490	2220	15077	3718	13824	21359	10679	19918
1.61_480.34	LPC p-16:0; or LPC o-16:1	[M+H]+	HTZINLFNXLXRBC-CQLBIITFSA-N	480.344	ESI (+)	1.608	9405	9764	1573	4739	1485	8679	1512	2741	1044	3888	8929	3640	6149	1763	2227	1420	6.21	1993	1119	6.21	385	6.21	6.21	525	6.21	4296	203	6.21	1144	6.21	1295	474	178	243	6.21	6.21	296	506	139	9008	6.21	1045	823
1.82_508.38	LPC p-18:0; or LPC o-18:1	[M+H]+		508.377	ESI (+)	1.818	9816	15073	5327	15030	9214	21476	7792	10883	8002	11448	8986	10980	9745	11309	7145	7883	6973	7580	11657	8763	9967	4936	9194	6946	7093	11875	3999	6489	13045	7772	6449	2847	4243	8911	2149	4984	1163	5099	2257	8319	9862	4857	7926
1.45_454.30	LPE 16:0	[M+H]+	YVYMBNSKXOXSKW-UHFFFAOYNA-N	454.296	ESI (+)	1.448	12829	8684	4930	8904	8565	9726	4541	10100	5996	7330	5145	6612	8369	7056	6228	11258	5866	11214	13472	11626	12904	8209	11189	11358	10943	11318	6220	7077	15526	22392	3962	3901	2328	8567	3879	4429	2037	13851	2572	3475	13068	4398	14064
2.22_482.33	LPE 18:0	[M+H]+		482.326	ESI (+)	2.218	4628	3737	2037	4388	3383	3683	2806	3666	2825	3444	3294	3471	3759	3210	2140	5047	4718	4487	6943	4515	6631	3867	6869	4386	4888	7360	1977	3266	8902	13397	2303	2381	1509	4293	2115	2565	623	6796	812	1860	11011	3923	9650
1.60_480.31	LPE 18:1	[M+H]+	PYVRVRFVLRNJLY-KTKRTIGZNA-N	480.31	ESI (+)	1.598	5.12	332	3173	5.12	739	333	145	1306	2803	5.12	5.12	5.12	5.12	380	136	666	166	656	584	5.12	7597	6302	2942	1596	4798	474	424	1212	3072	9799	133	1081	1002	4282	422	1058	1029	2162	1754	5.12	763	5.12	1411
1.20_478.29	LPE 18:2	[M+H]+		478.295	ESI (+)	1.198	2569	1347	725	2163	1383	1520	445	2021	664	1568	795	1306	1494	1135	1253	2289	1008	2339	1337	999	2330	2412	2189	2405	2303	1099	880	1442	3001	2776	759	411	213	1295	5.59	700	460	664	289	183	1136	405	1076
1.10_502.30	LPE 20:4	[M+H]+		502.296	ESI (+)	1.096	49.92	49.92	49.92	49.92	49.92	49.92	49.92	49.92	49.92	49.92	49.92	49.92	49.92	49.92	49.92	1575	49.92	49.92	49.92	49.92	49.92	49.92	764	49.92	49.92	49.92	49.92	49.92	49.92	4238	49.92	49.92	49.92	49.92	49.92	49.92	619	1365	49.92	49.92	1598	49.92	5057
1.12_526.29	LPE 22:6	[M+H]+	XEVRBOQZSXWGQO-KUBAVDMBNA-N	526.295	ESI (+)	1.118	1303	1235	123	1221	359	534	129	787	338	383	406	1374	1638	2294	869	1487	1160	1779	1689	1925	2072	1687	1832	2323	1642	1133	1550	987	3052	2125	789	573	213	1346	448	273	174	1428	442	158	807	158	892
2.23_650.44	PC 16:0/9:0 CHO	[M+H]+		650.439	ESI (+)	2.235	1736	3589	3839	2912	2762	3704	2770	3814	5280	2843	3145	2098	1852	2057	2431	8718	6851	8045	5394	4031	5896	7137	4674	5865	7566	9972	4081	4240	3965	11170	4573	6677	2527	4034	2989	3945	3027	9950	1869	7209	11840	5637	14876
4.19_678.51	PC 28:0	[M+H]+	CITGLCJVPOWHKC-UUWRZZSWSA-N	678.508	ESI (+)	4.189	713	286	345	226	530	22	489	269	1.19	210	117	357	251	157	161	359	779	819	1032	345	94	703	222	204	882	1150	1.19	539	671	3038	575	100	225	993	193	313	180	1903	267	570	2998	1036	5743
4.77_706.54	PC 30:0	[M+H]+	RFVFQQWKPSOBED-PSXMRANNSA-N	706.54	ESI (+)	4.77	6808	7196	7183	6015	6582	5585	20531	5517	7502	5303	2232	7638	11793	3219	2552	18664	43499	37819	99339	24407	14039	30789	8416	14380	44113	66186	17338	29481	27195	328819	26634	5289	8070	35780	15117	15192	5903	225172	4603	42380	374158	88394	610938
4.27_704.52	PC 30:1	[M+H]+	PUSMCKGZMONNJO-MSUUIHNZNA-N	704.524	ESI (+)	4.272	197	158	155	454	407	131	453	247	160	286	128	395	269	250	179	427	866	704	1121	526	273	637	168	175	1094	1166	306	910	564	2115	597	273	274	629	186	659	86	1242	130	818	3612	511	4681
5.07_720.56	PC 31:0	[M+H]+	NPGWXTIWUUFYAB-DIPNUNPCSA-N	720.557	ESI (+)	5.066	526	545	434	316	6.02	557	953	462	439	6.02	6.02	6.02	6.02	508	322	1006	3121	2761	6484	812	2159	3347	943	2190	3690	4424	1166	2651	2909	24454	1966	728	389	3391	1000	1602	379	8721	481	2275	31875	6271	28760
4.55_718.54	PC 31:1	[M+H]+	QFVHCMLUKNHDSH-WTWBAFHPSA-N	718.539	ESI (+)	4.552	7.31	7.31	7.31	7.31	7.31	7.31	7.31	7.31	7.31	7.31	7.31	7.31	7.31	7.31	7.31	7.31	7.31	7.31	7.31	7.31	7.31	122	7.31	7.31	7.31	7.31	7.31	7.31	7.31	7.31	7.31	7.31	7.31	7.31	7.31	7.31	7.31	7.31	7.31	7.31	7.31	7.31	7.31
5.38_756.55_5.38_734.57	PC 32:0	[M+Na]+_[M+H]+	KILNVBDSWZSGLL-KXQOOQHDSA-N	756.5536_734.5728	ESI (+)	5.3785	17827	36948	30658	18432	16828	29418	42700	20872	35377	18767	14793	28036	39339	21732	15313	63243	91621	91564	179122	65641	79141	62862	83289	61695	91355	100479	46923	77994	99746	790800	74802	34343	23953	72331	62152	35157	19461	347845	18813	76000	584381	174757	865978
4.83_732.56	PC 32:1	[M+H]+	QIBZFHLFHCIUOT-NPBIGWJUSA-N	732.557	ESI (+)	4.825	13108	7900	4817	14143	8528	14041	34555	6604	8942	6107	3908	8397	16187	3744	2444	25868	64231	60710	171959	32072	16184	48944	12894	19370	67341	107581	14387	46064	43247	362050	40445	10002	12912	40040	19656	27149	7969	301613	7771	108963	668617	129993	873847
4.39_752.52_4.39_730.54	PC 32:2	[M+Na]+_[M+H]+	GPWHCUUIQMGELX-VHQDNGOZSA-N	752.5225_730.5403	ESI (+)	4.388	2608	1313	939	2443	1274	1872	2771	1284	1910	1896	928	2791.22	2542	1522	504	3789	4816	8278	9610	6290	3373	4578	2263	4677	6307	9247	2731.22	4880	7647	17342	3906	1356	1525	4629	1547	3023	1611	9979	1294	4839	17094	6235	22296
4.77_728.52	PC 32:3	[M+H]+	UXEFXNOSLOCOLX-ZCHSEWAGSA-N	728.521	ESI (+)	4.77	460	414	457	261	7.25	475	749	231	7.25	262	7.25	235	489	238	278	820	4231	1309	9919	2658	1069	2495	517	646	3099	6213	1095	3126	1533	35152	1879	163	221	2929	774	780	532	24755	7.25	3866	34529	9432	69160
5.59_748.59	PC 33:0	[M+H]+	FHENRYRLCPXONH-LDLOPFEMSA-N	748.587	ESI (+)	5.587	290	1215	1281	1247	288	922	1638	742	187	332	241	958	1423	633	496	1916	2656	2882	4661	1539	664	2792	1480	1122	3258	3945	1962	1359	2214	15445	2184	987	768	2945	1057	941	394	10016	946	2812	28030	4671	22083
5.14_746.57_5.15_768.55	PC 33:1	[M+H]+_[M+Na]+	OFRWLQSOUIZELQ-VEAYGOGPSA-N	746.572_768.5532	ESI (+)	5.1465	2698	2662	1501.9	3006	1818	3719	4867	2629.9	2235	1378.9	843.9	2489.9	3372.9	1591	1589	4310.9	9816.9	7190.9	14932.9	3682.9	4114	11155	2314.9	3294.9	7898.9	10184.9	3336	4319.9	4731.9	39632.9	3660.9	2425	3190	10110	2054	3273	2833	16763.9	1976	8618.9	47604.9	9757.9	34058.9
4.68_744.56_4.68_766.54	PC 33:2	[M+H]+_[M+Na]+	SBNDHGBVMZMSNL-UESLNCBNSA-N	744.5552_766.5382	ESI (+)	4.681	1451	2178	963	2097	919	2006	2421	1956	1895	1270	873	2657	3005	1789	1399	6000	9179	10830	19275	4818	6344	9913	5237	6775	8355	14746	4234	6500	8755	68714	3189	3597	1541	7268	2233	2848	2203	22070	1868	7280	60029	15820	47889
5.21_742.54	PC 33:3; [M+H]+	[M+H]+	ANLYQBTVVNHOAL-JRQMLGJJNA-N	742.54	ESI (+)	5.207	2007	1128	729	698	1027	907	1186	1673	2302	944	1191	2095	835	638	1148	7959	4471	8167	10258	2407	8975	16469	11185	8017	7081	4.55	1615	3809	11023	42958	2020	2876	1104	4328	1588	901	3205	11568	1255	4.55	19678	6911	13821
6.03_762.60	PC 34:0	[M+H]+	PZNPLUBHRSSFHT-RRHRGVEJSA-N	762.602	ESI (+)	6.029	3750	10519	7769	5962	4640	8047	12392	6806	8249	4922	5434	7540	10483	5489	5187	16299	20207	22166	36308	12025	18751	17272	28275	16503	19051	13751	10208	11571	22736	171725	12821	7237	5821	13539	10419	4667	4672	68460	4437	7715	80526	27802	87257
5.46_782.57_5.46_760.59	PC 34:1	[M+Na]+_[M+H]+	WTJKGGKOPKCXLL-VYOBOKEXSA-N	782.5692_760.5895	ESI (+)	5.4605	293846	406278	195001	328120	244407	410256	594308	303900	389254	197921	176715	270571	448113	156330	149578	694000	961225	930766	1668793	523032	578686	609862	840115	502073	1012827	998546	350095	551075	959354	3113952	620573	429971	267048	777079	315532	354978	168810	2429752	186906	1104830	3175271	1162621	3161599
5.83_746.61	PC 34:1e	[M+H]+	OVZJGEFUWZPYRW-VXPUYCOJNA-N	746.607	ESI (+)	5.828	3958	5899	3936	3119	3870	5485	4640	3259	5399	3486	3101	4375	4556	3166	2689	8900	11180	11039	20649	10341	9934	7440	12343	9500	11607	19774	6712	11783	14104	51164	10367	7113	4471	13781	7174	7105	5777	21179	4113	11845	58240	19953	105100
4.98_780.55_4.98_758.57	PC 34:2	[M+Na]+_[M+H]+	JLPULHDHAOZNQI-ZTIMHPMXSA-N	780.5534_758.5724	ESI (+)	4.9795	481045	610325	275292	449640	268019	355910	656534	345410	567904	307989	351203	553625	629838	311991	241171	1558849	1702204	2037559	3022632	1569500	1533519	1198144	2111276	1647811	2188752	2693435	1053558	1422846	2513187	4929957	939291	1303242	371318	1292574	616471	748200	369040	2742396	259773	2060894	5127587	2585402	5870267
4.48_756.56_4.48_778.54	PC 34:3; A	[M+H]+_[M+Na]+	VKVSSDKCKXJFIM-AFYHZPHLSA-N	756.5555_778.5395	ESI (+)	4.4795	3641	3123	1099	3151	1527	3433	3512	1862.78	2789	2228.78	2403	2691	2656	2317	1259	5428	6861	9845	12990	8311	6039	7560	3867	5641	8605	12496	2419	6717	8118	9299	6295	4705.78	2060	4275	2902	4887	2169	6643	1481	9017	24855	8464	31723
4.57_756.56_4.57_778.54	PC 34:3; B	[M+H]+_[M+Na]+	VKVSSDKCKXJFIM-AFYHZPHLSA-N	756.5565_778.5399	ESI (+)	4.5665	2331	1514	956.3	1853	1336	1670	2373	1694	2209	775	1259	2814	2153.3	1309	1029	4480	6396	8467	9771	4903	3881	6922	3918	5547	7845	11997	3124	5599	7802	11027	4357	3943	1932	7032	1874	2940	1669.3	8604	1404	6696	24060	9264	27040
4.67_756.56_4.67_778.54	PC 34:3; C	[M+H]+_[M+Na]+	VKVSSDKCKXJFIM-AFYHZPHLSA-N	756.5566_778.5361	ESI (+)	4.6685	2943	1098	1386	2526	1839	3051	2846	1281	2255	1273	592	2704	2313	1568	1339	4990	15711	14610	16257	3445	3254	12235	5282	4282	7469	7334	1691	7140	7265	42416	4667	3012	2292	5115	2037	3096	1654	15341	1631	7725	30891	9431	39962
4.31_754.54	PC 34:4	[M+H]+	YWDDIWXKFJEMKF-JTZVLWBESA-N	754.54	ESI (+)	4.314	442	236	150	423	335	406	559	293	466	256	69	601	684	244	253	1778	2059	1771	3083	1465	1079	1670	554	913	2052	2075	501	1217	2085	2977	1442	322	412	1672	213	644	372	1471	255	1193	3413	1040	4072
5.78_774.60	PC 35:1	[M+H]+	MFHIZGSSDZJFKD-IYEJTHTFSA-N	774.6	ESI (+)	5.776	1970	2981	2201	2854	1489	3731	4464	3354	2848	1933	2085	2727	4739	2160	1800	5237	10043	6966	14032	3787	4716	8057	6021	4860	6901	8106	3732	3940	6663	35165	4229	2835	2475	7296	2278	2789	2019	15414	2121	5871	31224	7903	27425
5.19_794.57_5.20_772.59	PC 35:2; A	[M+Na]+_[M+H]+	MJWAVUYQCBFFHQ-WESJWMGVSA-N	794.5695_772.5861	ESI (+)	5.191	1060.91	1850.91	1418	2185	548.91	1012.91	1838.91	2193.91	1402.91	565.91	848.91	2417.91	1886.91	1596	1099.91	5128.91	4091.91	7963.91	7214.91	2739.91	1935.91	7351.91	3516.91	3238.91	7428.91	6474.91	4107.91	2728.91	4565.91	15507.9	2502.91	2721.91	1681	5243	988	2468.91	1583	8697.91	1445	5462.91	36932.9	6813	21677.9
5.29_772.59	PC 35:2; B	[M+H]+	MJWAVUYQCBFFHQ-WESJWMGVSA-N	772.586	ESI (+)	5.291	2517	3703	2280	2972	1592	3240	4112	3114	3006	2191	2196	3578	4954	2518	1807	9076	15115	15022	23684	8614	9919	12541	12170	10101	12354	20141	8302	7983	13279	55868	5027	5552	2395	9897	3457	5098	2454	16872	2211	11566	51776	15589	54985
4.78_770.57_4.79_792.56	PC 35:3	[M+H]+_[M+Na]+	AYXGHIQPMDYMJC-AHMBLZLYSA-N	770.5702_792.5573	ESI (+)	4.784	1283	711	437.3	978	782	1615	2152	1185	616.3	374.3	422	1620.3	1179.3	1042.3	503	3217.3	6584.3	8358.3	12375	3661	3736.3	7589	2614.3	3512.3	6226	9521	2051	3644.3	5485	33418	2101.3	1379.3	994	4186	1721	1574.3	1434	9413	1296	4535.3	29038	7822	28477
4.59_768.55	PC 35:4	[M+H]+	OROZWUJCDDCYAU-IPUAOQJZSA-N	768.553	ESI (+)	4.594	391	531	461	617	334	849	753	353	493	292	440	785	904	402	330	2105	2943	1511	3775	1369	1720	2479	1191	875	1384	1896	909	1098	1714	5430	837	324	550	3059	343	584	443	1695	502	1856	6284	1956	5108
5.29_766.54	PC 35:5; [M+H]+	[M+H]+	UJMUDAMKHIWLCZ-SWDVKVAGNA-N	766.541	ESI (+)	5.293	414	198	123	469	272	163	232	512	223	204	205	193	371	240	6.23	763	6.23	6.23	6.23	697	637	346	6.23	545	6.23	6.23	6.23	382	713	6.23	6.23	258	488	1596	307	685	707	705	417	386	5279	2134	10530
6.10_810.60_6.10_788.62	PC 36:1	[M+Na]+_[M+H]+	ATHVAWFAEPLPPQ-VRDBWYNSSA-N	810.5955_788.6155	ESI (+)	6.1025	35637	37372	25807	45066	31423	55825	62710	43530	49365	24783	23245	41727	49673	19297	19226	74871	127559	131372	253385	50932	92564	100061	131346	78416	104911	130816	40774	50847	132986	573694	66304	37498	29350	78229	32718	34067	19710	247747	23855	95730	388078	109996	431099
5.61_808.58_5.61_786.60	PC 36:2	[M+Na]+_[M+H]+	SNKAWJBJQDLSFF-NVKMUCNASA-N	808.5843_786.6039	ESI (+)	5.6055	97577	120523	73260	112729	68598	102598	164710	94262	151094	76026	70736	136332	163185	62062	56180	477741	555863	816730	1250591	501229	449762	343969	615089	543173	603912	1540788	392829	394791	896954	1960229	307216	204669	90042	357434	129457	205713	66136	813706	67191	724084	2117778	775678	2750190
6.03_784.58	PC 36:3	[M+H]+	HLMODHFPIXJLOQ-YPKKODKUNA-N	784.585	ESI (+)	6.027	260	264	189	273	173	263	318	170	267	149	4.33	213	415	259	163	389	685	4.33	2965	776	742	828	1347	800	1194	542	545	772	1351	17441	649	175	253	601	368	4.33	376	5741	365	550	6188	1862	9394
5.04_806.57_5.04_784.58	PC 36:3; A	[M+Na]+_[M+H]+	BXRLDROZWDUSGM-ZRYFCQOPSA-N	806.5659_784.5843	ESI (+)	5.0375	39276	53709	21570	33344	17595	34598	37467	29356	45594	22073	28144	34439	33004	21964	17823	107947	135604	218329	299805	105928	153590	107118	186299	109120	180393	201267	51570	95521	182646	348066	53405	69014	22079	72875	29938	55612	27415	123491	20894	127527	427623	149411	578533
5.14_806.57_5.14_784.59	PC 36:3; B	[M+Na]+_[M+H]+	WZCLAXMADUBPSG-RIXBAXMTSA-	806.5703_784.5895	ESI (+)	5.14	32550	32432	13568	34843	19045	34626	44234	33137	38247	20108	12246	31194	52708	12295	12314	182174	264885	214774	407443	126743	100397	109630	104499	86329	239299	505141	106096	91427	250441	606238	111349	68817	37024	168076	23470	55809	23620	225869	18148	199620	632837	190414	1004261
4.60_782.57	PC 36:4; A	[M+H]+	NKQPOVROGSWLTO-NVPMBMBWSA-N	782.569	ESI (+)	4.597	18987	21723	9739	11968	8007	8802	12631	10241	15554	7898	10378	13595	12803	8743	7392	23972	40482	66060	77257	24059	40812	35953	51183	32529	52445	43266	10708	23838	45379	58374	10869	23471	5219	13449	4652	10794	6057	27201	3594	17049	47766	19331	93607
4.77_782.57_4.77_804.55	PC 36:4; B	[M+H]+_[M+Na]+	IIZPXYDJLKNOIY-JXPKJXOSSA-N	782.57_804.5513	ESI (+)	4.7695	3904	1956	1431	1980	1842	2061	3980	2602.66	1244	818.66	438	2791	4994	1204	327.78	13957	23119	22178.7	37911	7735	10890	19195	8159	12796	21909	34214	6330	11996	16599	41647	9772.66	5407	2488	15802	2577	4985	2590	30349	1249	15025	66860	19059	78904
4.89_782.57_4.89_804.55	PC 36:4; C	[M+H]+_[M+Na]+	IIZPXYDJLKNOIY-JXPKJXOSSA-N	782.5739_804.5522	ESI (+)	4.8885	45235	74388	24262	66353	34516	104633	82871	36090	54767	64989	37079	62251	87354	42340	27115	624190	530141	318639	850676	298049	381151	236685	519634	133733	631368	512922	166355	263722	565535	956738	386433	166066	63902	457464	89443	121258	44442	470921	61116	571080	1514196	481699	1855494
4.22_780.55	PC 36:5; A	[M+H]+	SUZYROYNFNQALJ-MHEIZRSESA-N	780.553	ESI (+)	4.219	670	300	268	189	200	346	327	300	274	168	313	281	507	140	123	177	1086	2729	2282	1016	1079	884	937	835	977	1289	356	721	1516	836	334	300	77	448	280	323	279	623	157	723	1799	800	1832
4.39_802.54_4.39_780.55	PC 36:5; C	[M+Na]+_[M+H]+	SUZYROYNFNQALJ-MHEIZRSESA-N	802.536_780.5538	ESI (+)	4.3925	882.51	812.51	663.51	1568.51	307.51	2258.51	670.51	467.51	659.51	806.51	543.51	652.51	501.51	476.51	276.51	2971.51	3393.51	2463.51	4394.51	2349.51	1698.51	3521.51	1718.51	1292.51	3425.51	3298.51	364.51	2514.51	3017.51	3152.51	3208.51	1112.51	597.51	2207.51	957.51	480.51	707.51	2218.51	769.51	2625.51	5490.51	1678.51	6013.51
4.50_780.55_4.50_802.54	PC 36:5; D	[M+H]+_[M+Na]+	SUZYROYNFNQALJ-MHEIZRSESA-N	780.5545_802.536	ESI (+)	4.5045	2716.12	1055.12	917.12	2228.12	1919.12	2501.12	2285.12	1483.12	1640.12	604.12	546.12	3609.12	4704.12	3645.12	1092.12	8740.12	12615.1	9122.12	13188.1	2876.12	3143.12	11594.1	3543.12	11520.1	9861.12	6714.12	2279.12	5456.12	14213.1	7244.12	9431.12	5130.12	2002.12	8888.12	2591.12	3641	1469.12	9947.12	1952	8157.12	20359.1	7479.12	14284.1
4.18_778.53	PC 36:6	[M+H]+	SPWBDEZMKCRQSX-NGPPOSSDSA-N	778.534	ESI (+)	4.184	150	102	79	5.15	106	5.15	5.15	159	78	87	79	117	5.15	161	5.15	193	356	375	556	590	186	310	136	308	490	284	184	288	135	494	489	80	168	465	184	265	76	297	108	227	1468	370	1108
5.92_800.62	PC 37:2	[M+H]+	MCZUABDVGPPWPM-HJTCUGKVSA-N	800.618	ESI (+)	5.925	1047	596	696	460	173	746	834	640	549	904	388	609	714	650	199	1644	2279	2418	3246	1429	1635	2346	1942	2127	2259	3643	1044	1523	2207	3861	661	879	522	1821	291	1039	449	2260	417	2132	6020	2128	6960
5.34_798.60	PC 37:3	[M+H]+	OOYQEEUUQRMQKL-JUUDQZDJSA-N	798.597	ESI (+)	5.344	276	2.33	81	199	92	356	2.33	310	2.33	203	43	171	157	142	2.33	977	440	933	793	614	2.33	1591	2.33	2.33	2.33	910	2.33	274	709	3203	297	183	430	1642	433	607	274	930	313	958	8636	1624	7289
5.10_796.59	PC 37:4	[M+H]+	QRPUCJXFPYFTMB-FBFLODOBSA-N	796.588	ESI (+)	5.1	152	3.59	3.59	311	3.59	494	150	153	3.59	107	156	222	3.59	254	137	1899	3.59	3.59	3.59	361	3.59	1633	3.59	3.59	2271	3.59	3.59	321	3.59	1209	3.59	3.59	443	3071	242	449	390	716	348	1064	12728	695	7570
4.79_816.55_4.79_794.58	PC 37:5	[M+Na]+ _[M+H]+	0	816.5463_794.5757	ESI (+)	4.7895	306	379	147.63	286	238.63	5.54	186.91	304	5.54	425	224	283	627	643	157.63	3143	4331	1236	5053.63	993	421.63	2898	645.63	2116.63	1366	1124.63	597	1085.63	1125.63	13950	727	902	411.63	2858	939	905	282	5557	189.63	1858	11185.6	2885.63	9449
5.93_794.57	PC 37:5; [M+H]+	[M+H]+	NTTKGYVTNQTIRQ-MVYLFEMBNA-N	794.573	ESI (+)	5.934	2097	1744	181	14.1	681	1036	2064	850	14.1	1184	305	707	366	863	372	14.1	14.1	506	610	1604	1311	1343	340	14.1	656	1246	14.1	1168	1969	1788	1245	262	1058	335	141	14.1	797	826	1242	14.1	1743	14.1	3010
4.45_792.56	PC 37:6	[M+H]+	GEINPYKZLFHHIL-GlcXMCQTSA-N	792.556	ESI (+)	4.45	85	173	180	157	126	121	111	79	230	114	178	133	214	133	89	481	775	594	681	707	449	564	208	418	331	1178	684	250	846	1303	280	136	115	868	185	304	57	774	80	495	2599	632	1741
6.16_836.61_6.18_814.63	PC 38:2	[M+Na]+_[M+H]+	KXXLFCAPKGRXBT-FMJYHZMHSA-N	836.611_814.6318	ESI (+)	6.1695	986	1396	890	1527	639	2118	2138	2034	2900	901	938	1253	2475	575	831	5113	5539.93	5867	10793	4716	3915	4598	3886	5658	5114	16599	3554	3714	6029	16073	5220	2099	1968	5334	1670	2717	1481	5802	1406	7721	14549	5653	21169
5.78_834.60_5.78_812.62	PC 38:3	[M+Na]+_[M+H]+	KNNHXKQRTYEWCA-HYYWERRFSA-N	834.5997_812.6198	ESI (+)	5.7765	13372	9586	5152	15453	8469	18076	21206	13578	16734	9294	4293	12540	26733	4552	4845	66789	112440	81558	152561	53730	39451	33526	33682	38713	71869	259843	51807	31761	98982	183846	56035	18903	15077	54706	10088	23913	6890	59712	7599	80034	160224	54766	289478
5.20_810.60_5.19_832.58	PC 38:4; A	[M+H]+_[M+Na]+	PSVRFUPOQYJOOZ-QNPWAGBNSA-N	810.6044_832.5848	ESI (+)	5.1945	3556	3344	1457	3242	2022	4554	3147	3445	3801	2057	1023	2481	3646	1265	1512	12041	15243	15640	23867	8409	9014	8279	8280	6723	15131	26707	5341	7546	13254	22719	7547	4938	2907	9798	1481	4540	2237	8186	1673	11337	27865	8505	45385
5.33_810.60_5.33_832.58	PC 38:4; B	[M+H]+_[M+Na]+	PSVRFUPOQYJOOZ-QNPWAGBNSA-N	810.6011_832.5821	ESI (+)	5.33	2500	3104	1128	3308	2190	5732	5562	2712	3151	2978	1954	2635	4625	868.81	1252	21836	25752	13212	34259	12259	15003	13365	13165	6455	25673	29215	6494	10569	18375	52078	13640	4712	4791	20237	1962	6254	2853	18362	2392	17194	54673	14982	68826
5.51_810.60_5.51_832.58	PC 38:4; C	[M+H]+_[M+Na]+	PSVRFUPOQYJOOZ-QNPWAGBNSA-N	810.6044_832.582	ESI (+)	5.508	39216	63423	23723	67567	34994	119261	83522	36431	54198	70737	37788	61142	89882	38795	28395	530269	439082	304835	609437	285822	372659	211055	426381	151155	441847	510783	200178	219734	540156	620462	376833	103833	63123	360143	88453	125298	33382	280610	66665	497263	821379	332665	920447
4.95_808.59_4.96_830.57	PC 38:5; A	[M+H]+_[M+Na]+	SUACBSWYGWBPFC-GPUJSUHJSA-N	808.5879_830.5675	ESI (+)	4.956	9467	16948	5701	13702	8551	22786	15277	8748	12512	12192	8794	12370	16267	7678	6388	91979	80049	63022	123696	39193	63887	46666	70601	32060	92917	72095	20406	41626	81407	98487	50069	28475	11105	52713	11325	20533	11259	51304	11718	62803	165130	51276	156935
5.12_808.59_5.12_830.57	PC 38:5; B	[M+H]+_[M+Na]+	YLWBKBDNHWQEFU-YJXJLLHLSA-N	808.5877_830.5682	ESI (+)	5.1235	2384	3875	1516	3402.34	1737	2960	3790	2366	2766.34	3310	1802	3591	5798	2389	1287	25105	28562	12810	45732	26461	15455	12618	17263	11103	37750	50995	12833	9199	22405	49239	15875	5346	3517	39724	2683	7212	2584	22473	2861	33400	74868	22659	105634
4.51_806.57_4.51_828.55	PC 38:6; A	[M+H]+_[M+Na]+	PLZBTDKJYHXIEW-DZUXOTHRSA-N	806.5671_828.5549	ESI (+)	4.5095	4690	6232.16	2086	4322	3214.16	4742.16	4278	2939	4384.16	4661	2812	5301	4684	3122.16	2384.16	18219	23009	16754	32325	7600.16	18087	13650.2	25313	8718	21079	12792	3210.16	10096	19538	22002	8640	12172	2137	8007	2361	3594	4246	10386.2	1704	5020.16	18489	6163	17809
4.75_828.55_4.76_806.57	PC 38:6; B	[M+Na]+_[M+H]+	PLZBTDKJYHXIEW-DZUXOTHRSA-N	828.5544_806.5737	ESI (+)	4.755	13095	35699	13250	25526	7964	25235	22394	15633	26196	13413	9725	29183	100643	36595	12118	234263	259675	302786	496387	281792	216609	110397	266495	236438	262110	536209	299319	138033	433883	623092	281049	97402	28647	239660	82437	72622	16511	414633	21783	341681	1393892	427117	1282268
4.26_804.55	PC 38:7	[M+H]+	BNNUJTATKJXKJP-XCDHYEIISA-N	804.552	ESI (+)	4.258	649	26.68	339	522	26.68	329	298	26.68	352	630	403	1031	26.68	26.68	26.68	1053	844	671	805	650	1219	506	26.68	1161	855	840	781	805	806	26.68	934	802	922	1004	527	973	1133	26.68	1029	983	2499	1027	2428
3.30_788.54	PC 38:8e	[M+H]+	QJNDLYSSLHZQNB-SJPWRKGHNA-N	788.544	ESI (+)	3.298	750	1317	1823	167	383	169	1402	362	1772	507	679	393	646	327	295	2680	2961	5679	3597	2382	1795	1230	3905	3163	3496	2985	1391	4191	2460	14144	2350	2330	228	2583	3304	994	1013	16621	610	1741	3076	1465	10815
5.82_824.61	PC 39:4	[M+H]+		824.612	ESI (+)	5.817	124	126	132	3	3	255	3	142	153	55	123	138	235	87	3	293	243	295	841	491	515	449	455	338	809	245	118	410	345	327	210	3	3	297	3	150	149	329	51	353	1058	402	2127
4.94_820.58	PC 39:6	[M+H]+	QMCWOGICYCFNBF-BWHZRABLSA-N	820.583	ESI (+)	4.939	135	275	261	480	76	135	331	103	194	76	123	257	465	247	167	1460	632	1863	1809	726	424	1323	380	815	689	1047	873	799	967	1364	1176	479	167	1736	162	402	300	1695	181	592	7323	1575	2937
5.97_838.63_5.97_860.61	PC 40:4	[M+H]+_[M+Na]+	FHUAYOMRHXZKHT-JUGJLYODSA-N	838.6326_860.613	ESI (+)	5.968	1255	813	692	1799	912	3075	3084	731	1323	1466	992	1102	2136	382	617	8310	10146	3983	11525	5177	5795	3934	5136	2703	9540	11249	2287	4196	8217	16692	5750	1615	1920	7271	593	3154	1271	5117	1209	7199	14023	5046	16360
5.52_836.62_5.53_858.60	PC 40:5; A	[M+H]+_[M+Na]+	IJTJDJOOHZVSAC-NDRUHXFFSA-N	836.6164_858.5986	ESI (+)	5.527	1858	1720.9	1044.9	4389	2107	4268	4394	2218	2204	2013	1381.9	3501	8045	1217	1311	21983	28167	16179	29433	8639	13726	14625	9461	12908	22147	27782	8342	9005	24901	27285	16579	4538	4187	13254	2497	6148	2419	13055	2430.9	16550	39123	13397	32845
5.76_836.62_5.76_858.60	PC 40:5; B	[M+H]+_[M+Na]+	SFESOYFQZQJCOY-FXYWPAEZSA-N	836.6182_858.5953	ESI (+)	5.7635	780.96	1317	390	1353	660	1522	1532	877	1192	1455	733	797.96	1681	194.96	244	8138	9364	2842	14925	10238	5531	2271	5338	1706.96	11085	24076	6101	2638	6669	14701	5890	1464	1541	13384	435	2613	986.96	5771	662.96	12854	18328	5981	28566
5.03_856.58_5.03_834.60	PC 40:6; A	[M+Na]+_[M+H]+	KZSXWBSDQDXESU-PPEVQBTRSA-N	856.582_834.6029	ESI (+)	5.033	298	793	235	440	177	875	204.53	350.53	6.98	425.53	394	261.53	562.53	458	121.45	3447	3702	3975.53	5299	2172.53	5297	2740.53	1113.53	700.53	3478	4205	1022	1098	4544.53	6.98	2538	1101	568.53	1316.53	357	679.53	279.45	6.98	335	2472	3107.53	127.45	7152.53
5.34_856.58_5.34_834.60	PC 40:6; B	[M+Na]+_[M+H]+	TYRTWVKQVGNGSZ-RGBTVBCDSA-N	856.5812_834.6049	ESI (+)	5.338	2420	3637	2246	6135	1785	5802	3802	2841	4321	2758	1700	6489	19016	5103	2164	31107	39954	35605	66860	42138	28664	17490	23820	33730	28594	113544	55478	17234	64674	66735	51091	10546	7447	32225	10525	13763	3192	31508	4546	45279	165117	43454	177521
4.66_832.58	PC 40:7; A	[M+H]+	BPUROMFCPFGBOT-ZEGPSQTJSA-N	832.582	ESI (+)	4.661	380	554	124	629	162	552	433	220	680	356	3.6	680	396	217	86	2156	5158	3188	6449	1106	1552	1859	2162	1002	3020	2945	719	1092	3320	6838	1606	1676	194	1591	139	404	619	2815	458	770	4934	1550	5138
4.79_854.57_4.79_832.59	PC 40:7; B	[M+Na]+_[M+H]+	BPUROMFCPFGBOT-ZEGPSQTJSA-N	854.5685_832.5901	ESI (+)	4.79	2264	5035	2243	2624	1093.66	4744	2445.66	2907.66	3595.66	1998	1271	3014	6975	3195	1979	25431	32235	43398	64621	28094	31418	18845	31461	23051	31095	63859	19727	18272	35513	56320	29253	10832	3359	20571	7081	8460	4000	26891	3494	28074	143972	36463	135045
3.64_818.59	PC 40:7e	[M+H]+	VQFHSIDWVIVATB-OHAVAYCYNA-N	818.592	ESI (+)	3.639	12807	13937	6806	7523	13145	10173	5699	6281	13001	11514	6401	11415	9199	8261	6244	9829	9863	20803	21030	9368	13771	8195	14343	15683	12307	16625	9372	8770	14910	19748	5954	5728	1172	6453	2065	2561	1296	14449	1678	8103	7930	5039	10946
4.39_830.57	PC 40:8	[M+H]+	SIMZOWLEIOYZJX-VRCXRDLJSA-N	830.569	ESI (+)	4.393	236	203	122	265	120	948	636	221	2.72	932	2.72	1128	720	310	126	7014	6191	2314	7516	1549	5047	3534	5473	1543	4334	3839	540	2582	5902	6994	3471	3056	456	2946	757	849	1831	2716	837	692	7136	1963	5763
4.27_854.57	PC 42:10	[M+H]+		854.569	ESI (+)	4.268	157	151	215	265	118	224	85	90	228	3.97	54	224	349	75	88	1719	1521	249	2572	681	1520	843	1489	756	667	670	400	534	1859	1883	1553	1275	205	851	98	178	647	821	437	235	2505	760	1891
6.03_864.65	PC 42:5	[M+H]+	APYSSUSAYQRESE-VZWUYPTESA-N	864.65	ESI (+)	6.03	72	92	102	78	60	85	98	18	69	57	46	161	85	120	96	266	425	143	373	365	262	80	125	1.79	337	647	192	119	137	177	219	1.79	1.79	286	79	72	117	29	76	525	844	292	1012
5.73_862.63	PC 42:6	[M+H]+	DSVRMAGYENFTLY-GDDYDVMSSA-N	862.629	ESI (+)	5.731	146	82	100	109	155	89	139	71	133	4.71	4.71	172	188	135	84	234	331	266	364	106	324	297	128	138	183	627	180	219	278	745	140	191	4.71	367	53	88	62	227	85	382	443	226	693
5.77_720.59	PC o-32:0	[M+H]+	SVWBXNAUENUONE-LDLOPFEMSA-N	720.592	ESI (+)	5.771	2212	3456	3797	1412	2494	2630	3151	2034	3891	2058	1539	2757	2968	1965	1709	5158	8207	7732	13429	6519	5522	4192	6538	6303	7283	16429	4571	7234	8996	56846	7933	4499	2402	8745	5706	4323	3217	19704	1808	6954	58082	18274	106838
6.44_748.62	PC o-34:0	[M+H]+	ZKTXOJMFIAILJG-VQJSHJPSSA-N	748.621	ESI (+)	6.439	300	1371	1339	756	990	1012	1909	893	1070	794	912	1139	1280	687	816	2340	2591	2128	3921	1910	2091	1450	3944	1582	2435	2289	1305	2200	3146	14368	1473	1218	757	2822	1488	770	1264	9250	977	810	11713	5576	13129
5.67_718.57	PC p-32:0; or PC o-32:1	[M+H]+		718.57	ESI (+)	5.666	7.75	1349	1092	7.75	918	1136	754	7.75	7.75	1035	1022	604	1152	300	970	7.75	3136	3223	7.75	7.75	7.75	7.75	7.75	2770	7.75	8077	7.75	2217	3553	7.75	1730	2183	920	1969	1464	2502	962	7.75	7.75	6751	22935	7.75	28797
4.79_716.57	PC p-32:1/PC o-32:2	[M+H]+	FZMYLOBGNYZPQO-QLSONYGBSA-N	716.566	ESI (+)	4.785	636	1042	1242	223	312	440	374	741	1117	805	404	214	584	355	519	2109	2876	4107	4098	2057	1958	1359	3520	2433	2979	3831	1772	2078	2683	10398	1999	796	451	2039	2154	352	567	6858	615	2228	8515	4123	16729
5.34_744.59	PC p-34:1/PC o-34:2	[M+H]+	MBRHHFWRXQYYAN-JEPFLRBFSA-N	744.593	ESI (+)	5.344	2273	3380	2049	1925	1897	2914	2843	1978	2653	2318	1595	3339	2529	1991	1287	6833	9551	14848	20991	6991	9236	7218	11735	8074	8197	20712	4850	7382	12508	46458	6778	4983	1921	7442	3420	5082	4611	15400	2179	8945	55224	18152	91258
5.25_742.57	PC p-34:2/PC o-34:3	[M+H]+	QEWRXEALGMKRGP-MZWPLUPDSA-N	742.571	ESI (+)	5.247	4439	4190	3135	2771	2724	2999	3825	3005	3339	3148	3567	4098	4110	2058	2688	13523	14860	27824	30378	12367	8826	9474	25998	11069	17341	22378	7577	10321	19804	44209	5972	7239	2120	6318	3191	6002	2804	17936	2733	13233	47678	15062	87087
5.99_772.62	PC p-36:1/PC o-36:2; A	[M+H]+	ZYLPVUZBZNMVMR-ZBBHDILGSA-N	772.622	ESI (+)	5.992	881	1248	1004	637	931	1140	1116	988	1228	536	653	1601	924	784	529	2640	3692	3796	4767	2211	2639	2118	4954	2925	2883	5503	1356	2057	4144	14987	2504	2361	823	3830	1075	2032	2373	4243	1257	2162	17475	5668	22046
6.41_772.62	PC p-36:1/PC o-36:2; B	[M+H]+	ZYLPVUZBZNMVMR-ZBBHDILGSA-N	772.617	ESI (+)	6.407	249	438	289	354	281	467	585	364	325	111	305	556	618	130	348	888	1050	633	2497	814	1110	839	1654	1095	1425	636	670	307	1158	4666	409	419	272	579	497	354	439	2461	120	902	3512	1782	4636
5.89_770.60	PC p-36:2/PC o-36:3	[M+H]+	DIHWZUCEXWUHOD-IIVNATNGSA-N	770.603	ESI (+)	5.886	365	639	341	235	240	390	557	332	591	440	504	717	568	626	226	2011	1729	4390	3064	1436	1276	1174	3071	756	2219	3322	662	979	2198	4773	805	1075	152	1555	788	901	151	1795	289	2220	5575	1652	7301
5.24_768.59	PC p-36:3; or PC o-36:4	[M+H]+	PYVYDRMXPDZRIS-FINMKEMFSA-N	768.591	ESI (+)	5.244	3040	4761	2435	3565	1437	7269	4297	1464	3593	4262	2513	5041	4048	2418	2522	23700	20554	16488	43087	20575	15951	10501	25823	10803	22718	33089	10269	18044	29397	49258	20143	8395	5710	23029	6084	10471	5047	21794	4438	21585	72284	28177	136122
4.76_764.56	PC p-36:5/PC o-36:6	[M+H]+		764.562	ESI (+)	4.758	341	469	585	610	401	403	528	349	179	258	410	287	1030	1041	360	10.94	1298	2456	903	516	10.94	466	232	2997	328	2698	910	461	549	10.94	1947	428	583	621	322	616	216	1764	316	1425	1879	674	2262
6.16_798.63	PC p-38:2; or PC o-38:3	[M+H]+	VXNFJZDUQIFCMO-WCXGAVHKSA-N	798.634	ESI (+)	6.159	166	132	103	119	87	292	195	124	191	319	114	182	200	175	292	650	1172	4.8	910	516	477	627	1188	311	751	2796	494	336	1346	3371	391	374	239	850	4.8	355	381	571	275	258	3355	1334	4858
5.70_796.62	PC p-38:3/PC o-38:4; A	[M+H]+	GWBOVQHRCURSPU-QMFAPAEZSA-N	796.62	ESI (+)	5.701	403	1018	379	464	172	1002	524	401	290	530	194	617	228	510	323	2282	1446	4.18	4979	3062	1922	1398	3607	732	4126	5315	552	2676	3142	8226	1442	1015	1001	3339	698	1391	487	2984	473	2357	9802	3276	15783
5.89_796.62	PC p-38:3/PC o-38:4; B	[M+H]+	GWBOVQHRCURSPU-QMFAPAEZSA-N	796.62	ESI (+)	5.89	1652	3134	1666	1510	1576	3366	2973	2396	1484	2439	2675	3420	2618	2055	1894	10472	10210	6652	14630	8072	7492	4879	18648	5507	10628	12825	4735	6294	12326	20122	7028	4724	3532	11343	2631	4421	3063	9362	2037	7672	22471	10340	32260
5.30_794.60	PC p-38:4/PC o-38:5; A	[M+H]+	YPAPIRJFGNBODV-AMFPDOHCSA-N	794.604	ESI (+)	5.297	2085	3.64	3.64	2429	3.64	6473	3.64	508	3.64	1077	3.64	945	542	3.64	769	20414	11544	3.64	34222	18026	16273	9647	24208	1794	11502	29499	1297	16250	25623	32792	6946	1847	3684	15085	4466	9178	3658	4326	4090	17389	51364	17356	86277
5.78_794.61	PC p-38:4/PC o-38:5; B	[M+H]+	DYFGXBAIDOATAE-DSLLYOFSSA-N	794.608	ESI (+)	5.777	234	505	39	572	374	424	330	397	342	495	619	782	491	350	564	4680	3088	3687	5759	3455	2656	1318	5674	1438	4220	6014	700	1854	5230	7658	1143	1187	372	3259	742	1323	453	3329	890	3259	10056	3351	13588
5.07_792.59	PC p-38:5/PC o-38:6; A	[M+H]+	FAKYQMLQEAQOLK-LHZZQLRFSA-N	792.592	ESI (+)	5.065	187	420	236	734	123	382	278	360	179	129	154	694	924	464	397	3049	2966	3243	6876	6783	3359	1537	3716	3099	3330	10675	3906	2282	5264	7701	3882	1569	1117	4409	1051	1828	1081	3702	454	4120	21239	7358	33927
5.19_792.59	PC p-38:5/PC o-38:6; B	[M+H]+	FAKYQMLQEAQOLK-LHZZQLRFSA-N	792.59	ESI (+)	5.187	481	800	316	656	329	939	764	481	662	831	675	1098	586	387	538	4248	3911	4299	7643	2871	2527	2197	4587	2584	4267	6106	1465	2421	5178	6150	2025	1562	670	2017	527	1239	352	2449	488	3698	10992	3053	13487
4.97_790.57	PC p-38:6/PC o-38:7	[M+H]+		790.572	ESI (+)	4.966	649	773	284	463	427	579	388	549	462	544	397	1007	1693	652	267	5323	4024	6424	9312	7964	4506	2019	7493	5188	5614	11226	4729	3438	9685	3234	3865	2377	1277	3601	1247	2152	844	5371	722	5345	20913	6877	22402
6.63_828.69	PC p-40:1; or PC o-40:2	[M+H]+	IAVIYOOCANBIJO-DZWPKMMWSA-N	828.691	ESI (+)	6.632	256	237	84	133	236	232	331	164	427	259	186	300	478	390	264	166	262	396	417	460	226	317	349	570	120	34	188	116	470	1087	279	519	276	314	199	158	208	176	151	259	367	552	342
6.55_824.65	PC p-40:3/PC o-40:4	[M+H]+	RDNHPNJCALITSY-MBZSPAKGSA-N	824.654	ESI (+)	6.55	263	590	340	264	124	447	253	356	416	406	91	218	284	134	201	1314	1099	926	1989	767	593	426	2581	602	1430	2601	774	706	1755	2539	1039	348	476	1476	120	574	175	570	306	1002	2996	1167	3080
5.91_822.64	PC p-40:4/PC o-40:5	[M+H]+	UWNFEVACEPZILS-RNNLSGHUSA-N	822.636	ESI (+)	5.906	515	533	591	489	369	719	706	447	234	478	450	916	335	298	289	2253	2427	1123	2268	1515	1629	928	3016	1678	1664	3207	702	907	2681	3204	1680	1047	353	2137	611	1317	568	1328	484	1818	4460	1802	4350
5.69_820.62	PC p-40:5/PC o-40:6	[M+H]+	KUHMJRMPHBRAMY-DDURNVNNSA-N	820.621	ESI (+)	5.694	121	276	184	246	116	376	166	268	249	264	5.23	413	557	121	209	1285	1398	889	2350	2286	1362	634	2153	940	1501	3933	1487	1050	1933	3417	1306	593	301	1879	347	815	450	1597	187	1167	6281	1974	8954
5.12_818.60	PC p-40:6/PC o-40:7; A	[M+H]+	XUVCLJCZWPTAIO-OAKHYACESA-N	818.604	ESI (+)	5.124	472	485	296	171	105	576	247	252	465	183	230	493	625	412	214	2145	2066	2535	4291	4636	2146	1051	2580	2365	2368	8011	2358	1378	3396	4007	2712	655	467	2422	617	1393	719	1548	441	3071	11599	3942	18132
5.59_818.61	PC p-40:6/PC o-40:7; B	[M+H]+	FMBYBTSZVHUJMV-DIVFMYBRSA-N	818.608	ESI (+)	5.589	297	197	201	276	213	153	303	408	117	171	249	252	311	3.22	131	1118	854	1648	2078	2125	1120	623	1469	875	1347	4028	995	308	2180	2339	790	403	220	1157	88	455	366	929	162	1674	4962	1879	5155
5.02_816.60	PC p-40:7; or PC o-40:8	[M+H]+	PWAHARWXEAMNGK-VCDFOAEJSA-N	816.598	ESI (+)	5.023	80	1.69	261	146	95	141	1.69	70	121	1.69	301	218	131	100	1.69	283	408	365	1.69	559	1.69	1.69	750	413	1.69	1433	445	334	1.69	1.69	784	1.69	87	136	69	189	292	1.69	130	524	1.69	736	2208
7.29_854.70	PC p-42:2/PC o-42:3	[M+H]+		854.702	ESI (+)	7.295	100	213	75	117	168	268	117	31	226	193	88	287	304	176	210	356	772	564	1003	417	550	558	730	735	559	717	131	411	1211	3170	541	643	274	675	381	649	440	1220	334	518	4113	1029	3909
7.20_852.69	PC p-42:3; or PC o-42:4	[M+H]+	WSHCLKDGQAEXNQ-MRGADFHSSA-N	852.691	ESI (+)	7.204	106	198	97	329	218	204	176	170	273	97	166	297	6.08	127	72	561	1053	402	915	551	734	422	1217	270	1085	1362	250	449	867	1641	467	232	143	585	164	396	151	232	100	659	1623	484	1418
6.54_850.67	PC p-42:4/PC o-42:5	[M+H]+	NLEDXBSUDVLSEN-UFFJXODHSA-N	850.67	ESI (+)	6.537	314	572	251	242	287	575	112	170	188	468	115	624	202	165	193	1175	1850	1098	2327	1392	1071	648	2155	605	1467	2458	349	699	1639	2575	1070	372	251	1341	244	895	359	760	290	1820	3297	798	3467
5.98_848.65	PC p-42:5/PC o-42:6; A	[M+H]+	QZMFOSCFDWPISC-KQHSIIGPSA-N	848.65	ESI (+)	5.984	154	462	288	361	222	425	105	362	229	640	1.6	254	335	213	138	1539	2185	887	1979	906	1208	883	1073	1074	1177	2141	491	967	1471	1876	1146	343	51	826	386	851	419	280	281	849	2602	648	3686
7.17_878.70	PC p-44:4/PC o-44:5	[M+H]+	CEZAZXUWDFPTTE-FHIJIHMSSA-N	878.701	ESI (+)	7.168	471	829	633	358	203	710	336	256	429	348	250	564	434	342	220	1676	2791	920	3715	2007	1427	1016	2651	1290	1838	2879	682	1222	2153	3050	1664	1073	388	1680	237	1433	428	896	359	2014	3760	1231	4714
5.01_690.51	PE 32:1	[M+H]+	VRFLBKDYCLYNCT-ZCXUNETKNA-N	690.507	ESI (+)	5.007	115	381	114	138	223	233	233	77	259	83	2.81	159	301	79	146	785	526	270	915	422	373	604	372	245	1006	190	357	233	831	3877	315	334	146	628	101	331	406	2514	272	307	2864	1442	2594
5.64_718.54	PE 34:1	[M+H]+	FHQVHHIBKUMWTI-ZCXUNETKNA-N	718.54	ESI (+)	5.636	6821	7702	4827	3765	6236	5147	8103	8031	7541	4372	4625	6766	9748	5368	5059	19415	18313	23476	49439	13872	18687	17064	29901	15897	19642	9151	9380	12896	24646	224732	7721	7578	5178	12000	10406	4828	7353	95263	4672	1153	106215	40935	152129
5.14_738.50_5.14_716.52	PE 34:2	[M+Na]+_[M+H]+	HBZNVZIRJWODIB-NHCUFCNUSA-N	738.5046_716.5246	ESI (+)	5.1425	2732	2360	1676	1794	2301	1784.62	3561	2189	3197	1979	1936	2507	3425	1672	2157	15294	8456.62	15222.6	23697.6	9843	10689	11606	13587	11989	13237.6	10468.6	5780	8234	15868	90269	5250.62	6496	2802	8195	3455	3627	5071	21185.6	2693	2835	56623	23488	87254
4.79_714.51	PE 34:3	[M+H]+	JROJTBFOFYPTCC-QQQLBLNKNA-N	714.51	ESI (+)	4.794	228	530	358	167	513	5.84	786	625	332	238	336	229	264	5.84	424	2593	2939	3787	5295	1049	1895	2425	2212	1507	1511	595	741	1646	2363	16263	1247	646	320	705	776	487	313	4358	260	573	11829	4444	14013
6.29_768.55_6.29_746.57	PE 36:1	[M+Na]+_[M+H]+	JQKOHRZNEOQNJE-ZZEZOPTASA-N	768.5545_746.5706	ESI (+)	6.294	1782	2121	807.28	1391	1815	1916	2045	2196.28	2610	1562	1754	2778	2352.28	1694	1450.28	3388	3719.28	3668	9118	2137	4637	4425	6219	3313	3750.28	2368.28	1822.28	2723	5224	52142	2202.28	2154	1543	3858	4225	1944	3598	19009	2190	830.28	34760	11478	37580
5.78_766.54_5.79_744.56	PE 36:2	[M+Na]+_[M+H]+	0	766.5359_744.5574	ESI (+)	5.7855	15.2	403.95	15.2	439.95	591	15.2	1500.95	836.95	448.95	523	388.95	460.95	327.95	338.95	719.95	2406.95	15.2	1442.95	3402.95	5119.95	3848.95	5380.95	2422.95	1960.95	15.2	6627.95	3313.95	2828.95	5764.95	29140	1763	1221	565	2357.95	793.95	761	2141.95	4135.95	1147	15.2	22628	8539.95	23573
5.05_740.52_5.05_762.51	PE 36:4	[M+H]+_[M+Na]+	KZLUVTCXBFEIFJ-XGLJQOENSA-N	740.5247_762.5056	ESI (+)	5.052	340.13	179.13	209.13	14.82	122.13	116.13	473.13	100.13	14.82	128.13	333.13	784	1571.69	97.13	124.13	29165	13541.7	14.82	43204	16091	18382	13410	22826	13733	24391	14.82	9556	11894	25812	140226	5896	5868.69	2334	16720	4405	1829	5580	26342	3833	235.13	112949	26193	166795
4.77_740.53	PE 36:4; PE 18:2-18:2	[M+H]+	SSCDRSKJTAQNNB-MAZCIEHSNA-N	740.525	ESI (+)	4.766	1590	3418	1309	478	1875	677	2468	1829	1304	1359	1556	1270	2071	1037	1292	20303	11171	19229	22663	7415	15742	15472	15030	12509	14115	5629	4458	11696	20578	69650	5596	6597	902	5818	2667	2005	2877	9517	1028	495	42361	14844	53377
5.95_770.57	PE 38:3	[M+H]+	MSYFXMJDQLPRGO-JTBMWNAQNA-N	770.573	ESI (+)	5.954	327	178	171	207	5.45	161	171	90	247	163	154	280	374	226	161	698	358	217	392	478	5.45	279	5.45	5.45	333	1034	297	555	901	5929	560	517	114	198	125	163	374	956	150	323	5770	1460	4221
5.68_768.56_5.68_790.54	PE 38:4	[M+H]+_[M+Na]+	ANRKEHNWXKCXDB-BHFWLYLHSA-N	768.5566_790.5417	ESI (+)	5.6825	2049	2104	687.38	2180	1826	2569	2741	2415	3256	2183	2413	3815	3928	2268	1737	15336	8654	9416	22378	10792	14130	9018	17039	9156	12668	10471	6486	8752	20596	90110	7108	5993	3029	10826	4873	4466	6625	23407	3206	4319	88101	26661	109980
5.09_766.55	PE 38:5	[M+H]+	GBYZJCQFYATCQH-TYBQXOFFNA-N	766.548	ESI (+)	5.09	3403	4644	2640	3466	2844	1871	3986	3022	3483	1734	3450	5266	2227	3405	1340	38564	9297	9086	20372	6303	18314	16881	38755	15610	16958	1746	11655	19137	42271	61809	3455	9157	1846	18339	5852	1494	6085	23990	5013	883	41884	13967	57805
4.88_764.53	PE 38:6	[M+H]+	LFGBKOUQHCWBQI-BZGLIJSBSA-N	764.526	ESI (+)	4.884	457	532	128	645	156	541	987	163	827	206	218	1629	2381	1084	530	9095	3303	7488	12795	12166	8013	6042	9508	6012	7446	6914	8251	5065	15871	33624	5305	3600	1145	7214	3258	1861	2357	11525	1802	3593	50936	16263	94147
6.14_796.59	PE 40:4	[M+H]+	KSAJIJQUJUOZKJ-MAZCIEHSNA-N	796.587	ESI (+)	6.145	278	168	257	143	131	124	195	279	5.88	118	215	437	5.88	5.88	5.88	894	328	5.88	893	283	929	666	641	786	5.88	5.88	172	293	709	7947	230	267	340	881	410	416	512	1103	5.88	151	5894	1784	7253
4.94_790.54	PE 40:7	[M+H]+	WBGAJXYHDRXATF-MQWJUSMANA-N	790.543	ESI (+)	4.944	532	3.71	289	199	237	124	415	256	316	219	196	3.71	371	173	215	2479	1339	1798	2981	618	1772	3754	2870	1559	2104	361	797	972	4656	9906	801	512	295	1503	1647	3.71	960	1077	237	3.71	2925	517	3742
5.96_702.54	PE p-34:1/PE o-34:2	[M+H]+	SMPXBIVJXNXOAL-PRWZWGSOSA-N	702.543	ESI (+)	5.955	1631	1761	1119	1244	1473	1322	1228	1569	2067	1345	1197	2274	2685	1818	962	3322	2971	3668	6284	2643	3528	3053	3751	3577	3756	2304	1388	2968	4654	29043	2361	2222	1095	3317	2820	1561	2314	12213	1138	1148	23452	9818	30353
6.62_730.57	PE p-36:1/PE o-36:2	[M+H]+		730.575	ESI (+)	6.625	706	984	331	780	591	582	1163	383	519	715	382	1284	1407	799	887	1883	1757	1595	4212	1322	1883	1558	3006	1994	2181	755	1004	1628	2414	22204	1025	1186	668	2010	1515	617	1657	10187	942	333	14037	6919	17116
6.10_728.56	PE p-36:2/PE o-36:3	[M+H]+	CFANDHZPOSNKNO-UDHSZFGOSA-N	728.559	ESI (+)	6.101	476	168	208	192	367	294	576	425	298	336	384	773	312	241	162	1891	2008	3234	3530	1280	1707	1861	3149	2233	2756	3089	487	1618	2789	10536	1459	819	224	1452	443	876	1808	3255	572	584	11127	3307	9485
5.38_750.55	PE p-38:5/PE o-38:6	[M+H]+	IQSPCSIULMCRPM-ZAJUHDLGSA-N	750.546	ESI (+)	5.383	2251	2112	958	1331	838	1641	1553	1532	2044	2290	1232	3286	2167	1827	1117	11294	7955	9293	17534	5801	9361	8545	13296	7587	11705	5881	3475	7079	12926	27993	5208	4397	1381	6304	2642	2427	4109	7835	2401	2023	29734	9675	41601
6.65_780.59	PE p-40:4/PE o-40:5; B	[M+H]+		780.59	ESI (+)	6.649	13.16	13.16	13.16	226	195	13.16	13.16	13.16	13.16	13.16	13.16	288	13.16	13.16	13.16	13.16	13.16	13.16	13.16	350	315	270	13.16	13.16	13.16	13.16	13.16	244	13.16	1663	343	13.16	136	13.16	189	154	355	13.16	255	13.16	13.16	282	1522
6.00_778.58	PE p-40:5/PE o-40:6	[M+H]+	HHQFKPJXVYWLLJ-ABYSKWQHSA-N	778.581	ESI (+)	6	467	14.63	14.63	1425	14.63	14.63	14.63	14.63	14.63	14.63	14.63	14.63	14.63	14.63	14.63	2038	686	14.63	1399	708	14.63	14.63	720	1699	14.63	14.63	483	530	1892	14366	529	1477	952	743	417	352	2469	2071	1096	14.63	15854	2876	15187
4.97_812.54	PS 38:4	[M+H]+	IULWELDCBXQXED-ZKVKLVECNA-N	812.545	ESI (+)	4.975	6553	6049	2289	5226	4100	5862	7752	5497	8627	5141	6889	10995	8845	6656	3175	35662	21412	25955	67655	19053	30964	24768	32831	24618	32472	12160	11261	23023	44022	201457	12822	12510	4973	25583	10059	4552	13884	54638	6635	4192	146025	53823	237392
3.57_647.51	SM d30:1	[M+H]+	HZCLJRFPXMKWHR-FEBLJDHQSA-N	647.511	ESI (+)	3.57	204	494	280	134	433	399	372	6.24	278	80	260	350	416	168	264	264	372	748	806	332	453	164	409	172	956	1242	150	531	661	2014	620	145	179	550	457	222	319	1407	6.24	344	2500	633	3086
4.29_677.56	SM d32:0	[M+H]+	MJAFYELZQYPMQG-MPQUPPDSSA-N	677.559	ESI (+)	4.29	167	354	4.57	263	514	51	1181	237	4.57	4.57	178	449	633	305	313	308	713	427	1344	297	354	517	524	433	663	1265	625	363	485	2984	449	162	70	480	296	271	237	2120	146	423	3542	1151	6559
4.09_675.54_4.09_697.52	SM d32:1	[M+H]+_[M+Na]+	KYICBZWZQPCUMO-PSALXKTOSA-N	675.5447_697.5244	ESI (+)	4.0915	3098	4782	3795.86	4436	5047	4329	7153	3876.86	6372	3466	2576	6196	5519	4073.86	2896.86	9854	9473	14387	24619	8654	9294	10217	6435	9134	14782	22303	8211	10049	11121	79342	12027	3594.86	3541	9706	7223	4208.86	3318	49125	2514	12782	74040	20143	90691
3.65_695.51_3.66_673.53	SM d32:2	[M+Na]+_[M+H]+	PEJGMBUENJSLLH-RHAKMSQVSA-N	695.5103_673.5298	ESI (+)	3.6505	197.35	748	391	795	709	641	1715	577	599.52	450	369	494.52	1439	171.52	438	1426	1774	2324	2904	1231	361	1089	748	1055	1630	2714	1009	1295.52	599	5176	1147.52	427	660	1277	575	437	260.52	3739	486	986.52	5336	1718	6827
4.38_689.56_4.38_711.54	SM d33:1	[M+H]+_[M+Na]+	LQINJRUGTUOHGS-YPDYIYJKSA-N	689.5588_711.5434	ESI (+)	4.377	2359	4960	4535	2809	2559	3333	5910	3583	4666	2284	2330	4098	4942	4029	3165	7656	10215	10509	18584	7171	8522	9071	7040	8828	12231	17087	7830	9664	9475	70600	8344	3511	2415	7678	6966	3730	2529	40532	2834	11892	73430	18050	61678
4.90_705.59_4.90_727.57	SM d34:0	[M+H]+_[M+Na]+	QHZIGNLCLJPLCU-QPPIDDCLSA-N	705.5921_727.5727	ESI (+)	4.903	2621	4473	4152	1891	2811	3229	5907	2975	5280	2904	2481	3014	3856	2093	2778	10311	14385	17793	29398	11990	12489	6170	16922	10468	22165	28360	10117	10467	17961	98995	10189	5466	2564	11047	9949	4632	3330	46931	3027	17474	84426	30936	226531
4.68_703.58	SM d34:1	[M+H]+	RWKUXQNLWDTSLO-GWQJGLRPSA-N	703.577	ESI (+)	4.68	59355	107226	103506	46082	66712	89996	112625	73954	127073	66074	58821	72183	95557	70221	60794	192243	359321	430398	575091	194620	217963	146897	407879	243325	303575	549642	175727	262412	292050	2798493	252533	109467	58755	181252	228740	84803	58054	1391421	56886	263974	1838641	558547	2829648
4.19_701.56_4.19_723.54	SM d34:2	[M+H]+_[M+Na]+	YLWSJLLZUHSIEA-CKSUKHGVSA-N	701.5604_723.5405	ESI (+)	4.1875	8166	12275	8148	10442	9194	13345	13303	8875	14027	8759	8488	11507	15284	8949	7347	22376	25031	38168	41619	16796	19415	14694	30490	21888	27968	37505	16133	25935	29745	133132	21565	11175	6149	12362	17350	7334	4933	86487	4933	26596	96002	34145	116379
5.56_733.62_5.56_755.60	SM d36:0	[M+H]+_[M+Na]+	JCELSEVNSMXGKA-IOLBBIBUSA-N	733.6225_755.6032	ESI (+)	5.5575	560	514	1186	130.41	556	441	1174.41	166.41	1139	730	680	823.41	407.41	351	274	3306	377.41	468.41	4916.41	3151	2464	782	2869	8.86	2404.41	7359	2819	1997	6073.41	13069	3393	2162	340	3643	2646	1000	704.41	6992.41	646	4708	15796	6470	26121
5.32_731.61_5.33_753.59	SM d36:1	[M+H]+_[M+Na]+	LKQLRGMMMAHREN-YJFXYUILSA-N	731.6063_753.5909	ESI (+)	5.325	9993	14487	14602	7934	11519	10942	19512	9541	16115	8741	11145	12288	14178	8457	7100	29518	40451	32522	77070	27237	23790	15538	50731	30015	36634	69256	24085	21385	53734	200145	41791	21739	6392	21897	23984	9561	6363	143196	7181	28545	150786	50636	206565
4.78_751.57_4.79_729.59	SM d36:2	[M+Na]+_[M+H]+	NBEADXWAAWCCDG-QDDWGVBQSA-N	751.5734_729.5931	ESI (+)	4.7835	20974	44800	30830	18157	23174	31850	65720	25187	40095	20198	25094	26885	49343	20356	15715	112296	156758	167283	286447	74471	86885	58565	193452	85340	128141	208375	69132	84788	185946	721299	110244	55847	11290	49475	81447	20294	11286	729071	13585	108772	568072	234588	609774
4.33_727.57	SM d36:3	[M+H]+	YMTVMVYOUDDTQJ-UOMMIRHQSA-N	727.57	ESI (+)	4.334	272	93	370	350	335	338	128	301	328	129	177	536	172	243	273	686	505	754	615	311	631	155	909	532	545	941	346	277	918	1738	513	186	119	289	94	49	87	922	3.76	418	1514	311	1244
5.65_745.62_5.67_767.60	SM d37:1	[M+H]+_[M+Na]+	HAFQHLHNPJDAGB-MAJDXUCPSA-N	745.624_767.5974	ESI (+)	5.66	1330	1509	1176	1034.71	1215	1232.71	1680	1334	1938.71	1166	1332	1368	1522	1547	1014.71	2209	2655	2819	5646	2310	2210	1506	2939	2995	3038	6189	1978	2253	3588	8731	2576	1666.71	1353	1811	1407	904.71	644	5960	1047.71	2747.71	11513	3077	7067
6.24_761.65	SM d38:0	[M+H]+	UGRZESKDAPEULH-ACEXITHZSA-N	761.655	ESI (+)	6.235	110	4.68	4.68	165	148	144	156	157	160	116	158	142	263	76	162	286	4.68	4.68	343	823	225	4.68	620	183	604	1864	504	439	2288	2631	192	157	4.68	4.68	245	113	4.68	622	253	864	3146	342	3736
5.99_781.62_5.99_759.64	SM d38:1	[M+Na]+_[M+H]+	AADLTHQNYQJHQV-SVLGDMRNSA-N	781.6198_759.6396	ESI (+)	5.9915	4245	9256	7198	4228	7622	6210	10466	5290	9337	4907	5160	8115	7860	5641	3841	15329	21229	19734	36047	14656	14886	9823	22102	15206	20532	35121	11186	10846	30329	70982	17501	8952	2634	11641	7662	5435	2673.51	39072	2974.51	14637	61647	18717	62165
5.43_757.62_5.44_779.60	SM d38:2	[M+H]+_[M+Na]+	MDRFMTLYKHBJTF-NQYLGBTJSA-N	757.6219_779.6017	ESI (+)	5.4355	2992	4951	3640	2414	3080	3593	5794	2967	4536	2510	3041	3223	4148	2348	2195	8892	13846	13675	20658	6973	7158	5829	14397	7208	11396	18180	5456	7240	14972	43519	8336	4192	1731	4708	4222	2716	1436	35750	1647	9867	38287	12328	35414
6.33_795.63_6.34_773.65	SM d39:1	[M+Na]+_[M+H]+	YXSZOBWVQJIWNE-LUJNSPTCSA-N	795.6307_773.6509	ESI (+)	6.336	1699.74	3052	2311	1280	2505	2126	3519	1884	3169	1732	1773	3413	2991	2431	1565	5074	5857	6146	12380	4920	4931	5101	5791	5387	8864	12378	4470	4112	8364	16820	5093	2193	1330	5402	2149	1929	1309	10863	914	5198	20058	6119	11595
5.77_771.63	SM d39:2	[M+H]+	SDUGEKJCGFHJRC-IYXZHQORSA-N	771.63	ESI (+)	5.773	410	521	522	365	291	380	435	459	195	313	611	164	531	379	330	992	1447	1413	2020	1129	1193	852	1182	916	1172	2340	1009	1073	1508	1950	630	496	231	880	477	81	160	1710	193	1236	3997	1262	1846
6.91_811.67_6.91_789.69	SM d40:0	[M+Na]+_[M+H]+	FONAXCRWZQFJHY-JCGOJSMZSA-N	811.6685_789.6873	ESI (+)	6.9095	234	476	301	670	607	248	1308	306	752	392	432	849	576	158.38	447	1658	1218	1885	2941	1730	1744	637	2062	1917	2622	3196	1759	661	4930	8891	739	788	311	2183	819	363	483	5118	217	1867	5955	2216	7455
6.67_809.65_6.67_787.67	SM d40:1	[M+Na]+_[M+H]+	FJJANLYCZUNFSE-QVMKKYBKSA-N	809.6519_787.6714	ESI (+)	6.668	14971	26865	22247	12334	22234	18239	34284	17362	29608	16181	19878	23767	27134	19169	15277	47686	65424	78545	125772	36780	47211	29316	108524	54035	63771	92923	35015	36578	100323	594463	45692	25349	10591	38609	26972	14676	10276	239011	9734	30982	301687	78385	354741
5.99_807.63_5.99_785.65	SM d40:2; A	[M+Na]+_[M+H]+	FOULCGVQZYQEQM-DNXGLLHMSA-N	807.6313_785.6533	ESI (+)	5.987	1904	2882	2475	2321	2778	2426	3576	2072	3458	1927	1176	3171	3204	1422	1554	6126	5049	6376	15299	6112	5393	3799	4396	6312	8993	15003	4318	5185	10506	35392	7932	3211	2333	6837	4105	2811	2494	17310	1549	9151	38095	9921	37032
6.09_807.64_6.09_785.65	SM d40:2; B	[M+Na]+_[M+H]+	VBFKEZGCUWHGSK-ADSSWVSQSA-N	807.6399_785.6544	ESI (+)	6.0935	7088	10319	8353	5630	8071	8689	12200	7208	11414	7662	9886	9157	11593	7741	5500	19200	30030	37474	40684	14250	16234	13824	45344	18392	24920	34256	11952	15176	37986	107936	14798	9200	4335	11016	7470	5495	2975	46506	3334	15759	68719	19190	60087
7.00_823.67_7.00_801.68	SM d41:1	[M+Na]+_[M+H]+	SXZWBNWTCVLZJN-NMIJJABPSA-N	823.6662_801.6846	ESI (+)	7.0035	5833	10670	7293	4483	7001	5823	11157	6347	10899	5901	5827	9253	9725	7337	5187	15926	19852	24476	40045	15406	16181	13736	22169	19148	29056	38632	14420	13098	27250	68425	16265	9020	3573	17598	6753	5946	3644	38730	3982	15414	66868	19440	43126
6.31_821.65_6.32_799.67	SM d41:2; A	[M+Na]+_[M+H]+	JBDGKEXQKCCQFK-JWQIMADESA-N	821.6485_799.6691	ESI (+)	6.3115	1653	2499	2296	1412	1487	2163	2332	1850	2374	1053	1251	2166	1805	1843	1386	4332	5097	4771	10949	3997	4283	3671	3567	4891	6202	10228	3397	4362	6495	22171	4929	2298	1607	4862	2840	2235	1600	10856	1254	6348	25294	6766	16893
6.43_799.67_6.43_821.65	SM d41:2;B	[M+H]+_[M+Na]+	JBDGKEXQKCCQFK-JWQIMADESA-N	799.6666_821.6513	ESI (+)	6.4345	2786	4224	2967	2112	3022	3017	4592	2790	4424	2963	3141	3773	4559	2803	2140	6497	8936	11931	13883	5889	5196	7380	10152	7096	12400	14433	5589	5409	9982	16862	5173	3788	1882	6132	2216	2169	1420	13419	1728	6981	20324	5801	11873
7.56_817.72_7.58_839.69	SM d42:0	[M+H]+_[M+Na]+	SMJLGESYPKPRNU-CRCOQUFZSA-N	817.7179_839.6917	ESI (+)	7.5715	405	293	343	306	231	125.3	737	210.3	302	291	230	434	355	287	266	636	687	1365	1872	1061	1072	907	1292	898	1282	981	740	835	2184	8040	598	483	233.3	1000	956.3	190	238	4850	372	601	4253	1894	6298
7.33_837.68_7.33_815.70	SM d42:1	[M+Na]+_[M+H]+	QEDPUVGSSDPBMD-XTAIVQBESA-N	837.6836_815.702	ESI (+)	7.332	17278	32449	31475	15384	20145	21166	41082	22743	35905	17928	18507	25772	35267	21458	20890	61103	73834	94193	136511	45591	67942	45451	106966	63593	79153	59894	46828	49849	92098	1088938	42679	27110	13622	48211	49440	16399	19242	507458	16967	24749	395242	135120	642646
6.65_813.69_6.65_835.67	SM d42:2	[M+H]+_[M+Na]+	DACOGJMBYLZYDH-GXJPFUDISA-N	813.6855_835.6661	ESI (+)	6.649	23229	39041	30617	17871	26427	32870	33631	24206	40702	20966	20092	29090	40236	26836	20850	68568	87371	104990	218921	71358	73194	45291	115175	87056	89026	141462	51715	68891	130516	1051848	78975	42506	21868	71125	56145	29321	20551	481177	21780	74461	546698	148837	727002
6.08_811.67_6.09_833.65	SM d42:3	[M+H]+_[M+Na]+	TXFLWJQVQCDUDZ-BRUGZULGSA-N	811.6697_833.6525	ESI (+)	6.0845	10712	14787	10786	8693	10068	16908	12688	10441	16600	10602	8880	13022	18045	10423	7770	33611	50551	58310	96659	33739	37333	26495	44286	41151	40092	78803	22922	38876	63818	427356	33618	19773	11429	26584	23484	14385	8841	100121	8158	41289	202685	62619	300938
7.54_829.72	SM d43:1	[M+H]+	LXMARZYBSFYVSY-KUQVZNNZSA-N	829.717	ESI (+)	7.537	285	702	544	458	347	294	743	733	202	229	400	643	526	258	252	1342	895	818	2801	697	611	851	1097	806	2197	1496	1064	862	1870	4407	969	605	232	1046	380	276	298	2249	252	505	4744	1194	2763
6.86_827.70	SM d43:2	[M+H]+	PBROMOQAZGFDHQ-GPQOMLTASA-N	827.699	ESI (+)	6.862	245	846	473	649	473	488	636	892	412	562	175	974	261	393	171	1543	972	1275	3544	1104	475	1007	857	1223	2558	2757	1557	884	2096	3846	1440	893	616	1908	412	519	560	2195	700	1964	6701	1630	2752
7.29_841.71_7.31_863.70	SM d44:2	[M+H]+_[M+Na]+	YXEXWUZHFGYOHJ-UOJCCMJYSA-N	841.7127_863.6979	ESI (+)	7.303	886	827	826.06	487	413	953	1124	541	1133	438.06	343	769	1392	730	674	1645	1763	2620	4155	1494	1185	1647	2500	1991	1715	1560	1034	1504	2244	27678	1757	725	353	1479	2305	642	700	14040	773	1039	11710	3547	24565
8.92_733.58	TAG 40:0	[M+K]+	XTHFMIVZMLNNFC-RRHRGVEJSA-N	733.576	ESI (+)	8.916	109	4.72	99	202	210	105	312	231	177	75	102	124	97	4.72	4.72	76	203	328	66	119	76	4.72	170	82	233	117	72	87	211	158	220	4.72	105	118	88	98	183	112	113	175	131	154	75
9.43_761.60_9.43_740.68	TAG 42:0	[M+K]+_[M+NH4]+	DUXYWXYOBMKGIN-UHFFFAOYSA-N	761.6011_740.6768	ESI (+)	9.4325	411	430	360	471	411	128.96	2099	327	693	329	251	482	652	451	381	468	772	803	860	386	354	579	118.96	761	422	1112	458	467	657	1263	570	368	512.71	391	169	284	402	828	434	372	1379	391	841
8.93_759.59_8.94_743.62_8.94_738.66	TAG 42:1	[M+K]+_[M+Na]+_[M+NH4]+	PMWOTNASJLOLJE-BNQAGZCGSA-N	759.5884_743.6175_738.661	ESI (+)	8.93867	1077.93	2083	1695	626.62	861	2047.93	2844	946.62	1079.62	797.55	638.62	1549	1769	1158.55	630.93	2498.93	2549.55	3026.93	1165.93	1566	1024.55	1255.93	2378.55	1925	2919.93	3610.93	1831.93	1524.93	3544.93	3280.93	2218.55	797	731	1965.93	604	765	414.62	3506	438.93	1054	3142.62	995	991
9.92_789.64_9.93_773.67_9.93_768.71	TAG 44:0	[M+K]+_[M+Na]+_[M+NH4]+	UXWDTZNNQVHGSG-UHFFFAOYSA-N	789.635_773.6666_768.7112	ESI (+)	9.92633	1145	859	1126	1245	1126	1198	8438	823	1644	1035	685	992	1587	826	872	1016	1522	2535	2738	1131	884	1074	1139	1457	2551	3659	760	1180	1734	4955	1146	783	3344	1887	529	809	979	3000	870	1281	5265	1315	3402
9.46_787.63_9.46_766.69_9.47_771.65	TAG 44:1	[M+K]+_[M+NH4]+_[M+Na]+	OUKDNADVOQVFAR-NBTXLFQMSA-N	787.626_766.6934_771.652	ESI (+)	9.46433	918.01	29.86	858.01	219.94	29.86	663.01	3191.01	558.01	1096.01	610.01	455.01	628.01	631.01	733.01	515	430.93	591.01	1516.01	791.92	374.01	385.01	530.01	887.01	1275.01	795.01	1697.01	259.93	291.93	546.01	2306.01	924.01	522.01	1019.01	1430.01	702.01	275.01	209.93	1314.01	345.93	961.93	3293.01	321.01	907.01
9.01_769.64_9.01_764.67_9.02_785.61	TAG 44:2	[M+Na]+_[M+NH4]+_[M+K]+	LJXSUVSRRMQRRA-WHTYERKGSA-N	769.635_764.6722_785.6094	ESI (+)	9.014	297.97	277.91	160.91	559.97	484.97	263.97	1252.97	263.97	70.13	333.97	224.97	180.91	392.97	116.19	159.91	293.97	183.91	715.97	517.97	423.97	195.91	255.91	407.97	201.91	208.91	510.91	240.97	385.97	523.97	739.97	292.91	476.97	372.97	387.97	129.91	425.97	142.19	1032.97	177.91	307.91	571.91	340.97	385.97
10.37_817.67_10.38_801.70_10.39_796.74	TAG 46:0	[M+K]+_[M+Na]+_[M+NH4]+	JWVXCFSNEOMSHH-UHFFFAOYSA-N	817.6659_801.6971_796.7435	ESI (+)	10.3813	4982	2202	3961	4525	3409	3499	32525	3134	6230	2866	1755	3569	7358	2667	1845	8139	13981	15848	21447	4465	3376	8460	3439	6836	15553	22221	6844	7639	15581	39105	4950	3453	7242	9798	1043	3274	1421	20679	1392	5783	28441	7435	20391
9.95_799.68_9.94_815.65_9.96_794.73	TAG 46:1	[M+Na]+_[M+K]+_[M+NH4]+	RSDIQTNCDWUNDP-VHXPQNKSSA-N	799.6793_815.6495_794.7268	ESI (+)	9.95067	3849	1786	2691	2684	3479	2741	21970	2294	4148	2497	1088	1778	5699	1617	719	3867	7868	10887	12270	2486	1695	5250	1465	3252	6992	16490	2984	5100	6780	15426	3340	1528	11710	5114	1025	2497	1213	10755	916	5899	20116	4252	15673
9.52_797.66_9.52_813.64	TAG 46:2	[M+Na]+_[M+K]+	XUEMVUXNOCIHLG-MOFPORNTSA-N	797.6644_813.638	ESI (+)	9.522	1162	298.36	705	737	533	402	3785	613	903	563	238.36	372	1238	389	273	488	1069	2143	1622	493.36	507	1425	306	812	1495	3399	995	996	1091	2527	573	447	2244	941	188	448	336	2148	148.36	1085	2881	276	2526
9.05_790.69_9.06_795.65	TAG 46:3; A	[M+NH4]+_[M+Na]+	YCZHBUHPOJGNKX-YLZDBGKXSA-N	790.6948_795.6488	ESI (+)	9.0565	214	144	282	217	208	562	240	166	281	94	62.34	442	87.63	101.34	5.97	195	257	618	206	179	306	426	173	284	300	567	227	210	378	353	144.63	159.63	182	220	237	187.63	156	330	180	5.97	525	131	656
9.12_790.69_9.16_795.65	TAG 46:3; B	[M+NH4]+_[M+Na]+	YCZHBUHPOJGNKX-YLZDBGKXSA-N	790.6908_795.6545	ESI (+)	9.14	397	73.55	166	371	115.55	165.55	513	200	205	275	185	105.09	343	195	198	42.55	257	555.55	287	192	168.55	398	221	224	461	391	236	275	462	557	152.09	212	307	276	92.09	219	216.55	210.55	182	188	631	344	562
8.58_788.67	TAG 46:4; A	[M+NH4]+	QCZQFGBWINSNLX-ABMSJQPUSA-N	788.674	ESI (+)	8.576	173	1.62	1.62	1.62	109	164	51	83	118	85	204	25	70	103	80	1.62	79	98	175	93	75	126	93	1.62	1.62	1.62	56	78	185	168	155	78	106	1.62	76	1.62	97	120	108	90	175	213	63
10.60_810.76	TAG 47:0; TAG 15:0-16:0-16:0	[M+NH4]+	BLIGKERFCBUUQF-UHFFFAOYNA-N	810.755	ESI (+)	10.601	743	547	840	975	661	445	1899	370	1014	509	416	574	949	575	354	497	955	1237	1650	834	832	1147	536	1059	1217	1050	718	893	1144	3393	692	632	653	1169	366	640	852	1472	316	229	2877	919	1127
10.17_808.74	TAG 47:1; TAG 13:0-16:0-18:1	[M+NH4]+	ALRNRVFCWUBQCR-IZHYLOQSNA-N	808.739	ESI (+)	10.168	542	365	482	877	666	693	1550	213	638	589	528	407	994	750	528	872	1270	1468	2221	767	601	1380	509	809	1365	1755	679	945	1225	2879	691	731	778	1046	413	280	307	1082	187	810	3336	677	1359
10.78_829.73_10.80_845.70_10.82_824.77	TAG 48:0	[M+Na]+_[M+K]+_[M+NH4]+	PVNIQBQSYATKKL-UHFFFAOYSA-N	829.727_845.6957_824.77	ESI (+)	10.8017	10149	3742	7212	8998	7119	7571	16865	9763	18994	4662	3679	8777	24494	3208	3164	9565	29107	16837	23828	13134	8288	17575	7540	15321	26673	15414	12858	13637	20841	47720	15762	5424	16224	32058	2408	6988	3890	19018	3009	8473	83030	21501	14413
10.39_843.68_10.40_827.71_10.41_822.76	TAG 48:1	[M+K]+_[M+Na]+_[M+NH4]+	FEKLSEFRUGWUOS-DLOIZKPKSA-N	843.6833_827.7125_822.7621	ESI (+)	10.3987	15606	7246	9642	14484	11982	16828	117652	13924.8	22589	9279.79	3769	11893	43789	5308	2552.79	52909	65535	99380	150505	24828	17022	51122	10816	26472.8	73181	158465	38030	51501	101776	162958	27828	5027	30346	46762	2829.79	15371	5458.79	94795	6355	49771	182342	40214	138671
10.00_820.74_10.00_825.70_9.99_841.67	TAG 48:2	[M+NH4]+_[M+Na]+_[M+K]+	RUOVJPPUXXFZPC-YZEIBMOJSA-N	820.743_825.6989_841.6716	ESI (+)	9.996	7666	3312	4970	6111	4725	8676	37478	6243	8462	4071	1947	5027	17437	3045	1277	14319	18431	31610	33832	8897	7956	23057	3785	9667	18448	38831	11860	18275	27304	42803	9470	2067	15590	11118	1321	7308	2732	23065	3386	16475	51052	11685	40241
9.56_823.68_9.56_839.65_9.56_818.73	TAG 48:3	[M+Na]+_[M+K]+_[M+NH4]+	SKGWNZXOCSYJQL-BUTYCLJRSA-N	823.6823_839.6528_818.7269	ESI (+)	9.56333	1745	627	871	1034	930	2094	4183	1257	1461	1263	385	816	2501	832	278	3158	3511	9004	6066	1885	1504	5697	652	1794	3423	8596	2086	3790	5534	6198	1692	178.75	4657	1377	395	1671	347	2911	486	3052	5853	1821	7966
9.13_816.71_9.14_821.67	TAG 48:4; A	[M+NH4]+_[M+Na]+	GRAMQDDTGXQCSO-ZJPFCMILSA-N	816.712_821.666	ESI (+)	9.137	477	128	450	296	243	210	266	457	1144	551	381	399.23	376	347	491	516	334	1503	689	222	712	489	231	1000	344	1468	348	281	709	633	192.23	248	557	233	263	344	447	191.23	294	158.23	807	188	791
8.71_814.69	TAG 48:5	[M+NH4]+		814.693	ESI (+)	8.709	4.37	70	71	149	69	220	103	51	185	144	53	45	60	136	117	243	71	238	86	143	120	159	120	4.37	4.37	179	83	210	4.37	120	82	61	57	126	4.37	55	86	163	4.37	92	213	77	120
10.94_838.79_11.01_843.74	TAG 49:0	[M+NH4]+_[M+Na]+	TTWJTJMWHOYBPQ-ANFMRNGASA-N	838.7905_843.7433	ESI (+)	10.9765	817	431	709	808	435	655	2740	374	705	606	298	622	947	486	264	647	1010	1170	1850	769	27.84	777	668	740	819	1916	1120	815	1260	3058	603	502	494	905	289	344	93.84	1071	374	622	5220	1067	1384
10.61_836.78_10.61_841.73_10.62_857.70	TAG 49:1	[M+NH4]+_[M+Na]+_[M+K]+	VYYGQDOPVVYUKW-UKFBYESTSA-N	836.779_841.7265_857.7011	ESI (+)	10.6173	1711	1213	1589	1851	1516	1889.48	9230	1905	1923.48	1069.48	545.48	1557	4770	1237	536	4827.48	6229	6027	12574	1459.48	1734	6202	1232	3607	5951	10826	4318	4564	6712	20859	2399	1226.48	2051.48	7885	538	2174	1111.48	7144	1224	4889	23498	5049	9272
10.17_839.71_10.22_834.76	TAG 49:2	[M+Na]+_[M+NH4]+	QZYSUBAQYSVFNX-PSMULLBHSA-N	839.7134_834.7579	ESI (+)	10.1925	703	530	1010	1394	824	1967	4191	1443	767	940	554	479	1923	783	380	2447	2945	3266	5919	1361	1325	5854	630	1277	3163	5999	1911	3392	3174	8238	1173	930	1940	2893	158	1004	553	3226	782	2461	11592	2285	4037
9.81_837.70	TAG 49:3	[M+Na]+	DIGMYZZFQSIQBD-PNLKURBTSA-N	837.7	ESI (+)	9.81	181	105	39	2.03	2.03	233	196	132	119	2.03	2.03	148	318	222	67	92	415	551	738	243	145	651	77	308	299	537	176	126	549	546	115	2.03	220	243	2.03	93	119	387	2.03	246	653	347	666
11.20_873.73_11.21_852.81	TAG 50:0	[M+K]+_[M+NH4]+	MARPCPMDFOPPJX-UHFFFAOYSA-N	873.7274_852.8057	ESI (+)	11.208	2865	837	1963	2355	2231	2006	18356	2189	3975	1124	674	1916	5966	644	597	4783	5641	4953	8507	2787	1391	2712	1893	3502	5415	10529	4013	2792	9918	15208	2773	1208	3400	6275	698	1338	1232	9106	772	3887	14745	4519	8551
10.82_855.75_10.78_871.71_10.83_850.79	TAG 50:1	[M+Na]+_[M+K]+_[M+NH4]+	YHMDGPZOSGBQRH-YYSBDVFPSA-N	855.7465_871.7145_850.7937	ESI (+)	10.8113	51927	42265	34540	57279	46445	68936	71805	80012	139891	29629	29405	56109	199026	12587	14328	340777	211962	267537	337125	131031	122027	127072	91262	135315	277998	101394	201111	210262	444737	271317	133975	38313	92999	290241	14549	50275	20894	333280	22567	285228	628847	236583	101796
10.44_848.78_10.46_869.70_10.44_853.73	TAG 50:2	[M+NH4]+_[M+K]+_[M+Na]+	QEZWFCZNHWUARW-XQCAQTCHSA-N	848.7825_869.7018_853.7344	ESI (+)	10.444	35500	34866	21899	40917	25958	65137	224481	44682	68489	27086	18022	38472	105141	13789	9881	178637	136516	243446	412231	93683	98455	133532	53604	98394	171907	433205	131439	158531	327528	320538	86071	25973	60866	104972	12876	46437	16813	184377	22404	169320	461894	108632	293739
10.04_867.69_10.04_851.71_10.04_846.76	TAG 50:3; A	[M+K]+_[M+Na]+_[M+NH4]+	UFHNZOACKFBCOM-YXKNDSBASA-N	867.6906_851.7124_846.7571	ESI (+)	10.0393	9159	13004	6569	11178	5630	22292	34705	12650	16365	11087	4593	10978	27968	6876	2984	41497	31241	68455	75926	29852	32137	41307	12784	28387	32195	88172	35328	47030	72070	64321	21391	6729	19588	19156	4591	17456	5994	35454	6730	35316	79363	25691	68015
10.10_851.71	TAG 50:3; B	[M+Na]+	UFHNZOACKFBCOM-YXKNDSBASA-N	851.71	ESI (+)	10.096	1968	2675	1691	2891	2579	4775	9078	2797	7142	3902	1822	2881	6049	1512	563	9382	6637	11992	14441	6297	13960	9248	5917	6363	7348	13270	6358	10671	12115	14940	5418	3208	3758	8632	1213	4019	1330	9553	1322	6595	16291	5199	13940
9.63_865.67_9.63_849.70_9.63_844.74	TAG 50:4	[M+K]+_[M+Na]+_[M+NH4]+	PVMBAGXWHHZKFP-JMPJWMFJSA-N	865.6674_849.698_844.7432	ESI (+)	9.632	1249	2062	1324	1255	379	3437	3612	1698	3347	2406	636	2018	4214	2879	640.69	6969	4804	15799	10631	5516	9677	5620	2238	6480	3896	11793	7462	7813	14524	9462	2520	1055	3016	1723	315.69	2490	1153	4396	1154	4112	7924	3200	8996
9.25_842.73_9.26_847.68	TAG 50:5	[M+NH4]+_[M+Na]+	AFTBPUXZTDLRSP-UDQIKIEDSA-N	842.7293_847.6837	ESI (+)	9.253	216	350	297	163.93	210	620	384	431	399.93	521	174	122.93	248	159.93	150.23	434	845	2113	438	451	1030	902	445	503	196	937	897	796	1330	371	377	153.23	183	280	210	289	231	346	202	249	457.23	208	638
11.01_864.81_11.02_885.73	TAG 51:1	[M+NH4]+_[M+K]+	OZAXLAGNPZMZAD-BOEMPQCLSA-N	864.8081_885.7308	ESI (+)	11.016	895	241	417	745	357	978	4889	1138	951	595	256	849	2242	540	245	3089	2013	3229	5759	1200	1133	2507	890	1329	2706	6118	2166	2004	3722	8496	1043	563	1189	4105	179	816	549	2545	664	2673	11107	2749	4292
10.64_867.75_10.64_883.72_10.63_862.80	TAG 51:2	[M+Na]+_[M+K]+_[M+NH4]+	NSNSZGBCOIKUBU-SZOKBDNISA-N	867.7488_883.7219_862.7983	ESI (+)	10.6387	1930	2080	2115	3672	1595	6387	12783	4818	3848	2365	1256	2087	7712	1513	1141	11948	9553	13879	20417	4416	4157	14716	3226	6113	9289	19000	8757	5624	12977	23218	5079	1417	3693	10804	763	2896	1004	10586	2391	10459	37565	8781	12935
10.27_860.77_10.27_865.73	TAG 51:3	[M+NH4]+_[M+Na]+	ISSGPXMQOMAFMJ-DMGKHJLRSA-N	860.7726_865.7268	ESI (+)	10.268	885	1304	1065	1480	575	2920	4703	1940	1553	1265	356	1075	3348	1106	630	6250	5234	8612	11451	3884	4861	8077	1697	4633	4293	10872	5129	4507	8678	12228	2306	1244	2123	4270	501	1886	861	5181	1200	4590	12587	3705	5248
9.85_879.69_9.87_863.71_9.88_858.76	TAG 51:4	[M+K]+_[M+Na]+_[M+NH4]+	IIRQXNVLAXQEKB-KBEZCZBDSA-N	879.6909_863.7093_858.7571	ESI (+)	9.86667	375	903	405	410	311.56	957	633	608	463	566	348.9	321	486.56	667	200	1089	883	2919	2923	1547	2742	1601	514.56	1764	860	2591	2115	1601	2898	3060	476	663	276.56	738	286.98	534	366	664	351	871	1582	686	1244
9.53_856.74	TAG 51:5	[M+NH4]+	DYYKLAQWCNBXRJ-UNZGPCCPSA-N	856.736	ESI (+)	9.53	131	86	169	120	164	111	74	76	188	98	78	81	128	189	119	140	83	308	331	243	102	253	62	286	100	283	198	204	23	30	276	0.94	65	266	95	96	139	119	144	0.94	230	78	0.94
11.56_901.76_11.58_880.84_11.58_885.79	TAG 52:0	[M+K]+_[M+NH4]+_[M+Na]+	SDNYRTVJOFMYIW-OIVUAWODSA-N	901.76_880.8365_885.7916	ESI (+)	11.5733	1402	810	859	1151	1387	1481	6692	1088	2091	1275	721	1650	2874	1035	681	2328	2002	2206	3488	2454	741	1411	1357	2041	2763	4472	2247	1003	4651	5270	1547	900	1817	3403	500	872	971	3669	966	1389	5873	2125	3600
11.22_883.78_11.21_899.75_11.22_878.82	TAG 52:1	[M+Na]+_[M+K]+_[M+NH4]+	NPCZZYKITFKRQZ-RFBIWTDZSA-N	883.7779_899.7498_878.8231	ESI (+)	11.216	10775	4332	6456	11751	9339	13955	75334	12586	22640	4877	3903	9757	34005	2751	3206	38884	20193	30955	56565	15915	7477	12496	13087	16268	22551	63258	26326	14622	61708	52020	13271	5519	17503	35872	1957	6830	3285	41518	4230	27264	74225	25574	43412
10.82_897.73_10.84_881.76_10.84_876.81	TAG 52:2	[M+K]+_[M+Na]+_[M+NH4]+	TXMWKTABZBAJCW-QLHBUVOUSA-N	897.7341_881.7621_876.813	ESI (+)	10.8347	91797	167704	74958	112833	95244	299512	252148	202241	331994	87988	87928	118016	363279	53318	51159	826743	332038	661158	678142	282843	283915	234413	339941	321880	453934	345437	385175	374339	852134	342587	283630	109481	140955	478126	37168	96438	42126	562874	70958	617296	976216	375813	180788
10.48_879.74_10.47_874.79_10.49_895.72	TAG 52:3	[M+Na]+_[M+NH4]+_[M+K]+	DQXQIWIQYYEGLG-MMWLGPPDSA-N	879.7434_874.7939_895.7169	ESI (+)	10.4807	49994	130197	51181	72124	40723	146649	232867	96877	175019	69673	58030	98199	178046	44705	38473	437779	176074	418364	643650	242585	331036	150559	195924	273835	187497	633087	303024	250243	699379	377769	125326	111335	92166	180795	37066	80628	39410	222202	41445	208048	413893	164597	279965
10.10_877.73_10.10_893.70_10.11_872.78	TAG 52:4	[M+Na]+_[M+K]+_[M+NH4]+	WHSWXEYWNPTUPW-HNJDVRDNSA-N	877.7273_893.7008_872.7781	ESI (+)	10.1027	16901	69064	21354	24645	13048	58084	70234	31286	57668	34166	23392	50094	68714	29418	18867	154959	69271	186811	212726	131103	235248	61401	76831	143652	58358	214533	158354	114811	341938	151690	44853	59217	31311	53828	18395	39527	15363	62991	13296	59761	99071	57388	87531
9.72_875.71_9.78_870.75_9.80_891.69	TAG 52:5	[M+Na]+_[M+NH4]+_[M+K]+	CQZAAIKPSLHIBC-KDJOUNIJSA-N	875.7144_870.7547_891.6858	ESI (+)	9.76567	1958	3593	1773	2501	1730	6164	5112	2276	5125	2479	1553	4821	5866	2991	823	9750	9669	20600	14455	7996	15784	9815	5551	11623	4591	13545	11999	10093	23999	12222	4261	3511	2968	3793	1053	3435	1334	5454	1582	4620	7548	3963	7652
9.47_873.69_9.47_868.74	TAG 52:6	[M+Na]+_[M+NH4]+	SSOSFUDNINFYLJ-KIYGNKBKSA-N	873.6921_868.7417	ESI (+)	9.4705	239	272	172	122.14	304	483	411.14	168.14	209.14	292	102.88	166.14	516	463	255	1105	1701	1653.14	1206.14	290	1330	1916	440	607	435	729.14	744	1005	1167.14	1137	410	215	253	346.14	195	284	294	419	275	292.14	385.14	341	623
11.72_894.85	TAG 53:0	[M+NH4]+		894.852	ESI (+)	11.725	820	556	623	764	693	654	773	429	619	455	318	996	627	286	658	681	581	595	939	504	624	796	555	879	734	1086	486	448	1233	863	535	213	340	1332	459	244	575	378	501	752	1499	559	675
11.38_897.79_11.38_892.84_11.41_913.76	TAG 53:1	[M+Na]+_[M+NH4]+_[M+K]+	WWJIBIGWKGFVAQ-JNSYTQKUSA-N	897.7913_892.8355_913.759	ESI (+)	11.389	466.15	462	465	377	289	697	1781	513	448.45	257	211.45	363	707	398	393	951	776	894	2053	564	382	553	473	391	900	2025	1133	227.6	1804	1974	430	318	468	1822	309	385	7.92	1014	249	643.45	3771	961	1185
11.02_890.82_11.03_911.74_11.03_895.78	TAG 53:2	[M+NH4]+_[M+K]+_[M+Na]+	RSINITWKVQRWSZ-RFVLVDBCSA-N	890.8207_911.7429_895.7763	ESI (+)	11.029	645.2	1002.2	598.24	888.2	829.24	1875.2	2727.2	1739.2	1742.2	721.24	442.24	784.24	2171.2	537.24	584.24	3840.2	1581.24	3275.2	5174.2	1603.2	1728.2	2478.2	1611.2	1767.24	1856.2	4391.2	2461.2	1767.2	3531.2	4316.2	1357.24	701.24	1345.2	3197.2	767.24	991.2	680.2	2489.2	990.24	2842.2	8873.2	1888.2	2769.2
10.67_888.81_10.68_893.76_10.68_909.74	TAG 53:3	[M+NH4]+_[M+Na]+_[M+K]+	ZNQBEJJYVJSZLM-LEDQTTRKSA-N	888.8096_893.7592_909.7357	ESI (+)	10.6753	1069	1275	977	1183.32	773	4048	3511	2284	2353	1544	872	1507	3327	980	924	7441	4416	6809	10321	3947	3640	5406	2722	4453	2892	9713	6408	3554	10061	9249	1816	1013	1523	4401	1042	1562	436.32	4080	1196	4819	13473	2993	5301
10.29_907.72_10.30_891.74_10.30_886.79	TAG 53:4	[M+K]+_[M+Na]+_[M+NH4]+	BMSDHYZLQWTKSQ-LSJAAEOESA-N	907.721_891.7449_886.7852	ESI (+)	10.2957	592.53	1080	624	882	411	1802	1772	1085	770	969	653	971	1385	947	509	4163	2727	4136	7302	3395	4957	3579	1401	2767	2247	6289	4875	2685	8468	5730	1596	1339	763	1626	138.41	834	604	1547	252.53	2044	5130	1865	2815
9.91_889.73_9.92_884.77	TAG 53:5	[M+Na]+_[M+NH4]+	QHYAATSKYBYSLG-BXDFBOBBSA-N	889.7323_884.77	ESI (+)	9.917	192	230	87.49	208	130	350	366	165	226	206	112.21	266	275	350	210	1002	335	1512	1344	386	720	771	401	487	305	1122	982	414	1717	729	295	201	315	164	211	285	285	380	183	433	661	306	248
11.84_908.86_11.85_929.79	TAG 54:0	[M+NH4]+_[M+K]+	KKBWDSMULWDHME-UHFFFAOYSA-N	908.861_929.7937	ESI (+)	11.843	977	891	885	1295.06	735	1401	1417.06	742	1430	827	662	873	1212	802	841	1004	1079	1084	1174	985	499.06	783	1548	1299	1021	1311	617	1090	1799	1752	473	695	755.06	1130	759	522	1151	1034	609	1018	2049	985	1088
11.58_911.81_11.58_927.78_11.58_906.85	TAG 54:1	[M+Na]+_[M+K]+_[M+NH4]+	YFFIQXNTTVSKJC-NZEOUKRFSA-N	911.8089_927.7836_906.8528	ESI (+)	11.578	774	589	543.8	769	887	1020	7937	1339	2882	581	395	880	3395	172.8	238.72	4725	1969	3693	6019	1534	829	767	1691	2061	2386	8203	3488	1566	9520	4131	1015	703	1792	3674	435	492	520	3460	572	2327	8982	2274	5597
11.22_904.84_11.23_925.76_11.23_909.79	TAG 54:2	[M+NH4]+_[M+K]+_[M+Na]+	WUUWGORPQFKFQN-XDVOZUNOSA-N	904.839_925.7593_909.7881	ESI (+)	11.227	4721	4873	3569	7593	4871	13809	27491	11123	15733	4474	3625	7187	16813	2726	3943	41421	9652	21412	45886	15672	12879	7110	15083	12812	13959	45489	25130	12332	53165	21277	10692	5631	11053	21964	1907	5707	2158	17261	3930	24879	55738	19080	31527
10.86_902.83_10.85_923.75_10.88_907.78	TAG 54:3	[M+NH4]+_[M+K]+_[M+Na]+	PHYFQTYBJUILEZ-IUPFWZBJSA-N	902.8253_923.7454_907.778	ESI (+)	10.8647	14533	31519	14307	19330	13304	56004	39325	41034	55459	16892	19243	21216	47148	13312	14830	213331	42979	119239	207315	72745	92078	34698	77189	60672	68887	152017	104066	59669	244452	66338	48966	28665	30219	69748	8128	22940	9756	57804	14527	116313	219312	74570	83502
10.52_905.76_10.50_900.81_10.53_921.73	TAG 54:4	[M+Na]+_[M+NH4]+_[M+K]+	BRLGHZXETDWABO-NOFIOOQLSA-N	905.7639_900.8106_921.7292	ESI (+)	10.514	8134	23637	10705	12812	5577	33369	23873	22887	28795	14459	14407	16343	23990	13226	10511	111258	26432	80285	133302	63456	104557	25054	46960	49427	32933	121262	78370	42116	162222	49368	25423	27128	22060	27625	9794	19583	9422	25874	9440	40004	75210	36450	67282
10.13_898.79_10.13_903.75_10.14_919.71	TAG 54:5; A	[M+NH4]+_[M+Na]+_[M+K]+	OEJXMJPFOHYSIU-GRLFFVHSSA-N	898.788_903.7473_919.715	ESI (+)	10.1353	4461	21798	6312	6896	4026	21143	12658	11493	15729	10430	8555	10479	14173	11117	7348	58089	16926	59978	68128	47582	105977	16382	28341	36842	16868	61116	58720	28026	116193	29134	14038	18310	12319	12616	6474	14593	4465	11778	4133	17634	28702	17649	31682
10.33_919.71_10.34_903.74_10.36_898.79	TAG 54:5; B	[M+K]+_[M+Na]+_[M+NH4]+	OEJXMJPFOHYSIU-GRLFFVHSSA-N	919.7131_903.7446_898.7889	ESI (+)	10.3433	4148	2850	1764	5859	3841	17318	16184	4685	5969	4576	2794	5503	9970	1705	1763	36706	25230	29380	63358	15908	21235	15596	15422	10698	17825	39074	17686	20123	44797	28267	14964	5925	6204	14194	2265	6568	2435	15599	3889	13753	15620	7425	15229
9.74_901.73_9.74_896.77	TAG 54:6; A	[M+Na]+_[M+NH4]+	HBOQXIRUPVQLKX-BBWANDEASA-N	901.7319_896.774	ESI (+)	9.744	1086	5899	1551	2078	1384	5529	2885	2186	3867	2591	2069	3039	3594	4041	2228	11399	4001	17154	12773	13522	34923	4766	5334	12040	3028	11769	16439	7445	29538	7747	3206	4318	4230	2359	1677	4233	1370	3101	1391	4490	7529	4564	8764
9.74_917.70	TAG 54:6; B	[M+K]+	HBOQXIRUPVQLKX-BBWANDEASA-N	917.7	ESI (+)	9.741	323	893	152	364	78	511	308	388	443	291	221	602	433	756	283	1420	677	2348	1924	1912	4783	708	842	1247	120	1702	2342	845	3810	1204	250	790	247	548	170	458	90	508	257	521	1249	492	1238
9.97_896.77_9.97_917.70_9.97_901.73	TAG 54:6; C	[M+NH4]+_[M+K]+_[M+Na]+	HBOQXIRUPVQLKX-BBWANDEASA-N	896.7731_917.7018_901.7308	ESI (+)	9.96833	2618	2750	1071.92	3517.92	2160	10855	9089	2224	3213	2994	1908	4408	5683	2039	1059	17099	13124	18893	25976	11985	19603	9749	6846	7189	7686	17999	13383	13538	27145	19622	7841	4546	3473	7093	1556	4085	1334.92	5882	1662	6512	7233	4410	6260
9.37_894.76_9.37_899.71	TAG 54:7; A	[M+NH4]+ _[M+Na]+	0	894.7585_899.7115	ESI (+)	9.369	210	575	229	86.98	305.98	244.98	315.98	359	296.98	302	359	429	331.98	475	111.62	849.98	789.98	2503	526.98	1265	3805	597	97.98	1999	510.98	1218.98	1463.98	413.98	2290.98	330.98	282.98	110.98	461	165.98	333	539	294	200.98	196	584	935.98	331.98	934.98
11.74_925.82	TAG 55:1	[M+Na]+		925.819	ESI (+)	11.74	127	0.89	160	111	55	97	291	67	165	135	110	101	217	240	173	61	140	179	256	0.89	64	0.89	105	160	181	257	87	129	128	119	171	124	223	71	114	75	9	251	101	140	396	179	128
11.39_918.85_11.40_923.80	TAG 55:2	[M+NH4]+ _[M+Na]+	0	918.8481_923.8041	ESI (+)	11.3955	165	229	405	86.52	177.02	418	188.52	83.52	172.52	171	81.52	166.52	240	231	37.52	467	336	169.52	879	464	202.52	4.54	199	179	434	916	404	299	435	465	311	341	240	418	166	168	126	367	181	195	1157	352	89.52
11.03_916.84_11.04_921.79	TAG 55:3	[M+NH4]+ _[M+Na]+	0	916.8357_921.7897	ESI (+)	11.0365	91.85	113.8	104.8	198	56.8	171.8	66.8	221	183	66.8	73.8	9.65	146	259	110.8	518	256	347	670	271	177.8	121.8	154.8	230.8	385	498	416	113.8	435	194.8	120.8	69.8	99.85	201.8	124	242.8	53.8	286	69.8	506	1351	261	396.8
11.84_939.84_11.84_934.88	TAG 56:1	[M+Na]+_[M+NH4]+	OCYFAHIHWCVZKS-FHSLLVMSSA-N	939.8377_934.8829	ESI (+)	11.8395	716	213	415	538	446	719	2129	525	843	374	543	508	1015	389	278	726	747	940	555	384	302.9	445.72	259	648	989	834	352	566	2054	1182	350	311	395	584	216	507	308.72	684	278	699	1965	477	1605
11.56_953.80_11.57_932.87_11.58_937.82	TAG 56:2	[M+K]+_[M+NH4]+_[M+Na]+	PDEQUPGHMOMBFC-FYEHETCMSA-N	953.8001_932.868_937.8243	ESI (+)	11.57	543	471	323.27	226	181	309.58	1611.27	395.27	811	236.27	278.27	424	409	170	347	1169	305.27	710	2087	515	498	421	510	233.58	1034	2138	853	389	2823	922	489	297	596	810	185	537	334	612	273	869	2323	625	2265
11.23_951.77_11.26_930.85	TAG 56:3	[M+K]+_[M+H]+	QXMHHXQBBKDSSL-BAQZNRHJSA-N	951.774_930.855	ESI (+)	11.2435	69.38	138	144	359	185	234	572	574	255	120.38	117.55	266	404	131	281	1744	358	701	2003	442	861	289	530	637	363	960	600	264	1807	841	273	247	482	617	74.55	231	202	521	237	442	2074	345	1955
10.88_928.84_10.92_949.77_10.96_933.79	TAG 56:4	[M+NH4]+_[M+K]+_[M+Na]+	YONCDTJKIZDSKQ-IYASBODOSA-N	928.8371_949.7662_933.7939	ESI (+)	10.9187	325.25	1015	275.92	295	387	749	858.92	534.25	520.25	255.92	225.92	469	781	231	250	4981	1041	3176	7114	2622	4008.25	1250.25	2346	1588	1526	6259	3169	1519	7115	1587	1416	709	596	2302	305.25	719	361	1784	337	2096	3272.25	1097.25	2775.25
10.53_926.82	TAG 56:5; A	[M+NH4]+	UHEJWASONFIROS-YPSHDQQVSA-N	926.823	ESI (+)	10.528	193	169	166	16	76	411	225	1.16	456	297	127	59	402	300	289	568	180	1322	1945	649	1904	150	378	754	356	2966	1132	487	1683	663	362	356	326	338	148	142	1.16	401	133	618	550	338	1292
10.61_931.77_10.64_947.75	TAG 56:5; B	[M+Na]+_[M+K]+	UHEJWASONFIROS-YPSHDQQVSA-N	931.7701_947.7471	ESI (+)	10.6275	466	263	488	368	278	1842	1245	659	581	235	361	467.53	837	282	243	3591	1846	2362	6453	2284	2484	907	1206	1215	868	4158	1323	1826	4278	2791	640	603	731	1809	153	474	408	706	204	1116	1168	561	2166
10.76_947.75_10.76_931.77_10.80_926.82	TAG 56:5; C	[M+K]+_[M+Na]+_[M+NH4]+	UHEJWASONFIROS-YPSHDQQVSA-N	947.7463_931.7717_926.8243	ESI (+)	10.7717	762	1069	447	673	849	4872	1275	1679	2229	901	1368	2409	2587	653	697.3	12518	2835	5129	20463	5790	8524	2234	8623	5576	3503	6643	6465	3916	13038	3760	2545	4505	1753	5593	1176	1586	493.3	3678	997	4135	5581	2490.3	3325
10.33_945.73_10.33_929.76_10.38_924.81	TAG 56:6	[M+K]+_[M+Na]+_[M+NH4]+	ZTNDRFCABXFVMY-WJTCTALZSA-N	945.7342_929.7612_924.8053	ESI (+)	10.3463	1453	1436	1110	1907	1534	8771	4955	2819	3046	2447	2025	3497	4284	1171	1288	25809	10949	15076	35604	10270	18416	7577	11277	9853	10527	22117	11799	10604	28027	12253	8997	5455	2540	7057	1983	3649	1486	8025	2125	7019	9047	4704	8945
9.98_922.79_9.97_943.72_9.98_927.75	TAG 56:7; A	[M+NH4]+_[M+K]+_[M+Na]+	DODZUDCYRVWEOJ-GKZBLMSTSA-N	922.7883_943.7178_927.7457	ESI (+)	9.97567	1828	1758	1285	1292	1097	7056	3739	2294	2176	3731	2223	2571	3050	2596	1312	14618	7745	12339	18060	8704	17487	6827	7131	8149	5403	14069	9410	7043	20469	9121	6029	4344	2345	4011	1953	3901	1932	4143	1002	4571	5343	3043	5209
10.16_922.79	TAG 56:7; B	[M+NH4]+	DODZUDCYRVWEOJ-GKZBLMSTSA-N	922.793	ESI (+)	10.158	296	319	6.42	134	394	719	346	419	148	127	163	497	1238	297	6.42	3070	1841	2332	7527	3095	2294	424	1453	1790	1118	4270	4963	1722	4952	839	1836	1018	864	1588	730	494	347	2491	418	2324	2368	1078	1301
9.60_925.73_9.80_941.70_9.81_925.72	TAG 56:8; A	[M+Na]+_[M+K]+_[M+Na]+	UBGUHMDKBGQUND-VPFWBQFRSA-N	925.726_941.7003_925.723	ESI (+)	9.73767	162.44	167.35	13.85	226.94	207.94	372.94	564.5	184.44	124.44	493.41	13.85	608	989.5	925	417	226.44	948.94	1177.94	2745	2892.94	4513.94	915.94	498.94	1143.94	310.94	3183.94	2254.5	1009.94	5315.94	2329.94	1198	745.94	395.94	166.44	852	895	288.94	545.44	480	151.44	389.44	218.44	844.94
8.22_909.72	TAG 56:9e; TAG 20:5e-18:2-18:2	[M+Na]+	HDEDVHYHDMFAAR-AHPIHTCLNA-N	909.717	ESI (+)	8.223	930	4502	2534	1194	1683	5440	9676	2525	4905	1705	1508	1938	5423	2083	520	11000	5266	17503	11122	4698	6734	2975	4417	8470	4245	8134	9718	7948	13752	16719	4347	2615	1574	5714	1067	1294	277	5492	1009	6943	23942	7256	8258
11.91_953.85_11.91_948.90	TAG 57:1	[M+Na]+_[M+NH4]+	QLQFCWUGYPUXFE-MKFPQRGTSA-N	953.8525_948.8969	ESI (+)	11.914	379	179	311	360	105	397	436	374	374	64.21	300	430	261	252	179	501	154.08	249	637	406	307	226	247	633	392	373	248	169	460	335	212	478	258	291	283	262	301	407	107.21	497	856	156.21	512
11.72_946.88	TAG 57:2	[M+NH4]+	OQPANTOJGGHRCB-OEIGHXOUSA-N	946.882	ESI (+)	11.722	117	111	123	239	155	39	389	143	274	198	169	1.83	263	291	155	335	321	433	757	221	135	88	274	219	275	461	361	169	467	173	102	146	228	331	1.83	128	125	163	97	326	880	128	651
11.97_967.87_11.98_962.91	TAG 58:1	[M+Na]+_[M+NH4]+	OWZMHFAFGQCCNI-FBXRAONGSA-N	967.8688_962.9146	ESI (+)	11.9745	349	377	352	380	320	362	1283	256.36	663	514	511	369	644	288	372	422	437	757	733	509	690	378	397	809	1094	698	342	548	1217	880	323	336	389	575	370	178	196	564	316.36	354.36	1430	409	1136
11.84_960.90_11.85_965.85	TAG 58:2	[M+NH4]+_[M+Na]+	NFQQJRGJJVQGAV-MEADVOAOSA-N	960.897_965.8496	ESI (+)	11.8435	372	316	152	246	144	214	845	158.49	165.49	199	159.23	10.72	377	308	80.49	113.49	306	417	1034	451	265.49	247	198	132.23	559	550	414	456	1494	486	362	249	203	148.49	204	247	196	328	264.49	489	1003	144.23	1443
11.66_958.88	TAG 58:3	[M+NH4]+	RFMSTHTUAZETPD-JJPHLYBUSA-N	958.879	ESI (+)	11.658	111	51	89	117	56	76	250	73	133	69	3.18	191	86	129	69	230	203	268	394	229	227	3.18	183	110	292	186	201	159	886	203	241	251	51	3.18	47	99	75	187	121	177	479	111	279
11.26_956.86	TAG 58:4	[M+NH4]+	CCKRHDUCFMOBKX-AAINFQTBSA-N	956.865	ESI (+)	11.262	153	62	62	103	71	62	74	48	130	76	2.57	2.57	107	83	70	80	142	81	165	116	110	51	40	2.57	2.57	271	68	142	264	123	85	47	2.57	106	83	67	79	46	26	174	101	98	148
10.95_954.85_11.02_959.80	TAG 58:5	[M+NH4]+ _[M+Na]+	0	954.8504_959.8004	ESI (+)	10.984	205.41	106.41	4.56	68.41	192.15	270	119.41	76.41	87.15	4.56	110.41	203	88.15	101.41	106.41	225.41	292	363	898	301	370	269	318.41	283.41	217.41	625	237	267	433.41	209.41	287	141	74.41	198	84.15	164	154.41	216	126	102.41	344	159	416
10.66_952.84_10.68_973.77_10.70_957.79	TAG 58:6	[M+NH4]+_[M+K]+_[M+Na]+	GSNFRUMSEHHPSY-LCXCSEBNSA-N	952.8391_973.7651_957.7909	ESI (+)	10.6813	329	187.76	322	448	185.53	613	371	138.76	310	252	236	639	277	138.76	197.77	1414	714	603	3067	738	922	464	552	648	372	2073	844	537	1724	886	764	378	219.76	788	218	230.76	76.53	751	170.76	423	1085	376.76	915
10.17_948.81_10.19_953.76	TAG 58:8	[M+NH4]+_[M+Na]+	KWIGMCRWEINBIR-HUPVKWKYSA-N	948.8075_953.7609	ESI (+)	10.1795	229	266	76.7	110.7	248	384	216	326	356	388	208	286	683	294	190	1831	737	900	3799	1379	1369	341	812	1750	713	2036	1504	564	2081	956	954	839	224	574	177	258	155.7	790	232	1039	1037	634	845
9.82_946.78	TAG 58:9	[M+NH4]+	RVXFSLZMZOFGEQ-SWIIBWKZSA-N	946.779	ESI (+)	9.822	93	3.73	73	161	3.73	625	270	3.73	125	97	120	283	139	296	150	898	432	705	1574	783	1032	172	695	536	321	1429	1070	621	1358	750	1129	130	101	189	261	102	3.73	419	69	347	436	190	491
11.92_974.91	TAG 59:2	[M+NH4]+	ONQVFVNCAXIZPA-OEIGHXOUSA-N	974.911	ESI (+)	11.923	2.17	2.17	126	178	59	109	245	2.17	134	77	89	100	2.17	79	96	67	87	199	268	149	145	137	61	100	137	134	2.17	73	149	80	238	200	2.17	336	2.17	70	140	272	96	92	319	2.17	276
11.70_972.90	TAG 59:3	[M+NH4]+	GFWCWSZOZVIVJH-ZIURWEIWSA-N	972.9	ESI (+)	11.702	55	102	80	132	3.73	70	166	3.73	72	3.73	94	3.73	95	3.73	110	45	90	87	126	3.73	67	54	41	86	119	70	100	64	222	119	166	3.73	58	56	91	3.73	55	100	85	70	359	57	151
11.97_988.93	TAG 60:2	[M+NH4]+	QPNVLDQSHXVPMG-JMYPUKFOSA-N	988.929	ESI (+)	11.974	85	90	99	165	4.44	162	415	181	170	148	57	138	106	97	62	91	249	162	331	195	138	109	214	120	286	188	153	203	680	307	4.44	211	102	142	75	201	118	261	73	178	303	86	526
11.83_991.87_11.84_986.92	TAG 60:3	[M+Na]+_[M+NH4]+	IJOXAPFYWITIHW-KUBXGBLDSA-N	991.8685_986.9155	ESI (+)	11.8375	62.02	91	151.15	254	139	264	191	99.15	81.15	183	135.15	5.17	94.02	86.15	89.02	158	151	292	433	222	178	138	106.15	109.15	181	226.15	67.15	60.02	456	212	148	102.15	262	98.15	85.15	5.17	175	123	80.02	164	246	160.15	521
11.62_989.85_11.67_984.89	TAG 60:4	[M+Na]+_[M+NH4]+	WECVQMVSEHWZQR-ULZSGHTGSA-N	989.8484_984.891	ESI (+)	11.646	80.94	123	96	131.94	108	177	49.76	99	249	229	49.94	216	107	104	47.94	246	242	251	306.94	76	244	73.76	161	150	62.76	345	4.7	317	382	95.94	163	49.94	142	92.94	167	260	151	144.94	146	123	258	66.76	190
11.27_982.88	TAG 60:5	[M+NH4]+		982.879	ESI (+)	11.27	46	154	70	61	115	71	138	130	119	170	0.88	115	38	0.88	0.88	0.88	217	129	164	43	77	58	62	0.88	122	108	141	51	125	92	69	159	76	65	101	83	114	81	118	76	111	77	145
11.97_1014.94	TAG 62:3	[M+NH4]+	QSEFCNRWIMUGOX-QFXJXGHKSA-N	1014.94	ESI (+)	11.97	119	56	68	3.48	89	68	110	44	77	62	112	3.48	3.48	112	72	3.48	206	78	174	142	230	3.48	169	127	147	94	120	71	97	136	3.48	3.48	76	3.48	3.48	86	118	142	83	172	101	3.48	151
4.81_836.55		[M+H]+	XOBVZXPSSBHSRZ-YTWBPVBXNA-N	836.547	ESI (+)	4.809	2247	6056	1824	3060	1578	2969	6703	2918	4776	1987	2294	7294	17068	6854	2805	34682	29472	45318	97712	38774	57435	37427	55688	37211	44376	10399	26077	27749	81002	404675	28820	13407	3464	39501	29681	6072	8861	123418	4402	8003	438157	146781	510250
5.68_627.54		[M+H]+		627.536	ESI (+)	5.682	112	61	1	201	71	211	118	147	237	131	62	184	142	1	94	378	143	241	629	282	242	229	242	332	258	80	224	286	392	1159	177	165	129	228	166	123	135	424	128	81	1368	282	1499
7.03_668.60		[M+H]+		668.597	ESI (+)	7.03	931	941	658	832	283	1219	1221	523	1333	542	509	1356	1101	656	543	1971	1874	1890	5075	1601	1962	1625	2147	2415	1632	1358	1051	2072	1999	15602	1804	1375	1091	1500	2344	727	1336	5860	454	967	9535	5276	24019
5.08_788.54		[M+H]+	WTBFLCSPLLEDEM-CLFAGFIQNA-N	788.544	ESI (+)	5.082	1027	2125	651	392	1613	360	1175	1087	619	1147	656	819	2256	621	1439	6394	2356	1036	4631	2537	3477	2785	4587	3027	2510	391	1476	3680	4520	26920	2485	3169	498	3372	1243	858	1670	5072	507	162	14076	4972	25570
11.01_869.80		[M+Na]+	SPSZFLLLZPFYAU-FLFQWRMENA-N	869.804	ESI (+)	11.007	150.19	150.19	150.19	150.19	150.19	150.19	150.19	150.19	150.19	150.19	150.19	150.19	150.19	150.19	150.19	150.19	150.19	150.19	150.19	150.19	150.19	150.19	150.19	150.19	150.19	150.19	150.19	150.19	150.19	150.19	150.19	150.19	150.19	150.19	150.19	150.19	150.19	150.19	150.19	150.19	150.19	150.19	150.19
3.20_878.55		[M+Na]+	QJGURFHBYAPSDK-DNUVKTNINA-N	878.555	ESI (+)	3.198	85	84	55	3.48	90	3.48	3.48	67	3.48	3.48	3.48	3.48	113	125	37	160	59	142	3.48	3.48	194	94	122	91	129	149	3.48	147	94	3.48	105	71	52	3.48	3.48	3.48	94	347	3.48	87	89	35	313
10.82_855.76		[M+Na]+		855.762	ESI (+)	10.82	5.85	5.85	5.85	5.85	5.85	5.85	14156	5.85	5.85	5.85	5.85	5.85	5.85	5.85	5.85	53687	10437	25494	79950	5.85	5.85	5.85	5.85	5.85	43390	83888	25560	33818	71606	50228	5.85	5.85	5.85	14507	5.85	5.85	5.85	64439	5.85	51791	24164	25146	94492
5.30_816.59		[M+H]+	DOVXXELSLKWDHQ-UZFORRFANA-N	816.59	ESI (+)	5.304	166	370	1.95	231	137	338	280	181	114	222	157	134	124	119	81	1606	1487	1280	3187	1196	581	750	1700	913	1777	2618	517	1171	2087	4606	1430	467	217	1246	485	350	246	1491	216	1004	6370	1202	11257
3.20_812.54		[M+H]+	SWJKPCVJHLFGEJ-SGGLCHPTNA-N	812.541	ESI (+)	3.201	660	246	172	236	310	184	141	112	377	178	4.37	148	521	450	151	4112	341	3640	8396	1301	2634	646	4715	1592	3200	2947	268	946	5542	2916	855	274	4.37	44	381	139	99	2825	158	4250	1084	4.37	3910
5.45_1162.35		[M+2H]2+		1162.36	ESI (+)	5.448	74	49	58	58	60	81	196	53	2.24	29	54	75	123	2.24	28	160	466	424	1634	72	86	100	204	97	374	230	2.24	131	276	4946	62	132	2.24	392	29	100	2.24	3086	79	496	5651	1008	5649
4.98_1159.34		[M+H]+		1159.34	ESI (+)	4.979	116	202	94	97	13	75	315	189	153	74	89	233	371	95	99	1837	1789	3097	5185	1927	1715	1198	2889	1883	3006	4780	978	1611	4062	8446	381	1093	52	1122	227	670	193	4473	65	3305	9620	4004	6501
3.20_876.55		[M+Na]+	FHAWPVMMOZTUAY-BVPMTENCNA-N	876.551	ESI (+)	3.198	3.96	71	3.96	3.96	3.96	3.96	3.96	3.96	3.96	86	3.96	109	81	177	60	3.96	3.96	3.96	3.96	3.96	3.96	3.96	3.96	3.96	3.96	3.96	3.96	3.96	3.96	3.96	3.96	3.96	57	112	3.96	75	3.96	3.96	79	3.96	3.96	118	3.96
5.53_638.61		[M+NH4]+	VEPIVUWTIVCTDB-JHHNDBJRNA-N	638.609	ESI (+)	5.529	5469	5880	5254	6444	4989	5521	4580	5040	8532	4640	4840	6589	5602	5149	5836	5014	4457	4206	4806	5506	5785	4870	5122	5901	5910	4350	4403	4872	8142	4929	4204	4964	3923	5270	6849	4639	5520	4426	4171	4233	29523	4532	3675
7.48_698.61		[M+NH4]+	YJWKLZRKMFBNAR-IGYZMIGONA-N	698.61	ESI (+)	7.482	5504	11819	6067	4575	7458	7846	10670	7075	9886	5518	6443	9343	10760	8062	5356	6900	8632	16433	16357	4753	6759	3912	9015	9030	11821	14546	6167	5730	11736	12422	6986	3439	844	7409	2657	2169	680	8567	1559	11628	15514	6268	7627
1.75_532.34		[M+Na]+	SRRQPVVYXBTRQK-UHFFFAOYNA-N	532.338	ESI (+)	1.751	5033	4304	3885	5495	4226	4607	4193	4070	4829	3865	4093	4999	4715	3817	3860	4416	4795	4581	4244	4423	4222	4060	4329	5072	4353	4616	3838	4166	4679	4435	4243	4009	3910	4786	3415	3904	3859	4690	4023	4123	4800	3717	4308
4.82_754.55		[M+H]+	FJCUMLVANOXIFV-QYCRHRGJNA-N	754.545	ESI (+)	4.817	817	481	195	735	313	565	2253	161	600	391	247	374	811	258	282	1517	4120	4115	10550	2484	824	3329	488	313	4360	7452	398	3088	3115	21492	2167	280	865	2768	1103	1740	380	20826	363	7110	32730	7981	56413
5.50_768.57		[M+NH4]+	ZBVHXVKEMAIWQQ-UHFFFAOYNA-N	768.57	ESI (+)	5.497	4457	4727	3422	4293	4045	4984	4723	3880	5017	3969	3830	4852	4768	3594	3627	10273	9133	8888	15819	7549	10090	9068	10688	6198	10354	3329	5637	8222	9388	20218	7134	5376	3774	9347	4637	4780	5438	13587	3880	6150	22774	12199	16744
5.27_717.54		[M+H]+	AGAWNUQODWAHBA-XOMYGGGSNA-N	717.544	ESI (+)	5.268	3033	6439	3349	2397	4020	4167	6166	3841	5185	3147	2440	4119	5624	4091	3163	5148	7308	12964	13983	3702	4786	1998	6884	6390	8902	11620	4889	4394	8939	12894	5105	3180	13.52	1679	13.52	13.52	13.52	8403	13.52	4750	12988	3196	7398
7.94_906.26		[M+H]+		906.26	ESI (+)	7.942	4258	2307	2738	3680	3267	2703	1838	17062	5446	3127	2038	3037	4253	2020	5804	2751	2057	3135	2352	2298	2300	16225	3828	3860	2946	2502	3085	19326	49361	3061	3019	3000	2066	4733	2297	2638	2647	1636	1420	4130	4445	17313	3141
4.46_531.41		[M+H]+		531.409	ESI (+)	4.463	5732	3952	4796	6479	5566	6691	6997	4549	7410	5317	4259	5600	5494	7059	5344	5382	4922	6548	7572	6024	6756	5058	5824	7710	6104	4436	5199	4897	4673	6489	5275	10134	5683	5015	3308	3581	5165	4934	3999	19812	87839	144284	856119
1.13_545.34		[M+H]+		545.344	ESI (+)	1.133	3630	3588	747	5038	2191	6665	363	3027	605	3618	1647	2323	2344	2124	1670	7391	6373	4995	5267	3008	7265	4235	7646	3213	7524	5579	2868	3205	9886	5198	3394	1834	209	4472	708	404	266	2416	476	292	1426	380	825
6.86_618.51		[M+H]+		618.513	ESI (+)	6.86	741	1320	341	780	844	1042	1910	1071	1523	388	699	1210	2218	580	220	747	530	1220	1187	615	632	600	541	597	522	1482	729	1176	1446	2101	980	562	664	1149	397	376	403	1358	121	1233	3065	1200	4363
10.37_673.58		[M+H]+		673.584	ESI (+)	10.373	6659	7892	4807	5149	4354	5462	5616	5613	7612	5033	4994	9904	7535	5208	4788	14514	18059	17666	28538	13441	16270	11282	24634	20840	23963	24648	10527	11113	29701	17183	10446	9654	2684	11072	4123	6142	4145	11454	3377	9534	11867	6989	8885
10.85_674.60		[M+H]+		674.603	ESI (+)	10.851	3339	8731	3880	4818	6529	7220	2500	5776	6437	3042	5790	1900	7632	5338	3244	8200	16101	10604	15488	8751	6196	8138	18130	9909	18566	7562	5179	6236	13139	7091	11561	7171	862	11592	1539	5652	2092	8420	2236	9207	7169	4541	3239
7.26_703.56		[M+H]+		703.565	ESI (+)	7.263	11468	20613	12238	8504	14252	14762	16673	11816	18512	9991	11174	15857	20568	15243	9602	23250	40070	64802	66000	17398	23573	13838	40215	37254	53442	60564	23427	19403	48527	55405	30599	14838	3632	21735	7602	6948	1012	36119	5105	32804	43187	15736	20299
7.51_705.58		[M+H]+		705.577	ESI (+)	7.506	7259	12205	7948	5157	8600	9316	10341	8186	11407	6667	7459	11622	12046	8283	6569	7860	9678	13885	15551	6411	8239	5030	11615	11330	13539	13239	6998	6615	14174	14397	9041	4684	1331	9258	3651	3080	707	9929	2512	12663	17455	7509	9767
7.49_703.57		[M+H]+		703.565	ESI (+)	7.492	49059	90460	58699	42250	62669	67655	78161	58573	84091	49377	56161	84827	88999	66075	48331	60659	71496	106348	113892	42876	59224	35405	83732	81972	97339	101090	50544	52456	99286	104663	63821	33974	10682	69828	24178	20933	6442	71328	16460	97088	132392	59380	73377
4.77_705.58		[M+H]+		705.58	ESI (+)	4.77	1009	3992	2929	835	402	2278	4619	1917	3345	1708	1904	1175	2689	1839	1588	6945	12416	13681	22845	6143	7844	5203	14198	8556	11870	17264	5994	10123	11141	91805	7958	3724	1331	6491	7422	2559	961	41255	1609	9183	57042	20602	82312
4.76_703.58		[M+H]+		703.576	ESI (+)	4.757	13253	30490	25367	8843	16114	20310	35841	17839	32439	15014	13897	15270	26379	16426	13886	61623	108493	133917	210692	59509	71283	43661	130376	74949	100593	163998	49496	85415	94943	946637	69809	28723	10723	55465	67520	22228	13011	466230	12682	79093	571190	186983	834291
4.77_739.53		[M+H]+		739.528	ESI (+)	4.773	617	333	671	197	133	211	2.29	270	2.29	230	332	2.29	205	213	319	2.29	2.29	2.29	2.29	2.29	524	341	2.29	2.29	2.29	2.29	2.29	280	2.29	2.29	2.29	242	234	958	2.29	647	363	2.29	413	296	2.29	2.29	469
5.05_741.53		[M+H]+		741.53	ESI (+)	5.05	1277	5.61	5.61	175	344	324	1085	407	211	476	212	683	561	432	572	13770	4325	2607	22473	8830	9671	8358	11673	4485	12101	5.61	4670	6180	14368	58483	1540	2939	1373	8353	2704	1861	3526	14781	1783	5.61	49024	15656	71933
4.97_740.57		[M+H]+		740.574	ESI (+)	4.971	44772	40807	35175	51591	38415	40716	42838	37061	49000	37573	39976	49705	46866	37162	37200	48330	47382	43129	36425	47688	47191	44489	50419	57284	47637	39782	43314	45023	54644	28294	44303	41445	37893	55352	37019	40278	41149	39918	38563	42062	32315	33427	12814
5.15_749.54		[M+H]+		749.54	ESI (+)	5.152	468	351	159	374	167	299	322	304	292	360	112	487	892	113	321	2166	1399	2117	4057	1654	1326	1736	2457	2737	2585	2026	1452	1529	4375	7338	1783	1002	344	1550	995	578	375	3307	480	808	9355	3823	12419
5.15_748.53		[M+H]+		748.533	ESI (+)	5.151	253	195	3.68	128	167	103	3.68	146	195	235	231	1351	1628	663	440	3451	2714	3797	8577	4192	3997	3144	5584	4585	5270	1060	3236	2168	8502	11564	3137	1842	553	2614	1988	805	1752	6169	525	267	19771	7424	25874
8.32_750.68		[M+H]+		750.676	ESI (+)	8.319	52809	106807	69409	43569	68714	75669	100472	63274	104321	52896	62412	97649	106015	75884	53905	86426	98178	150688	160462	54557	74479	46497	107462	101649	131984	149184	59133	66876	132659	135650	82362	37723	14954	116342	34060	28814	9525	95596	21874	170938	236339	92482	135131
4.48_757.56		[M+H]+		757.56	ESI (+)	4.48	1461	1804	618	1634	781	1442	1805	797	1611	1229	1006	1360	1256	1061	686	2545	3280	4462	5889	3931	2590	3737	2072	2585	4191	5945	1414	3353	3875	4467	2998	2472	986	2044	1421	2544	1219	3155	669	4213	11594	3979	14448
4.48_758.56		[M+H]+		758.563	ESI (+)	4.476	616	368	171	508	161	475	517	333	646	491	188	317	345	250	180	575	1200	1465	1826	1172	791	1086	517	702	1182	1659	405	1044	1199	1317	462	845	104	665	280	849	307	849	350	1412	3377	1327	4171
4.67_758.56		[M+H]+		758.558	ESI (+)	4.674	399	191	181	108	56	524	319	345	211	126	62	457	291	245	5.27	524	2267	1630	1506	433	458	882	700	473	733	580	282	733	1009	5244	408	115	350	587	206	142	362	2027	190	670	4059	948	5144
5.09_768.55		[M+H]+		768.548	ESI (+)	5.086	252	423	145	298	150	370	148	520	433	238	319	458	149	141	102	308	525	6.99	6.99	370	656	1203	6.99	395	416	6.99	459	1201	6.99	1991	6.99	476	158	549	287	93	739	455	431	143	1333	1037	1538
7.48_769.69		[M+H]+		769.688	ESI (+)	7.481	10583	25008	13643	8502	13979	16289	23164	14256	22249	10587	12567	19582	23251	16696	10475	14600	19892	38700	38791	9392	14097	7808	21085	20988	26813	34464	13717	12325	26810	30295	16778	7225	2141	15958	4754	3711	801	18968	3224	25829	39298	14065	18050
7.48_768.69		[M+H]+		768.687	ESI (+)	7.483	18764	49857	26105	15775	27838	31348	45696	26480	41993	20072	23733	36689	44721	31385	19336	28854	41556	78631	77113	18481	26049	14763	40977	43505	53190	69027	27420	24260	52248	58909	33033	13936	3583	30789	9115	7247	1795	38911	6066	48385	75039	26827	35731
5.51_771.61		[M+H]+		771.605	ESI (+)	5.506	483	1051	146	710	630	1266	1363	821	1215	568	327	880	1240	615	482	2843	4142	3737	5872	2694	2412	1754	2927	1869	3448	7808	1796	2180	3601	8742	2504	2103	713	3654	590	1942	1489	4083	591	3247	11119	4343	17378
5.50_770.60		[M+H]+		770.602	ESI (+)	5.503	1696	2180	1476	2222	1699	1931	1813	2020	2048	1424	1324	2089	2298	1397	1040	5729	8156	7447	12527	3913	4865	3948	6207	4473	6890	15381	3273	4211	7475	18168	4524	4221	2078	7190	1695	3207	2880	7844	1648	6511	23105	9371	36450
5.40_771.61		[M+H]+		771.607	ESI (+)	5.403	610	842	195	344	455	903	785	585	951	565	345	740	875	410	221	2107	3220	3723	5168	2195	2826	2032	3175	2404	2389	5687	1007	2259	4246	9553	1703	1815	703	2243	812	1523	1525	2872	895	2506	13017	4063	17045
5.40_770.61		[M+H]+		770.605	ESI (+)	5.404	1289	1877	873	976	943	1735	1447	958	1215	995	1002	1997	1167	890	820	4178	6328	7051	10221	3985	5167	4387	5927	4504	4777	10682	2117	4368	7553	18848	3965	3315	1434	3909	953	3275	2766	5188	1200	4478	26376	7729	36599
7.43_771.61		[M+H]+		771.612	ESI (+)	7.426	350	1739	2233	1355	513	4574	5426	2390	4911	946	1067	993	3142	934	689	7698	3199	6246	4641	3628	4657	2862	2566	4788	3507	6441	5853	4169	5703	6779	2951	1725	2274	2674	1242	1130	356	3949	738	4438	11205	4183	5928
3.65_774.56		[M+H]+		774.564	ESI (+)	3.646	8612	10992	5125	6175	7615	6340	5868	4490	9005	6809	6090	8393	8003	7992	5202	5265	5051	7521	9860	6027	8714	5568	9241	8890	7387	5967	4156	4917	7381	15268	3132	5014	1371	4634	2068	2300	842	10929	1383	6866	9389	5391	11623
3.63_772.55		[M+H]+		772.549	ESI (+)	3.629	11860	17394	9792	8959	10289	8621	13942	6928	18259	10152	9210	12117	12202	10293	6975	10247	9452	16506	21625	10686	14531	9028	16898	15687	13419	13834	8304	10827	13322	38309	6655	8522	2211	7934	5042	4552	2036	29692	2642	12000	19692	11162	22265
3.76_773.56		[M+H]+		773.556	ESI (+)	3.76	2603	3720	2503	2078	2021	2278	2919	1930	3563	1961	1645	2796	2890	1884	1693	3493	2295	5247	6200	3366	3802	3027	5316	4111	4144	4808	2343	3317	4544	13423	2381	2542	828	2964	2367	1783	675	11115	706	3949	7805	3512	7348
3.75_772.55		[M+H]+		772.549	ESI (+)	3.75	5381	7366	4891	4598	3811	4039	6189	3479	7072	3747	3362	5751	5839	3523	3035	6416	6442	11041	12619	7039	7868	5648	10513	8638	8432	10101	4803	6893	9196	27569	4592	4961	1470	5879	4859	3336	1654	22788	1982	8234	14980	7401	15115
4.77_777.58		[M+H]+		777.575	ESI (+)	4.769	975	1750	509	918	781	1040	1070	573	1589	860	774	377	1016	568	574	3455	4430	3478	4485	2248	2685	1844	4629	2680	4677	5225	2314	2849	3357	18050	3298	894	475	2875	2036	749	215	14558	434	4445	16006	5921	12247
4.79_776.58		[M+H]+		776.58	ESI (+)	4.785	1214	2795	1827	1240	1066	1656	3080	1614	2536	1249	1304	1519	2720	595	1112	5982	7959	9055	11357	4284	3816	3074	10135	4178	10703	11629	4325	6285	7535	38266	5905	2557	865	4765	3313	1949	635	29944	1001	8115	30626	10701	40207
10.56_777.64		[M+H]+		777.636	ESI (+)	10.563	12499	8707	25998	23266	16106	14794	3851	22471	36890	18279	14046	12295	4864	10231	17285	21630	14208	6232	2946	5808	12207	19928	11071	26018	14555	8769	6575	7682	4670	13256	15576	14251	9447	13450	9686	11900	24509	10259	15327	7688	10629	4335	9412
4.50_782.55		[M+H]+		782.554	ESI (+)	4.498	1405	761	1062	1863	1063	1461	1678	1248	1645	1244	1247	1891	1558	1569	1429	2537	2856	1781	2971	1844	1617	2506	2410	3840	2610	1674	2022	1270	3125	2297	2581	1150	1380	2644	1084	1455	935	1971	1206	1584	4750	2498	3841
4.77_783.57		[M+H]+		783.574	ESI (+)	4.772	2045	429	888	1048	1185	1330	1642	1095	1874	580	823	1712	2587	590	466	5956	11293	11664	17685	4288	5401	9200	4097	6189	10596	15455	3285	5822	8242	19408	5420	3002	1341	7390	1457	2394	1295	14518	662	7120	32486	9436	35426
5.32_784.58		[M+H]+		784.585	ESI (+)	5.324	1562	819	471	1781	807	2840	1733	1122	1183	550	598	173	939	299	475	5886	8421	1388	14072	2736	2224	5412	4324	1360	12247	2911	1856	3029	2588	16053	6151	1478	2220	8652	623	2661	1143	10122	1439	11109	20487	5889	26297
3.23_791.56		[M+H]+		791.562	ESI (+)	3.228	6709	4492	1935	1803	2590	2687	590	1135	2306	2589	1637	2498	1424	2168	1854	10446	9947	20178	16625	8704	12839	9782	15315	11996	16093	11096	5690	9343	16588	22268	5042	8930	289	6850	3458	1381	1090	13684	1802	4470	3148	1825	7353
3.22_790.56		[M+H]+		790.559	ESI (+)	3.219	13877	8573	3532	2721	4769	4881	450	1998	4190	5208	2684	4260	3214	3895	3346	21137	20734	42976	34300	18865	25462	20419	31073	24642	33702	21453	11596	19387	35876	47620	9683	17513	307	13378	6444	2532	3041	29111	3180	8310	6103	2902	14618
5.50_793.56		[M+H]+		793.558	ESI (+)	5.495	165	176	380	193	8.96	275	404	545	370	198	151	465	871	108	114	1115	524	334	1715	2065	1247	408	1850	746	1167	1271	1812	876	3106	6135	377	687	580	8.96	367	156	820	1653	347	437	8565	2469	10298
5.50_792.56		[M+H]+		792.558	ESI (+)	5.505	505	447	363	597	358	175	199	453	286	536	130	1222	407	399	244	3248	5.99	718	4785	3798	3001	2319	3067	2509	1634	2672	3406	460	5400	14234	1384	909	336	2049	817	1177	1324	3155	830	489	19111	6021	23049
3.64_796.55		[M+H]+		796.547	ESI (+)	3.644	1567	4189	1641	2682	4546	3289	3634	1237	4811	4188	3085	3713	3700	4818	2133	2815	2044	1872	4277	1822	3998	1864	3764	2250	2842	1323	1823	1772	1882	5790	1485	1639	148	1818	519	657	172	4062	300	3208	3972	3038	7555
3.63_794.53		[M+H]+		794.532	ESI (+)	3.634	1936	5582	3720	3101	5228	3169	6204	2073	8360	4881	3664	4747	4583	5288	1897	1459	1549	1749	4367	1250	4105	1270	3363	3052	2609	1224	2657	1631	1343	5667	1071	1988	441	637	269	64	113	5139	257	2294	3027	3013	7679
5.20_797.59		[M+H]+		797.593	ESI (+)	5.196	3.59	3.59	146	299	3.59	601	3.59	145	3.59	339	261	394	402	248	259	2903	3778	759	2736	1550	2794	2032	1787	376	2863	1368	1351	1600	2365	7475	734	482	376	2754	216	749	170	2057	489	2504	8488	2309	7572
5.19_796.59		[M+H]+		796.588	ESI (+)	5.189	155	3.89	152	217	158	1668	3.89	281	3.89	564	3.89	302	436	353	3.89	5330	6768	3.89	4368	1855	4170	4828	4449	732	4936	3.89	624	2757	3270	14577	583	1159	1123	5406	1098	1664	846	3481	725	4702	15734	4472	15243
5.88_802.58		[M+H]+		802.575	ESI (+)	5.884	4328	3519	3762	4908	3432	4410	4145	3796	5114	3408	4014	5235	4466	3425	3320	4049	4035	3808	4612	4197	4274	3957	4568	5505	4700	4480	3532	3813	4567	5176	3875	3802	3838	4723	3424	3288	4064	4117	3080	3916	5767	3618	4782
5.89_801.58		[M+H]+		801.578	ESI (+)	5.889	7395	5829	5271	7584	6104	7184	5842	5826	8202	5684	6477	8558	7032	5652	5614	6782	6129	6409	6910	6641	6793	5701	7425	8735	7353	6517	4734	5783	7693	8351	6407	5831	6137	7508	5030	4977	6422	6276	5351	6571	9065	6488	8241
5.12_809.59		[M+H]+		809.588	ESI (+)	5.123	1063	1688	653	2014	1059	1942	1792	1130	1381	1700	907	1838	2798	1378	573	11489	12861	6479	20411	12400	7281	6340	8133	5414	17392	21906	5903	4517	10424	20114	7484	2977	1858	18309	1395	3940	1250	9747	1436	14913	32111	10134	44308
4.54_808.57		[M+H]+		808.57	ESI (+)	4.544	1192	1900	1557	1410	1343	1878	731	1927	3238	791	1155	1409	1242	921	1165	7204	5896	5655	5852	1090	4247	5284	5398	3278	5689	5809	1391	2334	4065	13137	3562	3079	1044	3253	1129	1918	1564	9489	990	3108	14189	1944	10871
5.60_809.59		[M+H]+		809.589	ESI (+)	5.604	2664	3710	1861	3312	1756	3143	5346	2764	4460	1887	2117	3472	5084	1830	1701	19277	25438	40868	66394	21089	17316	13789	28100	20247	26891	81400	15668	15714	42115	109276	11045	7268	2133	12549	4292	7143	2074	44373	1516	35104	115892	42089	138128
5.19_812.60		[M+H]+		812.604	ESI (+)	5.188	516	3.04	242	343	468	371	3.04	793	396	219	3.04	3.04	291	3.04	329	619	2067	2860	3157	543	3.04	394	3.04	518	738	4114	3.04	3.04	878	3.04	1026	3.04	541	3.04	3.04	478	3.04	3.04	3.04	1711	3.04	3.04	3.04
5.52_812.61		[M+H]+		812.615	ESI (+)	5.52	5677	8248	3260	9223	4069	16319	11559	5099	7657	10034	4283	8517	9027	5963	3381	70656	58100	40328	87760	38183	48363	19208	56324	20386	58317	69120	25656	29416	72127	90379	49419	14219	8410	48029	11389	12614	3015	38723	9029	64863	120916	43287	138002
4.97_813.55		[M+H]+		813.552	ESI (+)	4.971	3397	3076	1283	2858	1960	3148	4206	2889	4246	2818	3418	5866	4938	3390	2189	17800	10715	12803	33662	9929	16106	12558	16557	13064	16789	6331	5845	11529	22019	97945	6456	6368	2645	12850	4251	2691	6697	27334	3549	2081	72416	26252	115062
5.62_812.62		[M+H]+		812.616	ESI (+)	5.622	780	1960	771	1480	955	1674	1191	1263	2012	664	993	781	2021	802	784	6673	7241	9815	15301	6426	8268	5401	7104	6991	8380	17429	3554	5553	10794	24360	4074	3454	1431	4996	2004	3605	2015	6414	1559	8762	29289	9221	39021
5.97_812.62		[M+H]+		812.62	ESI (+)	5.972	342	433	117	1058	645	1449	1437	671	340	420	106	416	1130	4.82	174	3294	3493	2200	5734	1763	1068	1592	1688	455	4900	4010	1327	1076	2456	4475	3014	542	1087	3502	484	1032	273	3266	387	5110	6155	2108	7257
4.96_817.62		[M+H]+		817.62	ESI (+)	4.956	2798	3006	1282	2094	1806	2413	2434	1582	3024	1763	1848	3418	3509	1656	1234	4805	4728	4658	5199	5334	4934	3147	5729	6725	5461	5140	3183	4447	7110	5415	4371	4378	1934	5530	3361	3515	2216	4235	1504	4868	5826	3753	3808
4.96_816.62		[M+H]+		816.623	ESI (+)	4.963	5037	5817	2892	5184	3065	4108	6171	3775	6475	3380	3567	6740	6461	3414	2678	9352	8622	8407	9409	9389	9035	7852	10668	13212	9902	9111	7588	8818	12486	11005	7826	8539	3949	10738	5856	6937	3863	8337	3080	9404	11906	7895	6532
10.00_822.75		[M+H]+		822.746	ESI (+)	10.002	888	304	679	457	441	670	3768	614	1044	461	115	710	1727	389	255	1485	1921	3074	3503	755	696	2435	248	1009	1942	3906	1075	1776	2132	4071	961	477	1725	1276	261	663	368	1700	569	1789	5229	1292	4049
10.82_826.79		[M+H]+		826.793	ESI (+)	10.817	426	173	6	198	389	142	1964	530	659	177	119	237	1627	130	68	3075	3615	4076	8861	441	384	1008	322	6	6146	4728	2507	2529	6725	4038	556	6	703	2272	130	234	110	8519	6	4075	3145	3214	3333
10.82_824.79		[M+H]+		824.792	ESI (+)	10.817	9.81	9.81	9.81	9.81	9.81	9.81	24744	9.81	9.81	9.81	9.81	9.81	9.81	9.81	9.81	13965	9.81	4565	51368	9.81	9.81	9.81	9.81	9.81	8698	61450	6879	9876	37842	38998	9.81	9.81	9.81	9.81	294	9.81	9.81	48216	9.81	20499	17627	6410	59080
10.78_830.73		[M+H]+		830.734	ESI (+)	10.779	2189	827	1660	2036	1280	1102	3718	1937	3380	117	426	1955	3656	664	524	2474	3942	3179	3330	2235	1442	186	915	2506	5177	2775	2702	2944	4479	6818	2562	944	3078	4694	849	1505	515	6593	551	3031	7626	4325	4668
10.83_830.74		[M+H]+		830.736	ESI (+)	10.834	1863	677	990	2048	1280	969	9.42	1635	3380	932	535	1903	3656	699	336	2760	3942	3179	2670	2235	1189	2430	807	2506	5177	932	2702	2944	3329	4987	2562	519	3078	4694	762	1505	680	6593	551	3029	7626	4325	5769
10.82_829.73		[M+H]+		829.733	ESI (+)	10.816	3686	688	2834	3558	2340	2088	6507	2892	5569	1290	1201	3172	6071	1084	945	4131	6555	5321	8486	3535	2125	4638	1911	4215	9017	5263	4872	5317	8351	16017	4051	2033	5430	7883	1339	2549	1747	10309	1494	5280	12930	7007	7731
5.38_837.62		[M+H]+		837.621	ESI (+)	5.379	178	454	85	480	141	667	419	251	252	194	2.18	117	890	258	134	1349	2099	2099	3193	1623	1747	1317	1503	1489	1879	4293	1003	1049	2948	3805	1334	555	365	1303	263	493	410	1593	341	2118	5628	2048	6850
5.37_836.61		[M+H]+		836.615	ESI (+)	5.372	184	557	277	910	404	818	945	711	1055	544	478	1058	3125	577	265	5960	6894	6598	8518	6484	5706	3121	4394	4509	5704	18817	9631	3372	10928	10272	6825	2272	1466	5920	1700	2633	656	4289	997	7708	26279	3564	28477
7.33_838.69		[M+H]+		838.693	ESI (+)	7.33	1043	1305	1490	602	412	1132	1936	879	1853	728	604	1210	1645	810	490	3057	2865	4801	5594	1865	3085	1929	4494	2187	2940	2848	1326	2285	4901	105585	1537	1132	632	2344	1529	513	618	41147	793	958	25052	7422	59060
3.64_840.57		[M+H]+		840.57	ESI (+)	3.639	2047	4984	2659	2659	7519	4335	3102	1549	6821	6287	3297	4729	3766	4642	2240	2058	1928	2317	4683	1379	4593	1147	3249	3256	2611	1770	2682	1661	1079	3828	1073	1489	59	824	390	214	96	2967	208	1839	1808	1418	4138
3.65_838.56		[M+H]+		838.559	ESI (+)	3.652	195	285	253	387	421	260	742	113	1102	273	172	342	238	272	298	506	557	417	932	342	927	2.18	662	627	730	342	576	497	629	1644	592	110	85	210	189	147	72	1795	218	719	1178	676	2142
9.68_845.75		[M+H]+		845.748	ESI (+)	9.682	198	531	149	321	256	826	1092	702	618	316	127	790	803	579	21	1351	1381	2218	1648	579	2046	1805	502	1770	994	2328	2094	1334	2542	1629	895	351	407	444	135	703	214	686	2.12	633	1727	709	1595
9.69_844.74		[M+H]+		844.74	ESI (+)	9.693	499	226	392	375	520	716	1227	702	652	936	135	1116	1242	406	96	2524	1669	3347	2946	2391	2268	2923	577	1457	1325	3087	2136	2149	3676	2584	1118	440	872	511	145	960	410	1537	298	1349	3825	1062	2021
10.79_852.82		[M+H]+		852.819	ESI (+)	10.792	3.9	3.9	3.9	101	3.9	3.9	15681	3.9	3.9	3.9	120	3.9	3.9	3.9	101	13061	79	3.9	91632	3.9	3.9	3.9	121	3.9	3.9	70989	3.9	3.9	15546	42590	3.9	3.9	3.9	3.9	233	39	208	21696	74	16541	15390	3.9	44061
10.78_851.82		[M+H]+		851.819	ESI (+)	10.782	4.33	67	4.33	4.33	4.33	107	51686	4.33	4.33	4.33	4.33	4.33	4.33	4.33	97	4.33	4.33	120	276933	4.33	157	4.33	4.33	4.33	4.33	270722	4.33	4.33	4.33	128987	4.33	4.33	4.33	4.33	75	4.33	4.33	4.33	4.33	4.33	4.33	4.33	263054
10.82_856.75		[M+H]+		856.749	ESI (+)	10.816	11763	6921	7850	13384	9585	11490	8240	13586	24006	6694	6314	11925	28424	3112	3162	22321	23945	26290	28732	19644	17250	17962	11978	20461	30875	11920	25404	26958	36340	29350	18085	7685	19106	36870	3983	10308	5532	13073	5930	15503	60785	29116	19797
5.32_857.59		[M+H]+		857.593	ESI (+)	5.322	117	83	112	224	32	74	77	92	2.06	92	29	348	662	79	57	916	1857	1622	3367	1855	1107	397	990	1183	1194	4666	2192	349	2514	3814	1555	2.06	289	945	354	216	99	1588	129	1888	8117	1507	11820
9.72_871.76		[M+H]+		871.757	ESI (+)	9.718	512	1567	273	884	714	1805	1670	884	1302	864	591	1447	1709	1045	516	3333	1434	5732	4472	2980	6070	2267	1028	3739	1246	4779	3732	3434	7066	3189	1235	935	873	981	496	1187	470	1751	294	2124	4028	1105	3751
9.73_870.76		[M+H]+		870.76	ESI (+)	9.727	640	1089	689	969	213	2237	2070	1021	1694	841	486	1996	1913	1377	293	4107	1786	7305	5525	3264	8745	2839	1739	5708	1921	7017	5553	4171	10409	3685	1969	1030	1047	1294	438	1087	736	1398	701	2168	3863	1951	2716
10.43_878.81		[M+H]+		878.811	ESI (+)	10.425	1161	412	645	819	540	433	4144	731	1567	756	356	1000	1692	288	390	2410	1690	2826	5036	1273	941	1434	1057	1626	2329	5119	1873	2223	3972	4555	1488	469	1221	2209	297	622	363	3159	432	2214	5969	1845	4531
10.44_876.80		[M+H]+		876.798	ESI (+)	10.442	4593	14679	5900	8032	4070	16996	32223	11532	21073	7624	3059	10347	21343	4392	3847	61345	22483	59839	97945	29691	44715	19227	23695	33425	24255	98973	42106	33125	103239	53269	15251	12678	11045	21225	3927	9286	4532	29724	4778	27342	59106	21363	40065
10.83_877.82		[M+H]+		877.823	ESI (+)	10.826	5.8	5.8	5.8	5.8	5.8	5.8	15580	5.8	5.8	5.8	5.8	5.8	124924	5.8	5.8	458860	137812	353874	515227	5.8	5.8	38758	5.8	5.8	206344	188923	180788	179112	390277	47542	5.8	5.8	5.8	135385	5.8	5.8	5.8	289068	5.8	314943	58668	130277	51973
10.11_879.74		[M+H]+		879.738	ESI (+)	10.107	1793	6671	1950	2452	1559	5920	6983	3541	5770	3874	2298	5094	6825	3119	1779	11804	5192	12461	13784	11402	16866	4491	6556	12777	4870	15515	10982	10016	23098	12852	4276	6050	2650	5392	1904	3841	1107	6287	1182	5156	8907	5299	8163
10.50_882.76		[M+H]+		882.757	ESI (+)	10.496	1284	2192	756	1531	976	2629	3335	1627	3120	1523	1334	1914	2389	167	622	5311	2721	4894	5993	3270	4088	2314	3228	3698	3083	5397	4003	3587	7120	3911	2089	2146	2021	3273	775	1568	788	3237	274	2777	5375	2657	2679
9.36_881.73		[M+H]+		881.73	ESI (+)	9.357	3.53	165	66	85	97	110	270	97	87	35	76	174	101	76	73	372	389	327	1453	507	197	281	271	180	441	556	242	3.53	511	310	179	96	91	99	98	72	92	3.53	57	201	749	189	560
9.37_880.72		[M+H]+		880.721	ESI (+)	9.374	98	72	68	129	84	154	84	155	118	82	131	228	127	56	145	450	518	568	2159	585	341	112	719	305	870	692	232	310	832	576	185	246	191	352	133	252	310	237	169	398	1124	192	675
10.84_882.77		[M+H]+		882.77	ESI (+)	10.843	20707	16418	17664	21546	18870	45302	32822	35271	57388	18230	15811	22170	53256	11119	11196	89670	38856	69560	72338	41605	39799	34147	44965	49761	50585	41306	48581	49785	93053	36526	39000	20912	30049	62062	7811	20125	7826	60367	17913	67265	103718	48090	33624
9.39_886.68		[M+H]+		886.678	ESI (+)	9.39	380	122	320	336	64	111	149	118	122	99	160	111	240	71	4.44	495	849	696	2893	420	449	4.44	620	681	398	595	234	300	838	353	344	163	135	460	200	192	433	285	182	254	892	235	1353
9.37_885.68		[M+H]+		885.675	ESI (+)	9.373	149	256	96	119	332	134	6.25	163	412	228	130	350	232	177	115	1756	1077	1925	4901	1043	1008	430	1008	840	1860	2378	751	445	2518	603	240	447	306	1168	392	552	401	352	202	503	1352	673	2156
8.96_894.72		[M+H]+		894.725	ESI (+)	8.957	1057	3590	1691	1567	1640	4674	5680	2001	3803	1735	1232	1715	4678	1559	817	7040	2639	8320	5660	2778	4453	2440	2661	4392	2969	4781	4918	4864	8525	10815	2434	1098	1664	4997	762	1201	242	3931	748	7507	18112	6179	7872
8.94_893.73		[M+H]+		893.728	ESI (+)	8.942	1564	5739	2122	2565	1554	7567	8881	3579	5955	2760	2669	3360	7129	2598	1239	11442	4126	12892	8183	4343	6395	3801	4246	6677	4512	7210	7473	8242	13679	16377	3959	1485	2260	7478	1622	1512	545	5441	1750	11945	28399	9478	11680
9.40_896.75		[M+H]+		896.749	ESI (+)	9.397	1330	1812	1750	1469	1390	3789	5508	1731	4634	1323	1522	1698	3452	952	691	6141	2749	6274	6111	2605	3128	2414	2076	3752	3219	5469	4084	2904	7270	7162	3234	1150	1449	3960	591	833	248	3615	938	5157	12251	3189	3983
9.39_895.74		[M+H]+		895.739	ESI (+)	9.391	1679	3435	2564	2160	2464	6348	9130	4076	6632	2179	2450	2759	6659	2015	1254	8975	4690	12208	11451	4166	5012	3346	3944	6004	4993	8238	6270	5776	11255	10247	4778	2017	1966	5899	934	966	453	4899	799	7718	21084	6320	6089
10.86_904.84		[M+H]+		904.841	ESI (+)	10.857	6.03	6.03	6.03	6.03	6.03	6.03	4335	6.03	6.03	6.03	342	6.03	2655	219	348	37402	3757	14783	47318	6.03	6.03	1254	6.03	6.03	12154	19557	10891	10835	30079	6997	901	6.03	6.03	4335	6.03	6.03	308	12081	6.03	22526	11927	4078	12684
8.17_905.77		[M+H]+		905.766	ESI (+)	8.172	454	1576	971	547	451	2334	4203	541	1737	916	740	591	2418	609	105	4329	2435	7383	4638	1700	2231	1388	1016	3646	875	3513	4206	3454	5826	8286	1434	800	509	1867	380	290	168	2316	366	3013	10943	2964	3585
8.17_904.76		[M+H]+		904.765	ESI (+)	8.171	387	2166	1512	496	528	2890	5904	1117	2660	930	635	1055	1995	853	453	6209	3496	10577	6736	1842	3517	1209	2438	4976	2539	4003	5566	4068	7463	8524	2037	880	1191	3384	740	461	71	3266	426	4177	15718	4400	4410
8.17_906.78		[M+H]+		906.776	ESI (+)	8.173	1012	3596	1476	1514	1096	4273	5492	2079	3167	1697	1570	2150	4268	1431	843	5263	2681	8182	5392	2245	3673	1556	2176	3886	2236	4010	4692	3969	7405	9161	2286	1215	1159	3195	461	795	171	2509	628	4784	12995	4138	4696
10.51_907.77		[M+H]+		907.769	ESI (+)	10.508	617	2502	994	1122	564	3120	1574	2252	2962	1444	1622	1367	2354	1407	679	8023	2556	5857	8144	5271	7909	2120	4314	4692	3016	7552	6367	3771	10896	4353	2282	2615	1905	2776	1159	2279	715	2064	760	3758	5561	3212	5333
8.23_910.72		[M+H]+		910.724	ESI (+)	8.228	341	2520	1331	541	597	3589	6084	1518	3372	794	1349	1167	3575	1483	567	7051	3010	10803	6755	2757	4258	1931	2640	5131	1924	5286	6217	4649	8610	11044	2630	1605	633	3560	752	782	165	3306	723	4270	15030	4536	5664
8.17_910.72		[M+H]+		910.721	ESI (+)	8.169	341	2619	1103	728	873	3071	4701	1595	2083	636	942	1138	2317	1092	664	7110	3050	8440	5493	3077	4157	1513	2232	4460	2214	3953	4807	3225	8610	7990	2114	1605	891	3560	247	834	124	2779	458	4480	15030	3731	4150
8.18_911.73		[M+H]+		911.73	ESI (+)	8.178	3223	9218	4040	4230	3296	11686	13750	6097	8498	4453	4535	5718	11503	5110	3054	12916	5773	19010	12881	5861	9752	4109	6179	9882	5372	10257	11176	9218	18353	21689	5259	3233	2898	8396	2102	1831	336	6362	1826	12871	28980	9768	10241
8.16_912.74		[M+H]+		912.736	ESI (+)	8.163	2181	5587	2695	2662	2109	7021	7913	3221	4831	2546	2740	3411	6819	3028	1727	7716	3498	10503	7747	3611	5466	2529	3315	5921	3136	5754	6211	5544	10669	11835	2811	1926	1727	5084	1173	831	129	3789	1139	7452	17025	5944	6329
11.59_912.80		[M+H]+		912.804	ESI (+)	11.587	390	112	324	209	159	256	2479	160	964	180	128	285	1065	147	117	1398	412	719	1650	317	273	214	529	422	867	1939	1108	443	2928	1473	199	187	635	1403	177	176	199	1110	190	891	2109	990	1446
10.05_917.84		[M+H]+		917.837	ESI (+)	10.046	401	494	320	12.31	207	561	1785	718	1485	231	355	410	1221	12.31	12.31	1003	2439	4775	5500	2150	2006	2028	446	2003	2353	6181	1498	3002	4725	4413	477	488	841	1344	438	937	203	1865	156	2108	4982	1555	4240
10.05_916.83		[M+H]+		916.834	ESI (+)	10.046	810	1175	428	777	531	1629	3121	829	1452	846	285	1055	1712	470	78	4196	3294	5911	8049	2649	3261	3762	685	2325	3236	8464	3226	4263	7442	6004	2042	564	1595	1680	251	1348	385	2817	569	3019	7043	2262	6221
10.86_962.91		[M+H]+		962.909	ESI (+)	10.861	1897	2519	1901	2308	1771	3908	2947	2656	5745	1686	1675	2508	5242	1253	755	7666	3784	7089	5325	3210	3644	3418	4164	4647	4962	4330	3430	5034	8114	3853	3873	1285	2802	4865	1005	2022	763	4659	1276	6061	10643	5424	3183
10.84_960.90		[M+H]+		960.905	ESI (+)	10.843	6844	10458	6371	8868	7187	17842	12756	12944	21597	6776	6638	8982	19966	3973	3991	37100	13908	26858	20504	15855	14895	12558	16438	18743	18454	16828	20358	18936	32522	14715	14899	7760	10716	23305	2950	7034	3475	24521	5668	26641	47448	17855	9843
10.12_969.86		[M+H]+		969.863	ESI (+)	10.117	185	1225	307	474	90	1586	955	305	437	833	432	627	958	511	281	5368	1970	4971	6582	3888	8382	1094	3127	2677	1503	5193	4458	2248	9877	2604	1238	1108	717	871	349	548	228	839	219	1167	2131	1185	2294
10.13_968.87		[M+H]+		968.868	ESI (+)	10.132	88	1972	471	341	167	2013	1412	930	1209	886	710	959	1362	1016	608	7856	2653	7204	9129	5304	12800	1760	4486	3738	2974	7954	6832	3030	14286	3441	1920	1618	772	1331	348	1207	144	1348	200	1422	3054	1500	2743
10.51_970.88		[M+H]+		970.885	ESI (+)	10.507	591	2107	1086	881	389	2998	2402	2453	2945	1475	1312	1200	2191	890	785	11383	2756	7743	12657	5826	10304	2687	4676	5364	3347	11521	7817	4257	15804	4824	2793	2673	2067	2717	790	1130	783	1735	469	4054	7771	3493	7095
10.51_984.90		[M+H]+		984.898	ESI (+)	10.509	476	1568	476	1031	492	2118	1881	1467	1633	935	975	788	1678	817	838	8148	1716	6105	9688	4010	8005	1973	3264	4214	2354	8631	5976	2773	11904	3279	1842	1731	1628	1980	490	1469	437	1649	510	3020	6012	2474	5287
5.91_1238.97		[M+H]+		1238.97	ESI (+)	5.911	8035	5435	6495	8645	6101	7853	6250	6246	8094	6871	6433	8878	7211	5971	6262	5113	6253	5633	6241	6692	6739	6423	7500	9096	6993	6271	5677	5996	7024	6659	6769	5928	6570	7811	5202	5778	7174	6192	6091	6625	7126	5978	5462
5.90_1236.97		[M+H]+		1236.97	ESI (+)	5.9	19754	14962	15694	21975	16342	18921	15565	15439	21006	15924	16809	22008	18375	14585	15339	17677	13992	14105	15657	17130	16288	14856	18882	22295	17665	15314	13922	14158	17991	15871	15785	15578	16265	19692	13464	13775	15972	15749	14974	16057	17068	15401	14702
4.97_1540.12		[M+H]+		1540.12	ESI (+)	4.966	385	1115	109	568	340	443	1759	294	780	73	395	901	1369	219	185	6719	7745	9742	16508	6529	6533	4517	9865	6155	10813	15363	2924	5373	12600	29086	2677	4288	611	4319	815	1308	445	15009	174	10529	32813	13863	34342
4.98_1538.12		[M+H]+		1538.12	ESI (+)	4.98	1360	2462	573	1169	404	421	3131	890	2038	862	788	1326	2835	885	387	11317	10943	18168	29890	12583	11728	8052	18001	11648	18752	27332	5246	10988	21782	51236	5219	9450	1134	8316	2196	4245	1210	27376	329	19118	56481	25795	55706
5.61_1596.18		[M+H]+		1596.18	ESI (+)	5.605	2.45	2.45	46	2.45	27	2.45	2.45	2.45	39	2.45	2.45	2.45	32	2.45	2.45	358	389	1595	3101	349	296	98	662	321	327	5385	225	338	1686	6063	81	45	2.45	127	2.45	2.45	2.45	1505	2.45	1483	7734	1287	12292
5.61_1594.18		[M+H]+		1594.18	ESI (+)	5.608	2.25	55	2.25	2.25	2.25	2.25	2.25	2.25	2.25	2.25	29	39	2.25	2.25	2.25	512	1100	2111	5064	700	571	496	1138	395	1036	9229	351	311	2991	10088	116	29	38	332	72	2.25	2.25	2673	2.25	1875	11771	2548	20002
5.00_838.51		[M+H]+		838.511	ESI (+)	4.996	2759	3706	1556	2623	953	1449	3539	946	3169	1368	1545	4136	2240	2356	1503	5716	7291	6585	8675	8144	4873	2521	10268	9681	7941	9754	5949	5007	12108	5.99	4130	6447	2392	7497	4158	4565	123	5175	851	9240	5.99	2218	5.99
5.24_742.55		[M+H]+		742.554	ESI (+)	5.235	4764	2957	3112	1962	2431	2256	4035	3059	4565	2605	3491	4098	2120	1852	2551	15679	15579	27824	31083	7436	11854	16289	27795	11854	18131	3898	2859	11162	22876	60852	6103	7549	1874	6881	3442	4066	4301	14051	2756	440	53152	17032	30666
0.53_348.27		[M+H]+		348.275	ESI (+)	0.527	4233	11252	5639	7377	4252	3638	21980	4404	16881	4133	4588	8559	11011	5255	4752	1.07	1.07	1046	1531	728	682	566	278	291	466	596	130	159	597	286	156	206	1918	1734	1.07	1807	279	210	540	1271	1852	1316	591
0.53_295.23		[M+H]+		295.226	ESI (+)	0.527	1407	2775	1500	1843	1555	623	6453	1435	4817	1383	1365	2433	3240	1569	1208	3.96	134	197	521	3.96	231	145	152	410	249	174	147	276	485	3.96	303	297	576	187	116	707	145	151	185	181	646	260	440
0.53_219.18		[M+H]+		219.178	ESI (+)	0.529	5117	3609	7210	6540	6845	6994	5218	6088	7931	7002	4998	4325	4642	4569	4276	6003	6121	5422	5343	4419	2902	5813	1552	2866	6541	4939	2915	4831	1846	2219	3725	4072	5486	3654	3451	1823	6021	4980	2599	3761	1460	3994	3952
0.54_351.22		[M+H]+		351.215	ESI (+)	0.538	1582	2774	1773	2596	1632	1835	4563	1469	3518	1396	1143	1585	2459	1349	998	1241	749	1008	1123	1220	980	1141	1195	937	1209	954	882	676	1144	605	369	1228	820	1332	913	848	299	1158	139	329	1035	388	836
0.56_229.15		[M+H]+		229.145	ESI (+)	0.556	4950	4905	8090	6551	7062	7310	4756	7203	406	7109	8175	4810	5024	6047	6389	6080	5051	5547	223	484	5061	6065	3687	4446	5953	5406	3545	258	3562	3355	4720	5420	11593	4260	3952	4316	6326	312	168	63018	3747	260204	3907
0.56_292.26		[M+H]+		292.264	ESI (+)	0.557	4887	2859	7767	9358	6404	9109	4215	5859	7874	7441	5081	6079	5126	4091	4147	7850	5289	5205	5674	4075	2749	5524	1754	2808	7819	5384	1106	4561	2811	2461	3366	3109	3749	4561	2721	1958	7374	5865	2343	3737	2559	3879	4603
0.57_250.18		[M+H]+		250.178	ESI (+)	0.568	5056	2138	878	1137	3782	3189	3068	4772	2012	1679	1194	1155	1930	3239	2222	2098	2557	4654	2884	2735	2559	4933	1718	4421	2055	4195	2191	1426	1591	1728	1706	6762	5827	2160	2714	2069	2161	3988	1285	2038	1404	2225	732
0.57_353.23		[M+H]+		353.231	ESI (+)	0.573	415	5435	1120	1365	1629	1587	18064	1188	8381	861	491	2073	4898	1619	1455	139	2.68	210	465	434	241	165	237	263	331	171	27	383	413	221	188	139	380	867	80	978	138	172	211	423	879	606	387
0.62_192.14		[M+H]+		192.139	ESI (+)	0.623	10059	7161	15232	10080	9509	11316	6827	14117	8879	11760	12432	8346	11386	9741	12610	11796	11601	16111	13201	11617	5729	14754	6656	6556	15471	12905	9729	13459	7723	6850	5829	11057	8688	10108	9508	6757	14191	10944	8420	14184	7218	12430	10560
0.63_304.18		[M+H]+		304.175	ESI (+)	0.626	8644	7959	10150	12168	8972	9522	5115	10597	15568	10021	8237	7862	4996	10549	8492	12424	8657	6956	7576	7051	8675	10223	8257	13445	13183	11444	7377	6858	2719	9855	11477	10133	9337	6964	2739	3723	11132	10946	8333	7530	6910	8770	14777
0.63_211.18		[M+H]+		211.181	ESI (+)	0.631	5.26	5.26	5.26	5.26	5.26	102624	5.26	53104	5.26	5.26	5.26	5.26	5.26	5.26	5.26	33984	21369	17965	19445	11375	37360	11678	16361	13956	28062	15371	17216	10402	184616	14421	5.26	5.26	560	5.26	5.26	644	5.26	5.26	601	5.26	5.26	5.26	5.26
0.64_367.25		[M+H]+		367.248	ESI (+)	0.639	340	205	145	643	272	661	176	322	186	149	1.78	231	56	119	140	1.78	174	449	18	449	106	58	384	172	249	451	378	1.78	424	136	755	328	252	191	105	161	158	91	125	1.78	85	122	235
0.68_272.26		[M+H]+		272.26	ESI (+)	0.675	1.77	110	193	1.77	1254	1027	773	280	722	228	1.77	190	179	522	74	1.77	2060	76	1.77	15265	176	165	1.77	1796	2052	12117	103	180	261	236	182	2465	4096	664	921	1801	116	190	102	109215	429	67995	3773
0.74_442.40		[M+H]+		442.401	ESI (+)	0.737	22689	20079	18818	26213	20146	23681	20505	20453	26701	21213	20130	28192	23197	20067	19491	21669	20219	20284	22769	21795	20611	19672	23877	27534	23882	21259	17654	19407	25959	24588	20062	19850	17222	24639	19384	19496	20629	20959	18339	21330	26414	18748	21671
0.74_363.26		[M+H]+		363.262	ESI (+)	0.737	6907	6965	5310	8969	6010	7646	6301	6366	7114	6038	5998	7210	7701	6242	5402	5936	4940	5354	5820	5494	5812	5297	5623	5904	5999	5447	4521	5213	6988	6431	5091	5272	5032	5899	4874	5313	4845	5456	4712	5283	6345	4972	5570
0.74_385.32		[M+H]+		385.318	ESI (+)	0.737	15066	14675	12651	18735	14386	16572	14376	14343	17428	13836	13213	18358	15949	13946	12644	13813	13312	14074	15183	13997	14268	13529	15101	17363	14307	13889	11535	12889	16496	16232	12335	12929	11605	16327	11545	12334	13202	12877	11292	13177	16132	12218	13558
0.74_428.39		[M+H]+		428.385	ESI (+)	0.737	29251	26907	24320	34868	27173	30283	27625	26874	34143	26716	25303	35289	31150	26666	25454	28573	25467	25544	29063	27345	26509	24357	30158	33921	28542	26302	23072	24923	31853	32499	24623	25786	21763	31423	23961	24219	25293	26605	23356	26309	31770	24610	27764
0.74_214.25		[M+H]+		214.253	ESI (+)	0.744	36907	14930	4439	18955	22805	13251	40350	31328	22500	12695	4232	5925	19984	39517	9820	57329	20291	7347	26496	13183	7089	33519	4294	8022	26050	24846	5609	25823	13653	1420	18139	63861	55354	3072	2089	1446	23752	18431	1221	34620	1226	28670	1404
0.75_327.01		[M+H]+		327.008	ESI (+)	0.749	23166	2617	3290	22808	16874	26666	23149	2273	16031	16885	11485	582	16614	24160	12819	1715	8990	24028	15295	15861	14348	6912	16476	11769	24423	3737	13438	488	130	14227	21136	19861	10897	1512	103	180	8835	995	313	19044	186	17286	9267
0.77_295.23		[M+H]+		295.228	ESI (+)	0.769	8931	15211	4999	23755	9074	10195	13072	10290	15223	5839	6154	10582	13281	6301	5506	719	271	2719	3546	2198	2304	1104	1418	1852	1343	1973	732	963	2582	1395	391	767	1517	1493	358	1270	147	520	619	1743	1870	958	464
0.77_230.25		[M+H]+		230.249	ESI (+)	0.77	4312	4011	5237	6272	4462	8573	4041	5105	7707	4554	2873	3363	3525	9038	2609	5106	5275	4047	4316	7667	5649	5726	3859	5323	8316	4537	3291	7778	4193	3933	2993	6653	11171	2951	3405	1767	11002	4376	3082	5381	5064	4817	2225
0.77_330.27		[M+H]+		330.266	ESI (+)	0.77	11541	19573	6466	31588	11686	13000	17445	12845	20138	7292	7889	13905	17885	9290	6429	1265	883	3596	4645	2421	2670	1449	1592	2824	1708	2369	644	659	3100	2233	531	759	1773	1939	357	1819	179	796	887	2264	2687	947	280
0.77_335.22		[M+H]+		335.221	ESI (+)	0.77	15905	40291	6948	59688	19674	19613	31808	21429	33685	8383	10386	17679	31339	12695	8162	989	645	2874	4793	2321	2300	1127	1368	1680	1449	1697	666	1074	2541	1964	635	809	1361	1748	618	1365	353	816	747	2347	1956	1029	665
0.77_357.27		[M+H]+		357.273	ESI (+)	0.772	8650	11312	4811	15797	7696	8875	10224	8169	12942	5151	6116	10646	11130	6052	5154	713	527	2454	3395	1601	1856	1020	1412	1854	1143	1340	483	795	2062	1513	455	667	1144	1721	159	1016	587	358	240	1862	2013	553	610
0.80_922.01		[M+H]+		922.01	ESI (+)	0.798	24842	17646	22381	23128	20551	20745	23737	16645	23493	16667	19134	26231	21234	21398	15830	21710	18279	20784	22927	20467	21739	16046	21499	26083	21312	23983	18761	18388	24166	22764	24740	19546	19808	21203	20117	17989	19566	17726	22057	22870	23740	16312	20351
0.84_412.33		[M+H]+		412.327	ESI (+)	0.843	4.65	152	76	297	324	392	406	166	469	168	132	208	160	122	128	125	441	113	111	3020	139	207	347	388	515	2428	304	55	120	109	115	784	1857	205	191	850	142	126	158	103778	247	242222	3334
0.84_456.35		[M+H]+		456.354	ESI (+)	0.843	150	153	75	87	105	119	186	3.51	174	127	99	251	77	172	104	163	425	165	87	2787	89	97	152	359	400	1929	76	57	158	207	89	538	1584	40	212	519	100	115	61	88995	161	212178	2629
0.90_358.98		[M+H]+		358.981	ESI (+)	0.904	4245	543	1353	3717	3577	8185	23891	1336	3121	6135	415	1042	6176	28425	287	1144	1788	36203	45982	18287	17679	1167	8571	2887	6878	428	3465	174	257	11644	18437	44271	4907	724	140	77	3597	1294	488	25695	190	21186	1248
0.96_304.30		[M+H]+		304.302	ESI (+)	0.961	1407	1414	2327	12764	2616	9237	16587	1979	4940	3447	1311	1473	1381	3643	1026	2766	2645	3157	1563	3053	1796	4213	2200	3794	3451	1608	1654	2049	2697	1665	1193	2508	1724	2204	7176	501	2824	1495	2958	2024	1412	2047	966
0.99_268.26		[M+H]+		268.263	ESI (+)	0.992	19217	16964	16463	20609	16988	18550	16974	17210	18324	16976	17401	20027	18921	16541	16334	17606	17281	16646	17598	17864	17631	16633	16874	18636	17044	16427	14749	16284	18471	18165	16409	14965	14618	18549	15242	16065	17671	16816	16366	15996	19090	16537	17167
1.03_568.34		[M+H]+		568.342	ESI (+)	1.029	224	405	86	388	115	29	111	222	108	152	62	298	342	235	178	351	558	647	684	699	454	447	681	581	468	855	851	2.01	1138	356	406	143	124	291	140	62	167	53	2.01	181	169	2.01	211
1.04_422.38		[M+H]+		422.375	ESI (+)	1.041	12155	10757	10525	13850	11211	12474	11450	11449	14537	11501	10608	14481	12668	10681	10654	12074	11335	11292	11797	12189	11114	11608	12085	14613	12360	11914	10452	11153	13335	13077	11318	11157	9710	12741	10448	10782	11136	11588	9854	11152	13796	10870	11893
1.07_544.34		[M+H]+		544.341	ESI (+)	1.07	1340	1467	732	1789	691	2108	417	1304	710	1271	620	1085	835	812	645	3285	2445	2107	2259	1651	2533	1493	2247	1561	2799	2743	1307	1413	3426	1875	1572	828	289	1451	393	712	442	1349	594	366	1750	413	1902
1.08_520.34		[M+H]+		520.343	ESI (+)	1.082	7044	4879	3346	6990	3461	5145	1924	5464	2660	3578	2355	3071	3441	3297	2771	2984	3861	5985	4369	2830	4615	3258	5829	4748	5165	5226	2637	2666	6171	4799	2129	1949	734	2174	889	1336	904	2897	796	1636	2804	1530	4149
1.12_279.23		[M+H]+		279.233	ESI (+)	1.118	2075	3581	1052	3584	2365	2497	2836	2434	2549	1602	2208	2777	3480	2392	2075	578	137	1225	1495	848	1067	480	600	789	630	698	173	400	1122	886	385	356	1184	941	480	630	279	190	599	4521	2524	1664	1358
1.17_317.21		[M+H]+		317.21	ESI (+)	1.17	1587	2040	1147	2370	1425	1302	2512	1400	2052	997	1352	1457	1826	1413	964	562	352	934	1157	762	880	439	641	672	661	656	305	360	920	764	116	360	443	742	256	746	68	275	445	1432	1370	1257	393
1.17_277.22		[M+H]+		277.217	ESI (+)	1.17	1265	2003	1277	2248	1325	1424	2155	1129	2207	999	1250	1521	1822	1273	871	483	180	880	1016	650	778	451	709	822	530	657	459	464	1104	961	198	291	446	966	417	673	141	263	522	1561	1587	1479	683
1.17_502.29		[M+H]+		502.295	ESI (+)	1.17	5187	2887	15.17	4676	1554	4742	15.17	4632	15.17	4158	1702	2801	1963	3257	1095	7986	5566	6583	7459	4938	8644	6317	8149	6614	8556	1704	3398	4241	9920	9758	977	3218	15.17	6059	667	15.17	15.17	5377	15.17	15.17	15.17	15.17	3699
1.17_339.27		[M+H]+		339.266	ESI (+)	1.171	2315	2960	1442	3531	1915	1850	2867	2055	3359	1383	1738	2247	2627	1738	1399	588	354	1238	1587	1109	981	714	559	838	603	846	239	582	1389	968	341	440	611	974	215	783	130	336	537	1694	1773	1955	835
1.17_295.23		[M+H]+		295.228	ESI (+)	1.174	4327	6589	2813	8065	4245	4425	6843	4781	6885	3223	3839	5033	6298	3785	3224	838	736	2371	2962	1808	1985	1113	1242	1455	846	1872	423	607	2688	1765	464	569	1725	2176	538	1800	116	553	1035	4261	3682	4209	1520
1.22_282.28		[M+H]+		282.28	ESI (+)	1.221	139	118	55	52	117	101	115	192	77	133	129	175	121	120	26	316	546	149	970	445	636	477	674	298	637	633	240	751	442	3065	373	78	90	386	393	249	173	1278	23	209	1222	378	4631
1.22_300.29		[M+H]+		300.291	ESI (+)	1.221	514	581	347	512	373	322	393	426	357	438	247	187	724	636	125	875	1590	587	2861	1042	2033	1188	2283	1203	1597	1983	834	1652	1730	8510	1031	641	261	1398	1213	544	1014	3913	485	737	3646	1260	13631
1.23_295.23		[M+H]+		295.228	ESI (+)	1.231	2933	4383	2020	5629	3131	3509	4494	3893	4316	1993	2714	3175	4912	2747	2321	661	282	1927	2803	1638	1730	1102	951	1164	800	1347	181	642	2500	1168	464	408	1481	1572	566	1930	127	575	899	2914	2886	2093	1444
1.23_277.22		[M+H]+		277.217	ESI (+)	1.234	971	1371	610	1818	866	800	1780	978	1679	832	946	990	1322	1036	839	208	233	660	984	588	479	312	814	790	559	594	441	187	1103	728	152	292	344	678	484	842	352	251	749	1321	1511	826	889
1.25_269.21		[M+H]+		269.209	ESI (+)	1.247	5723	6056	651	937	813	688	690	1185	838	716	952	1543	1687	1551	1396	1091	495	1284	2462	3579	8161	1820	15817	12647	2117	3607	14188	618	16906	16852	2308	1653	1434	11553	10075	17537	2281	2370	14416	3474	15177	3820	16113
1.25_440.36		[M+H]+		440.36	ESI (+)	1.248	900	168	273	514	412	248	428	183	587	402	267	244	346	201	226	277	380	267	95	5339	293	201	325	823	901	3272	311	77	396	261	233	1101	2437	393	599	1167	347	255	417	109134	2666	152913	6129
1.25_247.23		[M+H]+		247.228	ESI (+)	1.248	8665	9246	1093	1546	1056	1425	1043	2161	1690	788	1239	3032	2349	2248	2027	1461	879	2331	3876	5857	13866	2714	26584	21583	3006	5674	22642	1082	30584	28925	3636	2526	2038	20686	15369	26058	3628	3357	22735	5124	26770	6007	26660
1.25_396.33		[M+H]+		396.334	ESI (+)	1.252	941	452	284	556	364	389	519	307	597	451	252	648	476	443	323	396	551	245	307	4403	232	123	382	749	642	2751	79	205	177	213	124	922	2036	509	405	948	229	173	455	75073	3061	106249	5673
1.25_291.25		[M+H]+		291.255	ESI (+)	1.253	1035	1828	244	234	678	443	442	752	479	334	237	257	552	984	182	559	443	374	273	1557	2780	664	8278	6494	545	1349	6958	606	9166	4185	584	717	1162	3918	3737	18709	551	610	4836	29691	2870	29771	5703
1.26_546.36		[M+H]+		546.357	ESI (+)	1.256	950	459	120	1179	545	422	118	723	341	367	155	380	120	306	210	797	1099	837	807	673	431	392	712	391	947	1387	398	303	853	1005	290	155	123	665	137	68	5.28	342	192	5.28	384	5.28	429
1.27_332.33		[M+H]+		332.332	ESI (+)	1.273	2380	2315	4832	4187	6383	26808	97551	2236	4127	2460	2365	2847	2629	9058	2007	4707	6891	5140	5645	3808	2606	2597	2416	9077	6972	2593	2676	2320	4459	3055	2466	6858	3569	2701	20641	1288	8634	1911	2282	3033	1859	2139	2138
1.28_317.21		[M+H]+		317.209	ESI (+)	1.279	876	1592	553	1793	1090	1122	1503	1026	1139	770	836	970	1451	867	729	283	261	416	557	268	580	315	418	618	241	486	183	195	713	495	88	148	504	460	252	291	305	162	399	546	1008	465	109
1.38_302.31		[M+H]+		302.306	ESI (+)	1.377	1078	1128	864	1290	1125	1124	840	950	1393	500	948	1371	1053	1058	1104	1328	1415	1224	2119	1505	1689	1154	1838	1690	1581	1628	1060	1595	1543	4348	1363	1101	897	1524	1171	1203	1239	3548	819	1453	3070	1570	9416
1.41_1013.65		[M+H]+		1013.65	ESI (+)	1.411	4056	11128	89	18706	1543	7069	176	9645	152	1352	131	78	3053	1052	451	465	807	1864	1855	279	1275	294	844	274	1329	10814	182	79	3843	376	46	48	27	150	0.33	0.33	26	1115	17	642	187	0.33	119
1.41_991.67		[M+H]+		991.672	ESI (+)	1.411	7457	16086	71	39360	2493	12519	114	13249	145	2030	440	668	5804	1563	603	1436	1376	2884	3424	310	1553	546	1623	389	2679	16915	522	118	8776	1289	251	97	37	720	38	23	21	2026	17	1070	696	53	62
1.42_332.33		[M+H]+		332.332	ESI (+)	1.421	3203	3488	7494	27038	10485	36433	116708	4307	9257	5260	3747	3984	4058	14599	3572	8745	10838	8492	7919	7150	4302	6605	4904	13036	10173	3762	4882	4301	6734	4514	3917	10413	5091	4560	27694	1494	13667	3071	5207	5239	2712	3780	2564
1.56_678.48		[M+H]+		678.479	ESI (+)	1.558	2440	1491	1333	3483	2471	4933	7647	2049	3178	3024	1502	1926	3866	8054	2634	1325	1379	5161	7080	3105	5363	1719	4737	5073	3305	1257	5129	1384	1270	4457	3343	12191	3992	2136	341	834	3232	1392	1109	6187	2684	4840	2892
1.58_284.33		[M+H]+		284.333	ESI (+)	1.576	2756	4370	8166	5239	4585	16520	3151	6172	11804	6292	2866	3520	5871	13120	1978	7409	7491	5503	3465	13818	3561	5707	2903	6433	6283	5662	3494	17439	2296	5630	2332	7244	3953	4613	4288	899	4208	4861	2221	7250	2175	6056	1289
1.59_502.38		[M+H]+		502.375	ESI (+)	1.594	16.92	206	16.92	941	293	4338	7060	16.92	16.92	657	16.92	16.92	16.92	6778	2029	16.92	16.92	4914	6510	2531	4286	201	3952	1779	1515	321	2992	16.92	16.92	1885	3495	9957	2728	16.92	16.92	16.92	703	16.92	548	5722	16.92	5025	1547
1.70_326.38		[M+H]+		326.38	ESI (+)	1.701	2541	2425	4045	61897	3618	4728	2256	3666	7288	5255	1706	2703	2123	2804	1523	5208	2897	3445	1821	5250	14247	9406	4420	5296	5108	2628	2205	2651	3175	2159	1982	2236	8423	4340	2390	1069	3297	2446	3659	6022	2332	5116	2050
1.91_666.44		[M+H]+		666.437	ESI (+)	1.912	536	698	750	420	348	627	545	762	1385	543	710	570	295	322	556	2300	1759	2466	1019	862	1258	1813	1201	1437	1738	2426	1224	1256	1050	3212	976	1385	319	1028	570	847	600	2310	516	1444	2619	931	3170
2.08_360.36		[M+H]+		360.363	ESI (+)	2.081	1793	1795	3141	24103	4545	15463	46292	2039	3528	2099	1901	1891	2331	6949	1682	3978	5952	3788	3618	3438	1795	2460	2137	5377	5213	2082	2245	1819	3310	2110	2475	5521	2647	1869	13142	905	7024	1443	1975	2316	1453	1753	1361
2.12_323.26		[M+H]+		323.26	ESI (+)	2.116	97	106	98	121	162	99	44	91	1.88	72	67	159	70	79	1.88	61	65	72	106	59	143	107	28	82	1.88	60	48	76	48	33	19	87	64	51	63	111	68	1.88	39	1.88	106	114	156
2.12_300.29		[M+H]+		300.292	ESI (+)	2.124	329	184	349	347	321	362	322	471	220	317	231	321	545	225	240	364	334	282	875	545	276	300	647	465	473	470	426	504	799	995	288	320	176	254	93	87	191	667	168	582	901	581	1273
2.14_469.28		[M+H]+		469.277	ESI (+)	2.136	2838	4398	9230	5079	6017	5828	2352	7764	9122	6917	5809	2771	2225	4093	7135	11392	6128	4882	2093	3129	5838	9710	4557	7492	5981	5489	3736	3866	2784	7319	6762	6937	3548	3755	4138	4866	6858	5619	4755	3195	4966	2517	5252
2.17_410.36		[M+H]+		410.365	ESI (+)	2.175	96	108	2.85	102	46	165	77	88	142	53	40	2.85	58	87	88	110	60	28	50	96	57	127	126	93	106	99	107	2.85	172	82	31	67	78	70	70	89	45	44	105	54	2.85	108	52
2.17_323.26		[M+H]+		323.259	ESI (+)	2.175	58	92	74	110	100	88	30	36	146	72	72	43	132	82	52	78	65	91	15	55	32	133	83	68	114	93	65	37	48	0.82	19	87	54	51	125	57	104	77	39	107	99	0.82	64
2.19_526.37		[M+H]+		526.369	ESI (+)	2.193	10432	9642	307	17351	346	12404	6536	7968	5.64	8310	3564	5.64	14825	4775	3427	194	3193	6786	7515	244	6506	5.64	2360	414	245	20183	1727	1853	282	10380	4858	871	5.64	5581	5.64	161	5.64	2830	5.64	206	6651	1713	1463
2.22_504.31		[M+H]+		504.314	ESI (+)	2.216	184	381	124	379	171	245	119	407	4.4	118	240	187	210	266	110	335	276	226	522	264	242	301	4.4	4.4	4.4	481	182	241	4.4	838	187	154	278	216	99	151	4.4	4.4	148	149	402	255	580
2.25_323.26		[M+H]+		323.259	ESI (+)	2.249	76	1.73	145	110	100	24	58	120	75	109	153	111	100	110	52	106	1.73	85	28	1.73	98	99	103	107	111	93	65	47	80	1.73	1.73	68	106	48	154	1.73	55	85	1.73	17	110	93	139
2.31_672.42		[M+H]+		672.422	ESI (+)	2.31	120	45	63	0.68	0.68	0.68	0.68	0.68	0.68	0.68	0.68	0.68	0.68	71	0.68	137	226	60	125	41	124	27	48	0.68	56	78	0.68	138	0.68	205	0.68	113	0.68	0.68	56	0.68	0.68	214	0.68	37	117	41	347
2.33_326.31		[M+H]+		326.306	ESI (+)	2.326	266	227	2.58	286	186	283	58	179	164	135	334	257	260	230	223	303	307	134	441	188	237	237	268	287	273	188	122	157	411	398	70	87	123	140	57	111	152	148	175	259	311	392	630
2.50_346.27		[M+H]+		346.275	ESI (+)	2.502	450	517	286	841	456	906	658	622	603	502	338	1358	1679	1300	282	914	667	833	1446	612	893	329	409	856	615	768	702	528	1356	852	484	444	120	717	160	425	520	372	351	621	886	459	895
2.51_510.39		[M+H]+		510.393	ESI (+)	2.511	4217	6472	3678	7332	4350	5460	4453	5112	3211	4371	4520	4656	4033	3622	3065	3374	4419	3168	5713	3328	4022	2806	6442	2403	3561	5516	2021	2456	6445	7195	2640	1913	1672	6571	1371	1768	380	5790	1552	3971	8415	3998	7200
2.51_808.57		[M+H]+		808.571	ESI (+)	2.511	1950	1433	837	518	893	639	248	221	847	927	344	728	640	492	645	6276	6047	9276	9082	6378	7705	6841	9178	9129	9503	4885	3944	5903	9968	14736	3160	6059	97	4870	2602	765	1045	10278	1209	1076	1608	486	4458
2.61_331.29		[M+H]+		331.286	ESI (+)	2.611	4283	4942	4665	3307	2846	5080	2221	3647	1583	2948	1902	6872	3633	2966	1486	203	130	285	328	504	178	197	299	411	299	277	244	322	347	377	255	171	3.69	313	288	195	317	163	223	5881	738	5002	1232
2.61_353.27		[M+H]+		353.268	ESI (+)	2.613	7235	11000	10203	5481	4205	9655	3309	7116	1661	5045	2565	11697	5541	4697	1685	362	159	155	357	284	233	228	125	145	151	147	252	93	88	161	92	130	98	316	262	238	126	261	132	14446	539	12597	1344
2.66_322.28		[M+H]+		322.275	ESI (+)	2.657	1428	1763	538	2034	1779	2719	2201	1624	1450	1833	1482	2178	2272	1667	1205	2930	1292	1317	3510	1113	2103	1757	1618	1075	1465	1333	679	1153	2615	1687	892	973	283	1256	533	380	548	709	703	779	2131	1036	1772
2.66_379.28		[M+H]+		379.283	ESI (+)	2.659	156	94	3.86	3.86	135	137	126	214	127	190	159	193	115	64	133	66	156	62	110	101	317	3.86	97	89	101	170	193	106	115	239	206	117	109	100	146	162	96	177	3.86	243	137	228	190
2.75_694.47		[M+H]+		694.465	ESI (+)	2.747	375	303	371	288	339	353	198	346	821	380	405	338	286	205	174	1117	807	1006	547	586	735	859	958	755	729	1712	802	622	728	1426	473	300	210	440	216	383	331	838	126	871	990	193	1502
2.76_716.45		[M+H]+		716.447	ESI (+)	2.756	104	3.26	3.26	3.26	3.26	3.26	3.26	3.26	52	3.26	3.26	3.26	3.26	67	3.26	3.26	3.26	3.26	106	3.26	72	119	3.26	3.26	3.26	3.26	129	3.26	3.26	96	3.26	3.26	3.26	3.26	3.26	38	3.26	3.26	61	3.26	3.26	3.26	3.26
2.77_303.23		[M+H]+		303.23	ESI (+)	2.766	329	1002	93	535	389	450	691	374	698	382	404	851	740	690	355	1071	402	813	1676	330	911	445	759	879	663	631	286	599	1228	640	611	404	434	191	317	362	218	253	146	1054	1051	780	1089
2.77_298.28		[M+H]+		298.275	ESI (+)	2.768	2151	3943	753	2571	1605	2863	3080	2043	2741	2573	1811	3830	4056	2515	1530	4281	1891	3284	5833	1809	3930	2288	3335	3889	2555	3167	1520	3030	4808	2921	2349	1840	2033	1426	1312	1945	1255	1621	1050	4815	4085	3936	4062
2.77_274.27		[M+H]+		274.272	ESI (+)	2.771	3928	3729	3372	4432	3062	3796	3296	3026	4256	3369	3056	4966	4011	3257	2827	4186	3105	3319	4371	3481	3570	3416	4377	4594	3881	3809	2778	3352	4779	4278	3942	2882	2787	3879	3180	3053	3282	3151	2662	3915	5301	3544	4454
2.77_140.07		[M+H]+		140.069	ESI (+)	2.771	519	831	357	570	559	446	698	559	529	578	429	838	912	669	351	1006	602	695	1514	390	820	704	847	669	581	795	454	648	860	694	618	605	332	393	350	605	390	469	436	1188	898	574	919
2.77_379.28		[M+H]+		379.285	ESI (+)	2.774	938	1140	336	513	610	363	786	941	405	671	472	793	1140	592	632	548	809	533	1208	497	854	439	410	218	801	968	511	667	1050	545	541	759	552	475	282	310	149	357	498	1355	1367	1320	1798
2.78_700.45		[M+H]+		700.455	ESI (+)	2.776	3.4	3.4	3.4	3.4	3.4	3.4	3.4	3.4	3.4	116	3.4	3.4	3.4	75	3.4	3.4	3.4	3.4	3.4	3.4	3.4	3.4	3.4	3.4	3.4	3.4	93	154	3.4	3.4	138	3.4	3.4	3.4	3.4	3.4	3.4	3.4	3.4	213	126	3.4	229
2.78_374.33		[M+H]+		374.327	ESI (+)	2.776	5.25	5.25	5.25	228	5.25	203	208	5.25	222	247	94	116	121	188	85	93	120	5.25	5.25	5.25	146	5.25	5.25	5.25	117	100	162	209	5.25	5.25	5.25	215	5.25	207	5.25	70	5.25	5.25	5.25	5.25	231	184	89
2.78_357.30		[M+H]+		357.3	ESI (+)	2.777	405	413	207	333	375	243	277	208	527	347	162	359	438	190	136	506	253	516	660	63	179	332	295	545	256	118	111	557	393	507	270	174	284	443	368	219	190	325	240	423	418	559	992
2.78_678.47		[M+H]+		678.472	ESI (+)	2.784	434	417	366	481	468	738	73	290	639	227	288	468	365	603	479	1243	643	993	986	525	756	778	657	853	855	1379	539	673	547	1477	780	568	247	307	505	565	296	1027	310	1328	1564	380	1885
2.79_690.47		[M+H]+		690.47	ESI (+)	2.795	174	386	259	594	240	379	444	469	555	264	469	340	436	201	218	1187	907	1015	931	726	1206	604	676	778	1087	2032	607	473	1080	1944	577	1027	358	509	487	569	153	1008	265	1029	1930	922	2935
2.83_227.20		[M+H]+		227.203	ESI (+)	2.835	6468	4464	4938	7036	4679	5581	4772	4790	6883	4790	4516	7128	5577	4712	5053	5382	4735	4757	5710	4914	5142	5848	5992	8821	5156	6267	4774	4384	6501	6651	5162	4896	4514	6333	4207	4562	5316	5158	4623	4991	7297	4645	5428
2.96_487.44		[M+H]+		487.441	ESI (+)	2.956	15400	2161	2126	2417	2863	4285	2343	4703	3090	2551	2176	1236	1421	3118	5756	2007	4212	2733	5538	2917	2900	14323	3321	23075	1934	15784	1881	899	2392	3370	2507	3420	2756	1490	1593	1166	1617	2307	600	2660	6821	1876	413
2.96_430.36		[M+H]+		430.365	ESI (+)	2.957	29414	4837	4299	6214	6292	10034	5401	9272	8308	5344	4922	6666	4931	6295	12160	5493	9635	6631	11766	6320	5939	26300	8806	51086	4754	29622	5051	3701	5986	8677	6459	7291	6616	5690	3996	3854	4438	5312	2947	6322	16686	4423	4059
2.97_408.31		[M+H]+		408.309	ESI (+)	2.968	37293	7048	5122	6855	9428	11290	7659	13194	8129	7610	7010	6032	6560	8867	17692	6428	12457	8467	13397	7973	7738	36603	9459	45191	5913	38074	6103	5073	5879	8120	8354	10043	9330	6478	5423	5343	6450	6145	4673	8296	14387	6309	5131
2.98_415.21		[M+H]+		415.213	ESI (+)	2.985	4093	3733	3945	4598	3779	4004	3343	3484	4513	3922	3305	4661	4210	3576	3647	3968	3839	3985	4161	3968	4073	3305	4151	4514	4204	4063	3468	3442	4542	4470	3934	3248	3566	4137	3518	3306	3961	3676	3508	4015	4626	3941	4105
2.98_719.56		[M+H]+		719.562	ESI (+)	2.985	5487	4198	4176	7444	4266	5163	4712	3664	7567	4003	4259	7878	5512	3725	4131	5208	4623	4291	5233	4702	4806	3737	5708	7022	5506	4507	3532	4663	7190	6558	4823	3621	3292	6566	3493	3793	4301	4755	4187	4995	6659	4407	5033
2.99_253.25		[M+H]+		253.252	ESI (+)	2.986	4335	3751	3425	4518	4088	3981	3649	3481	4332	3965	4131	4933	4154	3765	3827	4221	3978	4070	3966	4269	4213	3539	4673	4456	4386	3982	3545	3921	4758	4155	3788	3939	3121	4624	3241	3735	4216	4502	4023	4056	4625	3865	4129
2.99_383.26		[M+H]+		383.257	ESI (+)	2.986	6914	6659	7557	9009	7017	7497	7055	6658	8458	6632	7191	8906	8213	6643	6774	6742	6177	5374	6380	7128	6490	5497	6862	7566	6777	6275	6007	6380	7070	5695	6844	6603	6874	8272	6594	7470	7794	5946	7238	7841	8520	7184	6721
2.99_822.59		[M+H]+		822.587	ESI (+)	2.989	2901	2450	940	449	910	1242	506	801	1405	1495	658	865	591	1048	1239	8532	9711	15800	14679	9467	11678	9121	14218	13235	12979	6567	6133	9645	15735	14381	5018	9106	495	7928	4182	1373	1645	14769	2116	1397	2157	1009	4733
3.00_678.47		[M+H]+		678.471	ESI (+)	2.997	2531	3903	4892	4524	3731	5077	3701	5304	6545	4529	3581	3061	2787	1828	3210	12341	10369	12513	7526	6164	8438	10242	6758	8886	8919	18269	6523	6234	6413	12875	6643	6238	2798	4775	3513	5454	3542	10398	2887	9780	13393	6439	18488
3.06_153.14		[M+H]+		153.139	ESI (+)	3.057	4538	3779	4147	4305	3738	4215	3495	3924	4281	3695	3707	4612	4245	3526	3916	4037	3960	3845	4050	3666	3741	3584	4392	4961	4038	3896	4153	3845	4454	4664	3893	3608	3583	4538	3747	3729	4130	3955	3636	4312	4668	3494	3959
3.06_139.12		[M+H]+		139.122	ESI (+)	3.065	13174	11357	12312	13879	12129	13438	11427	11411	13930	11477	12312	14732	13111	11615	11280	13127	12363	12008	13421	12759	13034	11356	13564	14536	13506	11729	12047	12635	14522	14269	12639	12467	11574	13272	11675	11437	12255	11724	11530	12978	15131	12229	12137
3.11_381.30		[M+H]+		381.301	ESI (+)	3.109	33391	28237	21473	33188	29740	29302	25637	27077	27699	27159	26169	32022	29376	26889	23305	29406	30756	31614	30540	28020	31650	28247	34224	33720	32010	32056	29106	30861	32114	25743	26353	30979	26348	28349	22391	24169	22642	27025	26695	50890	35683	39071	30026
3.11_836.59		[M+H]+		836.591	ESI (+)	3.111	4241	5421	2651	2970	1913	2001	900	1688	5681	3803	1421	3686	2141	1614	3047	5486	6616	11291	8593	5278	10300	3535	8716	15164	7791	8190	4270	5546	13298	17642	3223	4260	785	3312	820	1452	946	4162	1089	1915	2219	1062	5063
3.12_489.28		[M+H]+		489.282	ESI (+)	3.115	5891	6563	4395	5915	5367	6756	6118	4644	6367	5212	5033	6589	7369	6112	3277	2782	2713	2617	4429	2852	3417	3217	2666	4314	3230	3134	2627	3174	2587	3132	3372	2861	2698	2984	2069	1615	2545	3003	1904	5177	4179	4462	5000
3.12_345.16		[M+H]+		345.155	ESI (+)	3.117	3504	3286	3087	3945	3363	3700	2911	2900	3790	3106	2735	4166	3814	2742	2943	2078	2716	2528	2840	2444	2874	2712	3255	3541	3065	2920	2708	2706	3060	3207	2799	3148	2121	3191	2521	2431	2922	2339	2672	3292	3649	2640	3181
3.12_403.20		[M+H]+		403.203	ESI (+)	3.121	4422	4162	4105	4592	4203	4534	3583	3901	4617	3968	3687	5043	4463	3735	3413	4294	3841	3695	4244	3913	3995	3636	4148	4437	4038	3787	3742	3782	4084	3960	4094	3505	3358	3847	3372	3228	3862	3511	3221	3924	4485	3592	4551
3.12_443.35		[M+H]+		443.348	ESI (+)	3.122	4741	3643	3848	6682	3809	4525	4010	3701	6550	3827	3541	7857	4888	3594	3602	4266	3646	2565	4385	3780	4001	3313	5307	7676	4968	3692	3052	3822	6564	5966	4053	3476	3065	6253	3217	3346	3775	3900	3432	3581	7582	3468	4271
3.12_451.30		[M+H]+		451.305	ESI (+)	3.122	739	548	279	349	634	1168	639	599	373	294	574	753	890	817	736	1002	284	848	575	1199	930	782	823	807	597	738	938	769	1287	639	691	728	550	7.88	587	786	781	964	716	1090	1099	719	1325
3.13_339.29		[M+H]+		339.291	ESI (+)	3.126	42969	35966	35102	49889	38393	41506	38335	34547	48799	37030	36611	50811	45026	34629	33854	39818	35732	36185	40886	38315	37910	34320	41289	46304	40928	37192	28984	36776	44677	41192	37780	32814	28610	44121	28762	34017	35579	37941	34528	37530	44459	35112	40700
3.13_279.16		[M+H]+		279.159	ESI (+)	3.127	6305	5361	5787	6582	5656	6261	4939	5029	6984	5574	5104	7242	6408	5217	5332	5927	5752	5334	5748	5603	5419	5099	6403	6806	6383	5616	4892	5586	6584	6730	2013	5049	1975	6902	4626	5367	5374	5602	1975	2176	6843	5147	6101
3.13_811.57		[M+H]+		811.572	ESI (+)	3.128	8186	6630	7013	8883	7162	8029	6673	6253	8975	6889	6204	9602	8490	6377	5576	6762	5178	5562	7143	5920	5982	5315	7207	8451	6578	6274	5252	5508	7301	6914	2432	5824	1944	6921	4399	5179	5177	5817	1475	2398	8716	5986	6459
3.13_391.29		[M+H]+		391.286	ESI (+)	3.129	119582	104242	105702	130097	105886	119888	100611	98315	134268	103438	100157	137299	122962	101032	96622	112423	102496	102589	114859	108383	105416	97869	116761	137020	115863	103364	91880	102069	126908	125327	31087	97386	26076	122091	87996	97187	99883	104481	28404	32064	133127	95752	118016
3.19_804.54		[M+H]+		804.542	ESI (+)	3.193	3245	2785	4000	5470	2653	3889	2505	3110	3724	3289	2763	6207	4057	3513	3715	3829	2935	2837	3262	3015	2970	2772	5063	5648	4778	3276	3090	3232	4865	5607	3870	3594	2917	3579	2654	2045	3515	4611	2695	1826	3991	2425	4285
3.20_305.25		[M+H]+		305.246	ESI (+)	3.198	92	344	206	273	211	284	635	409	366	401	353	621	769	235	145	833	138	226	1054	427	489	371	612	743	571	747	194	111	593	213	568	239	440	145	207	305	195	404	114	1642	1150	763	1121
3.20_300.29		[M+H]+		300.29	ESI (+)	3.199	837	1604	408	1366	982	1376	1409	1050	1536	1259	794	1661	2417	1053	747	1901	807	1036	2316	1037	1373	998	1670	1690	1085	1831	647	1256	2052	1046	1846	1030	1271	905	921	1406	1011	1110	739	4096	2496	2225	3106
3.20_140.07		[M+H]+		140.07	ESI (+)	3.199	793	972	680	623	682	952	848	621	711	467	722	946	1179	486	678	1160	387	672	1293	644	737	698	1100	771	766	903	432	598	1078	619	953	649	669	229	493	552	447	739	485	2703	1695	1184	1689
3.20_408.31		[M+H]+		408.309	ESI (+)	3.2	2238	2070	1585	2252	1685	2544	1994	1516	2359	1936	1687	2968	2337	1607	1663	2059	1713	1755	2271	1606	2069	1441	2344	2486	2223	1810	1340	1450	2797	2136	1487	2018	1746	2091	1303	1841	1613	1611	1217	2866	2716	2318	2484
3.21_828.53		[M+H]+		828.534	ESI (+)	3.206	98	140	62	4.02	85	205	60	50	69	85	4.02	117	137	75	121	241	159	4.02	246	4.02	83	317	339	4.02	258	174	148	115	282	304	79	133	132	136	79	157	82	179	54	300	175	104	264
3.23_359.32		[M+H]+		359.317	ESI (+)	3.231	5953	7572	8202	5509	4366	8464	5185	5242	4714	5481	3689	10657	6357	5181	2809	808	1164	596	1025	1087	602	738	441	705	586	681	488	682	966	682	432	668	527	781	560	710	572	862	545	13393	2497	11862	4002
3.29_367.34		[M+H]+		367.335	ESI (+)	3.285	4529	7924	8516	3193	4641	5478	6921	4734	6658	4529	3747	4617	6449	4164	4170	4874	6189	10606	12244	6933	6692	4234	8212	5079	9199	8544	3516	4570	9061	22269	5160	4196	1635	4401	3497	2710	870	16678	1901	2692	6135	2829	5671
3.32_804.55		[M+H]+		804.552	ESI (+)	3.32	5279	4800	4904	5189	4791	5063	4555	4220	5826	4560	3922	6027	5363	4335	4183	5366	5376	5640	6059	5325	5192	4923	5929	5686	5726	5460	4556	4727	6505	7532	4784	4424	3272	5677	4249	4443	4700	6432	3716	4919	6185	4262	5577
3.32_401.34		[M+H]+		401.342	ESI (+)	3.324	16094	28045	31518	11417	15879	18201	28598	15920	25693	14605	11368	16382	22299	12160	11168	16063	22034	36912	40541	21046	20066	11993	23600	16565	25967	29363	13714	17508	27053	83202	17484	12046	4289	13523	12518	7288	1812	60678	5897	9711	23829	9390	18355
3.35_788.54		[M+H]+		788.543	ESI (+)	3.352	373	401	1087	167	346	351	538	372	1336	107	5.58	393	524	447	244	1924	2330	4290	2291	1921	1636	1395	2941	2350	3022	2052	1526	3058	2261	14144	2024	1977	157	1230	2810	230	768	12392	699	1476	2059	1083	8554
3.40_450.36		[M+H]+		450.357	ESI (+)	3.402	3658	3529	3328	4408	3567	3917	3265	3440	4574	3483	3188	4643	4212	3136	3244	3991	3616	3789	4318	3977	3620	3381	4241	4697	4237	3427	2716	3671	4443	4413	3458	3582	2665	4561	3206	3311	3895	3798	3125	3505	4146	3534	3763
3.53_186.06		[M+H]+		186.057	ESI (+)	3.534	10028	6975	9382	10486	8486	9213	7934	7958	10887	8353	7427	12041	9063	7975	7761	9577	7831	7740	9883	8689	8759	7811	10017	11486	8585	8194	7537	8382	10369	10623	8678	8272	7847	10691	7726	8258	8760	8309	7992	8912	11516	7792	9566
3.58_774.56		[M+H]+		774.564	ESI (+)	3.58	8929	8280	4089	5231	4502	4635	3205	3719	6181	4285	4528	6177	5329	5319	4893	5176	4891	8409	9022	5567	7958	6614	9601	8736	6895	6162	2990	4417	8839	14901	3134	4779	945	5370	2348	2357	1298	10261	1470	5525	7330	3994	6810
3.63_790.56		[M+H]+		790.562	ESI (+)	3.629	218	355	284	266	131	254	123	129	208	316	358	166	228	158	165	275	449	379	522	136	374	296	164	293	526	89	230	262	454	890	235	402	140	19	74	176	1.88	521	82	140	506	284	918
3.63_546.41		[M+H]+		546.408	ESI (+)	3.632	6108	5465	8361	10509	5188	8640	5791	4909	13984	5747	6018	14043	9888	5184	5672	7935	4743	3933	7807	6314	5349	4379	6293	9063	6644	5138	1706	3949	10874	12717	7152	2263	2635	9589	4607	6499	6922	7570	4317	3863	10783	3520	9393
3.63_560.42		[M+H]+		560.421	ESI (+)	3.633	4770	4117	6034	8615	4073	6507	4700	3652	10929	4199	4408	11230	8280	3907	4338	6094	3617	3252	5877	4718	4085	3475	4666	7059	5066	4041	893	2909	8646	9488	5458	1748	1529	7921	3666	5000	5003	5932	3495	2413	8382	3006	7408
3.63_812.54		[M+H]+		812.542	ESI (+)	3.635	92	183	217	3.81	3.81	3.81	111	3.81	179	142	109	186	313	188	101	38	107	145	207	104	3.81	94	3.81	147	190	124	3.81	95	3.81	193	75	131	83	143	45	138	94	228	92	61	152	143	240
3.64_820.56		[M+H]+		820.556	ESI (+)	3.639	4.79	4.79	4.79	4.79	4.79	4.79	4.79	4.79	4.79	4.79	605	4.79	4.79	4.79	4.79	4.79	4.79	4.79	4.79	4.79	4.79	4.79	4.79	4.79	4.79	4.79	4.79	4.79	4.79	4.79	4.79	4.79	81	4.79	139	4.79	4.79	4.79	118	4.79	4.79	4.79	1785
3.64_499.31		[M+H]+		499.306	ESI (+)	3.643	8437	7737	6860	7999	7947	8137	7804	6184	9494	7339	7124	8227	8707	7998	5913	4867	4742	4819	6655	4865	5249	4947	5852	7792	5455	5031	5000	4643	5103	5431	4289	4985	4127	5157	3276	3521	4368	4565	3663	5020	6558	6078	6195
3.64_798.57		[M+H]+		798.569	ESI (+)	3.644	2719	4295	1664	3083	2466	3477	2720	2011	3908	3414	2972	2979	3018	3267	1334	2531	1465	2668	3755	1888	2826	2359	3706	2629	2597	1622	957	1700	2615	4903	1004	1160	338	2076	535	1018	201	3009	487	2605	3465	2018	4723
3.64_675.68		[M+H]+		675.677	ESI (+)	3.644	98358	17516	1547	3060	2406	5734	3882	5987	3424	2242	2151	1975	8269	3202	3554	1735	2998	12991	13079	1010	1305	13191	3699	20666	1392	12455	1264	1081	4793	1386	848	1601	1576	5458	1591	650	2922	1729	593	1842	5727	2519	1418
3.65_360.33		[M+H]+		360.325	ESI (+)	3.645	70418	22758	4936	8102	8643	12750	11370	11284	10002	6277	7558	7057	17145	9389	8312	4036	5975	15564	17467	2741	3722	16146	7050	22519	3472	15980	4100	2882	7454	3384	2420	3846	3918	8803	3232	1884	5612	3588	1855	3498	8474	5695	3653
3.65_814.56		[M+H]+		814.561	ESI (+)	3.645	624	837	207	845	636	1448	618	276	296	1044	278	700	726	737	359	1208	1047	380	1807	701	1545	689	994	198	1522	836	231	492	1214	2943	1194	99	196	688	359	154	3.48	1780	329	1581	2422	1192	3036
3.65_441.30		[M+H]+		441.297	ESI (+)	3.648	6434	5043	4553	6044	5149	5729	4615	4704	6368	4892	4216	6148	6094	3967	4078	4233	4044	4479	5568	4060	4323	4684	5405	6639	4385	4637	3630	3677	5227	4512	2339	3585	1967	4994	3297	3292	4094	4392	2453	2976	5637	4013	4898
3.67_506.42		[M+H]+		506.42	ESI (+)	3.667	4823	4358	4436	5827	4579	5481	4081	4078	5968	4551	4164	5683	5372	4547	3945	4343	4258	3880	4864	4250	4319	4171	4706	5801	4582	3939	4107	3985	4761	4745	3177	4117	2922	4883	3088	3538	4067	3863	3122	3380	5540	4146	4710
3.68_854.54		[M+H]+		854.539	ESI (+)	3.682	288	344	613	142	387	259	146	535	1446	99	159	228	42	158	122	3031	1050	1846	368	295	1275	1816	1085	1681	1733	2779	601	459	352	5642	541	1004	56	364	406	386	287	1565	178	881	4491	154	5884
3.75_492.40		[M+H]+		492.402	ESI (+)	3.753	17070	14470	14881	19108	13674	16278	13588	13512	19385	13867	13849	20978	16620	13807	13502	16442	14721	14730	16989	15390	15168	14334	17381	20224	17742	15348	12922	14354	18708	19503	15290	14211	12718	18024	13245	13482	15568	15289	12849	15382	20159	13269	16925
3.81_419.32		[M+H]+		419.316	ESI (+)	3.807	5630	4857	5228	8913	5225	6497	5051	4839	7249	6111	4866	7248	5889	5095	4751	6322	5342	5122	5526	6117	5420	4999	6698	7285	6969	5387	4751	5501	6483	6580	5503	5114	4502	6680	6442	4790	5484	5521	5047	4853	7080	5608	6052
4.05_338.34		[M+H]+		338.343	ESI (+)	4.048	3709	3249	2903	3876	3515	3642	3214	3155	4632	2765	3279	4379	3632	3148	3160	3647	3709	2782	3599	3702	3481	2968	3855	4681	3573	3231	2762	2918	4122	3855	3580	3273	2973	3893	2841	3215	2907	3239	2932	3464	4332	3062	3510
4.06_800.58		[M+H]+		800.58	ESI (+)	4.063	3331	4214	3202	3477	2199	3105	4150	2752	5025	2616	2132	3922	4037	2056	2024	3443	3773	6611	7180	3865	4260	2757	4474	4807	4145	7995	1992	3803	5309	11802	2943	1821	796	3462	2111	1982	492	8932	1164	6218	8936	4032	7509
4.12_806.56		[M+H]+		806.556	ESI (+)	4.125	882	1402	1010	950	620	1503	992	838	1890	757	1016	897	696	777	662	6706	5022	5681	3628	2599	4198	4083	4231	4766	5223	9405	2243	2541	3629	17816	2643	3317	902	2245	1019	1725	1252	8037	730	3021	17958	3350	19394
4.15_239.22		[M+H]+		239.224	ESI (+)	4.15	12317	10180	12068	14208	10516	12441	10309	10359	15646	9883	9997	16655	12021	10554	10378	11229	10449	9995	12227	11223	11422	10070	13190	16000	11992	10595	10309	10891	14565	11912	11256	10916	10175	13591	9919	10286	11779	10202	10248	10411	14583	10183	10707
4.22_806.56		[M+H]+		806.559	ESI (+)	4.216	242	849	865	733	405	787	580	919	1310	720	499	904	401	415	563	4682	3717	4143	2718	1957	3129	3257	3321	3002	4235	6661	2130	2053	2750	14025	2083	2650	309	1913	864	1231	631	6174	608	2367	13077	2298	13759
4.22_439.38		[M+H]+		439.379	ESI (+)	4.217	10760	9155	8665	12554	10333	10232	9545	9014	11506	8954	9380	12356	11049	8672	9124	10882	10569	10403	10699	10085	10213	9350	11125	12449	10653	10107	8519	10257	12110	11726	9910	9389	7871	11630	8606	8949	9630	10640	9614	10070	12851	10020	11241
4.22_257.21		[M+H]+		257.212	ESI (+)	4.218	10459	9025	8845	11348	9409	9816	9737	8716	11184	9029	9109	11477	10683	8276	8756	10385	10639	10022	9350	9900	10007	9866	10343	11501	9920	9154	8109	10043	11407	10913	9788	9239	6810	11188	8224	8637	9189	10146	8812	9839	12069	8805	9933
4.22_935.75		[M+H]+		935.751	ESI (+)	4.218	40814	32153	33252	50252	34656	37963	32622	31207	47538	33604	34019	52404	40775	32027	32887	36599	32520	27518	30676	35456	34488	30620	38649	48399	37531	29380	26642	32212	42522	26026	33956	33464	29271	44888	30187	33095	37898	25632	34691	34165	35657	30945	24197
4.22_800.58		[M+H]+		800.583	ESI (+)	4.219	2771	3464	2545	3082	1937	2437	3903	1944	4156	1936	1621	3258	3329	1539	1742	3426	3844	6188	6121	3175	3562	2717	4412	4677	3839	7091	2143	3433	4825	11532	2966	1206	658	3228	2206	1866	717	9212	914	5925	8442	3715	7636
4.24_429.37		[M+H]+		429.374	ESI (+)	4.243	1953	2266	1412	1289	1662	1687	1954	1559	1796	1886	1581	1837	1834	1888	1356	3139	3194	3485	5452	3418	3011	2218	4798	3100	4766	4256	1958	2040	4586	3626	1936	1260	564	2565	1024	1741	1210	2793	810	2864	3979	1798	3968
4.31_599.51		[M+H]+		599.505	ESI (+)	4.307	943	463	138	871	463	979	1304	384	316	237	665	424	989	272	448	4436	3415	4162	4679	2060	3273	2739	2001	2080	3299	2992	1469	2501	3742	4533	2415	618	1242	2530	830	1267	664	3240	651	1799	5461	2113	7336
4.36_737.51		[M+H]+		737.512	ESI (+)	4.362	174	240	192	219	184	335	326	190	242	330	486	355	9.74	354	164	595	222	173	274	137	293	185	180	227	527	512	193	401	493	395	9.74	293	208	342	340	97	352	279	376	260	413	238	449
4.38_575.50		[M+H]+		575.505	ESI (+)	4.375	215	284	11.1	346	287	910	657	774	398	11.1	11.1	11.1	517	202	147	3699	2654	5133	4638	3340	3463	2734	2517	2093	3637	7738	3356	3763	4731	7165	2908	440	1040	2833	529	1878	281	3453	755	2464	7852	3595	9803
4.42_808.57		[M+H]+		808.569	ESI (+)	4.422	887	1147	1020	1087	861	2115	862	1953	2916	1160	1107	625	554	788	920	5739	4127	4018	2382	1237	2817	4104	2773	2527	4273	5541	1614	1553	2141	13197	3094	2031	972	2591	1168	1199	995	8643	735	2752	14017	1957	11690
4.43_633.54		[M+H]+		633.535	ESI (+)	4.435	2352	1290	1787	2676	2180	2551	2815	1353	1301	2493	1008	2581	2363	3129	2132	2429	2293	2925	3334	2410	2630	1857	2946	3328	2759	1506	1982	1925	2041	2996	2191	4175	2315	1721	1417	1575	2195	1982	1706	7814	35616	51404	258108
4.46_618.51		[M+H]+		618.514	ESI (+)	4.464	6171	4798	5211	7145	6230	8036	8165	5018	9019	5756	4899	6824	6579	8053	6157	6513	6302	7935	10181	6825	7865	6006	7475	9539	7689	5174	5695	6054	5810	9039	5857	11474	6670	5669	4043	4332	5730	5880	4382	23664	110297	162818	726505
4.46_553.39		[M+H]+		553.391	ESI (+)	4.464	7531	5559	6218	7903	7467	8995	9372	6068	9514	7122	5692	7366	7640	9937	7429	7212	6881	8310	10157	7442	8341	6986	8045	9905	7859	5602	6122	6723	5745	8294	7072	12750	7753	6981	4628	5191	7019	6818	5474	25653	91663	129236	405634
4.46_1083.79		[M+H]+		1083.79	ESI (+)	4.465	83	3.34	102	117	125	120	214	72	113	109	68	74	3.34	87	150	74	50	86	226	60	50	82	57	102	76	94	145	92	122	50	72	195	45	108	71	46	246	85	68	1326	12140	28569	217303
4.47_604.50		[M+H]+		604.497	ESI (+)	4.466	176	197	138	561	361	495	539	326	473	152	479	342	214	852	387	623	423	192	650	598	415	422	161	779	602	293	315	493	211	273	77	871	469	192	301	226	7.73	278	187	1980	9248	12808	70226
4.47_589.46		[M+H]+		589.461	ESI (+)	4.467	1160	949	537	893	974	730	1059	683	1126	854	523	980	1081	1226	911	1041	868	1506	1590	562	1289	759	998	1421	1084	974	729	971	994	1777	714	1534	804	560	477	463	493	1156	396	2976	14314	15214	51228
4.47_575.45		[M+H]+		575.446	ESI (+)	4.467	1469	1218	1200	1239	1147	1898	1475	1258	1792	804	816	1514	1099	1922	1581	1379	1745	1787	2679	1136	2013	1526	1447	1688	1559	1120	1006	1192	1068	2432	1058	2349	1420	1468	897	686	1168	1581	697	4538	24125	30741	141055
4.51_569.39		[M+H]+		569.385	ESI (+)	4.512	2418	2180	2390	2636	1972	2721	1616	1865	2691	2089	1951	2563	2201	2051	1987	2174	2133	1892	2550	2298	2310	1787	2716	2381	2714	2286	1501	2006	2307	2704	1893	2395	1972	2572	1812	2036	2295	2193	1895	2717	4914	6392	35611
4.53_564.43		[M+H]+		564.43	ESI (+)	4.527	1645	1364	1826	2128	1507	1883	899	1463	2278	1610	1627	2171	1799	1301	1454	1832	1618	1557	1845	1725	1688	1315	1997	2331	1526	1803	1354	1506	2132	2402	1548	1451	1348	1941	1616	1445	1749	1688	1423	2214	3769	4782	31669
4.66_834.59		[M+H]+		834.587	ESI (+)	4.66	502	361	445	785	239	954	516	517	700	437	577	383	179	239	205	3914	3680	4342	3171	1644	2299	2296	2656	2590	2943	9058	1589	1658	2431	16329	1696	1358	246	1743	645	917	310	6314	309	2009	15054	2269	18235
4.75_1612.13		[M+H]+		1612.13	ESI (+)	4.748	3.06	3.06	3.06	3.06	3.06	3.06	3.06	3.06	3.06	3.06	3.06	3.06	32	3.06	3.06	80	346	373	886	140	79	77	135	250	45	1182	127	52	414	928	255	3.06	3.06	3.06	3.06	31	31	237	3.06	190	4869	489	2678
4.77_764.54		[M+H]+		764.537	ESI (+)	4.766	433	411	81	421	190	366	180	293	192	471	182	643	239	8.15	194	2160	1243	1222	5215	1576	2853	2286	2610	8.15	2001	8.15	689	2003	4540	8043	417	266	165	1517	458	235	778	760	235	331	10517	1159	10373
4.77_665.50		[M+H]+		665.499	ESI (+)	4.767	4409	8202	1666	3045	3622	4419	6882	3134	9959	2928	4815	11539	10890	8315	4652	12607	8119	7370	12254	5270	6329	8766	13407	35995	11186	21212	3904	7085	14657	5481	16788	2305	557	8544	1835	4006	725	4864	1950	6391	11201	3017	3227
4.77_757.55		[M+H]+		757.547	ESI (+)	4.773	330	4.16	4.16	219	517	236	262	355	4.16	218	195	597	4.16	126	133	453	4.16	4.16	4.16	206	630	4.16	4.16	4.16	4.16	4.16	4.16	568	4.16	4.16	4.16	445	362	425	259	276	115	2826	278	4.16	2052	634	9160
4.78_729.57		[M+H]+		729.565	ESI (+)	4.78	7.13	7.13	7.13	7.13	7.13	7.13	7.13	7.13	7.13	7.13	7.13	7.13	7.13	7.13	7.13	7.13	7.13	7.13	7.13	7.13	7.13	7.13	7.13	7.13	7.13	7.13	7.13	7.13	7.13	7.13	7.13	7.13	7.13	7.13	7.13	388	7.13	7.13	7.13	7.13	7.13	7.13	7.13
4.78_756.57		[M+H]+		756.566	ESI (+)	4.782	1475	2250	1837	785	1761	1961	2729	1070	1534	1126	1113	1832	2199	1533	1352	3902	3786	6086	8139	3035	3760	2724	3960	3206	5322	5324	2286	2852	4778	15618	3200	1838	1286	2742	1580	1695	1260	6177	1186	4830	15475	6002	20356
4.79_859.54		[M+H]+		859.539	ESI (+)	4.785	134	4.31	4.31	253	577	402	3034	1564	791	441	251	570	1923	267	455	4.31	4.31	6565	7889	793	4.31	769	4.31	1989	7138	3004	2798	2249	4.31	4.31	1073	4.31	810	3715	1000	1243	229	12522	552	6893	5228	7867	14107
4.79_810.58		[M+H]+		810.582	ESI (+)	4.785	1191	1111	318	150	672	444	1190	1139	861	623	187	314	1240	244	0.9	3999	6642	7233	11669	3205	3181	3571	4064	3409	5386	7816	2336	2927	6109	12234	2474	1995	446	2967	314	1094	450	5382	241	3266	13138	4394	13366
4.79_661.53		[M+H]+		661.528	ESI (+)	4.786	409	546	752	106	355	427	1131	734	439	134	291	411	973	594	403	2765	4612	5258	6819	2581	3290	2085	5023	3507	3744	5817	2081	3511	3652	34000	3082	1128	403	2251	3124	1134	276	15122	222	2419	17680	6482	27577
4.79_735.55		[M+H]+		735.553	ESI (+)	4.786	697	2290	1633	529	1445	1734	2628	1033	2390	785	1272	1674	2140	1396	858	2329	3501	4953	6651	2072	2373	1681	2924	3135	4567	5334	1907	1435	3574	10212	3289	1512	311	2042	679	1001	291	7285	438	3243	2956	2333	17125
4.79_738.55		[M+H]+		738.551	ESI (+)	4.786	205	1492	1360	239	236	561	1906	670	2064	347	422	707	1421	347	415	2897	3854	6692	6066	2647	3122	2176	5609	3571	4192	6509	1776	2730	3800	22414	2592	1054	281	2560	3053	608	508	14952	283	3291	15439	7328	34550
4.79_577.52		[M+H]+		577.522	ESI (+)	4.789	4305	4886	2531	2983	4024	5637	12344	6238	5738	2532	2663	3291	6050	2069	1863	17318	13454	23285	23687	10708	10011	10743	10345	10123	24989	35277	10958	13554	14440	17589	14793	3458	5339	15796	4348	8937	3161	28199	3896	25572	31497	15385	31275
4.80_792.59		[M+H]+		792.586	ESI (+)	4.802	3.51	3.51	3.51	187	3.51	703	3.51	207	317	125	217	255	247	147	3.51	3562	5356	4862	7391	3049	5057	2076	4571	1739	3318	5504	1126	4352	6664	10927	2762	567	160	1405	1070	1045	205	967	202	2406	11128	4173	13387
4.81_704.57		[M+H]+		704.568	ESI (+)	4.811	4216	11036	5089	2594	5096	2199	6018	930	3431	221	1455	1806	2014	292	1651	12075	24904	29841	15224	12369	12443	4836	22237	12754	10174	16606	10863	11722	17768	57433	21615	1387	2460	6851	6834	1218	2059	18250	2877	23130	52248	18632	43308
4.82_628.53		[M+H]+		628.528	ESI (+)	4.824	1278	1778	895	810	1134	1942	2884	1182	1869	1691	1289	2061	3089	1569	1292	17288	13110	13134	18752	8541	8722	3502	10563	3204	11935	12501	5928	9107	12240	48033	7825	2566	2513	7155	3551	2342	2221	9436	1310	4343	21956	16060	15371
4.83_909.55		[M+H]+		909.545	ESI (+)	4.831	322	374	162	549	394	838	861	533	225	317	595	445	512	185	217	4605	3957	4241	6546	2503	3473	1894	3525	1839	3346	4253	1740	2797	4470	9558	2218	1039	1006	2700	1373	1024	778	6193	487	2085	6597	3714	7256
4.83_1464.10		[M+H]+		1464.1	ESI (+)	4.832	45	2.38	2.38	2.38	2.38	36	2.38	2.38	29	2.38	2.38	2.38	2.38	2.38	2.38	2.38	2.38	2.38	2.38	2.38	2.38	2.38	2.38	2.38	44	2.38	40	30	43	89	42	2.38	2.38	2.38	30	2.38	2.38	205	36	77	1062	2.38	1708
4.83_887.57		[M+H]+		887.566	ESI (+)	4.833	255	818	92	308	508	1036	1371	600	642	555	775	935	1586	359	342	9052	7703	9353	13771	4259	7617	3582	6462	2928	6188	8507	2861	4842	8639	24441	3915	1686	1084	4149	1558	1801	1088	11682	721	3202	18438	7933	24313
4.84_627.54		[M+H]+		627.537	ESI (+)	4.836	1831	4331	1337	3395	2147	4477	6873	3222	3186	2650	3220	3688	6021	2858	2204	39076	32306	40458	60139	17401	34607	15432	27854	11923	27987	34876	13254	20490	36692	110047	17471	8489	5701	18415	7371	6813	5029	51415	4451	15063	78497	35325	104119
4.85_755.54		[M+H]+		755.542	ESI (+)	4.853	364	144	176	243	5.91	173	298	5.91	517	410	105	383	106	5.91	135	5.91	5.91	5.91	5.91	5.91	187	482	5.91	5.91	5.91	5.91	152	150	5.91	5.91	5.91	5.91	562	309	5.91	676	299	2515	345	2706	10618	599	14024
4.87_1514.11		[M+H]+		1514.11	ESI (+)	4.87	38	51	2.61	2.61	2.61	2.61	2.61	2.61	2.61	2.61	2.61	33	2.61	2.61	2.61	93	224	157	341	2.61	48	40	116	2.61	426	222	2.61	69	148	809	63	2.61	2.61	2.61	2.61	34	2.61	494	2.61	335	2163	113	4546
4.88_840.62		[M+H]+		840.622	ESI (+)	4.883	4.13	171	41	183	114	180	182	128	4.13	110	4.13	88	80	4.13	4.13	5786	4375	2186	7162	2218	3230	1028	4234	354	5900	4293	893	1628	4836	9099	2831	609	44	3641	188	494	80	4274	130	4955	11563	4370	8880
4.89_1546.08		[M+H]+		1546.08	ESI (+)	4.886	2.02	2.02	2.02	2.02	27	2.02	2.02	2.02	2.02	2.02	2.02	2.02	2.02	41	2.02	126	2.02	2.02	278	38	103	2.02	2.02	60	100	54	2.02	33	193	642	68	2.02	2.02	2.02	2.02	2.02	2.02	82	37	152	1440	267	3741
4.89_1564.13		[M+H]+		1564.13	ESI (+)	4.888	2.08	2.08	2.08	2.08	2.08	2.08	2.08	2.08	2.08	32	29	40	2.08	2.08	2.08	2423	2096	460	4439	426	283	169	1569	2.08	1926	1802	43	303	2126	5900	683	2.08	2.08	979	2.08	34	2.08	1785	24	2507	12018	2054	20964
4.89_1586.12		[M+H]+		1586.12	ESI (+)	4.888	2.08	2.08	2.08	2.08	2.08	2.08	2.08	2.08	2.08	42	2.08	2.08	2.08	24	2.08	1576	1189	342	2426	128	190	181	735	2.08	1347	737	33	133	1230	3460	235	2.08	2.08	281	2.08	35	2.08	769	2.08	1834	7186	508	8171
4.89_862.51		[M+H]+		862.511	ESI (+)	4.889	392	757	196	658	172	509	775	290	540	682	367	576	657	332	211	3804	3373	2211	5279	2049	2544	1401	3730	1143	4200	3146	1051	2105	3800	5879	2462	1200	655	3419	788	981	420	2894	606	3837	8507	3098	8143
4.89_872.54		[M+H]+		872.541	ESI (+)	4.891	285	537	191	112	165	440	548	261	226	505	304	309	653	293	128	4266	3551	1849	5674	1817	2712	1599	3176	1011	4300	3461	1190	1907	3515	5316	2672	1138	374	2893	598	772	288	3022	323	4190	7544	3394	8956
4.94_603.54		[M+H]+		603.537	ESI (+)	4.938	1201	897	788	1050	671	1818	2172	1035	627	1209	592	977	1937	568	561	6959	4534	8281	6805	6189	6957	3450	5061	4512	5565	15196	5256	4845	8169	14543	3726	2089	1746	3669	1188	2857	1220	4633	1182	4772	13484	6507	17463
4.94_640.59		[M+H]+		640.588	ESI (+)	4.94	9586	8534	9035	10832	8422	10196	7969	8479	11804	7986	7775	11282	9519	9111	8175	8877	7702	7153	7517	9980	8674	7709	9574	11474	9232	7707	7673	8485	9916	8380	8056	8298	6928	10682	8368	7429	9984	6980	8049	7819	9312	9398	5451
4.95_762.59		[M+H]+		762.587	ESI (+)	4.952	1051	99	603	1096	448	411	1102	236	1587	519	452	1377	1538	299	378	4611	5605	7133	7287	2328	4562	2661	5804	5484	7173	9706	3063	2068	8337	19162	921	3720	404	2046	659	2059	555	5323	346	6610	19857	7054	26219
4.96_577.52		[M+H]+		577.521	ESI (+)	4.955	147	682	161	540	154	408	443	463	217	459	157	256	293	213	243	506	261	403	812	458	503	215	361	361	379	353	363	127	567	1747	120	81	229	555	187	87	55	1150	326	291	1544	640	1647
4.96_797.54		[M+H]+		797.539	ESI (+)	4.96	4525	4868	3495	6488	3906	5080	4840	3866	6164	4431	3988	6829	5755	3114	4404	6324	4527	5711	6872	5984	5970	5242	6176	8187	5636	5408	5047	5913	7307	7334	5349	4751	4386	7117	3274	4911	3903	3185	4426	6179	7897	4491	5025
4.96_1566.14		[M+H]+		1566.14	ESI (+)	4.964	149	224	61	149	75	169	117	40	3	144	125	218	210	80	132	1776	1025	1956	4115	997	1035	700	1898	657	2585	2705	501	881	2401	4210	455	559	81	1011	148	236	179	1971	89	1620	5834	2046	7288
4.97_758.80		[M+H]+		758.798	ESI (+)	4.972	588	308	4.03	4.03	4.03	4.03	4.03	4.03	4.03	4.03	370	4.03	4.03	4.03	144	4.03	4.03	4.03	4.03	4.03	4.03	4.03	4.03	4.03	4.03	4.03	4.03	4.03	4.03	4.03	4.03	4.03	261	4.03	4.03	4.03	4.03	4.03	4.03	4.03	91446	4.03	136211
4.98_849.54		[M+H]+		849.537	ESI (+)	4.977	1964	2362	808	1653	607	1248	1858	1030	1756	861	1387	1669	2240	1230	1013	3365	5369	5628	6794	5058	4740	3732	6182	4185	6216	7179	3188	4684	6690	6868	1792	4718	1675	4279	2183	2093	1555	6202	898	6559	8142	5085	5656
4.98_1516.13		[M+H]+		1516.13	ESI (+)	4.979	1205	2907	472	1255	641	1005	3410	661	1752	567	694	1511	2639	472	406	14726	19265	28067	56061	15249	14781	10514	24959	13714	27684	46799	8674	10318	33081	149042	4421	11482	954	9636	3043	4684	601	49454	480	27002	156231	46767	236363
4.98_796.53		[M+H]+		796.53	ESI (+)	4.982	2793	3152	1100	2654	1899	1774	2494	2093	3165	2005	1948	3031	3520	2160	1499	6757	7160	7728	9704	7294	6823	5934	8812	7198	8520	8998	4981	6515	9898	11193	4676	6511	1881	5965	3198	3665	2321	9151	1033	8262	12572	8314	9875
4.98_1159.83		[M+H]+		1159.83	ESI (+)	4.983	277	129	78	155	226	54	690	257	315	46	205	222	178	57	139	2303	3077	4342	7217	2716	2000	1517	4276	1624	4409	6956	1544	2633	5540	12459	734	1658	109	1629	522	678	200	6699	3.28	4526	13887	5975	12338
4.98_184.07		[M+H]+		184.075	ESI (+)	4.984	3962	3322	2634	3720	2825	3574	3601	3039	4141	3104	2988	4179	3918	2897	2733	5163	4945	5020	6248	5185	4906	3968	6384	6282	6027	5918	4192	4528	6902	8816	4241	4584	2752	5480	3750	3748	2973	6261	2919	5210	9864	5699	9145
4.99_1475.15		[M+H]+		1475.15	ESI (+)	4.988	2715	2915	1533	1913	1429	1915	4276	1798	2764	1377	2201	3141	3872	1840	1437	9036	10019	12792	16323	8382	8860	6103	11671	9811	12459	15630	5252	8177	14450	26119	4346	6968	2283	7041	2947	4381	1971	14697	1252	11544	28032	14125	26600
4.99_1497.13		[M+H]+		1497.13	ESI (+)	4.991	3185	3664	1333	2950	1566	1991	1970	2055	3308	1353	2381	3481	4014	2146	1036	8149	8663	9094	10660	6646	7903	6655	9997	9114	9874	10833	5948	7980	10905	12234	4092	6875	2099	7268	3062	4074	1733	10473	2078	9831	13653	9965	9357
4.99_797.53		[M+H]+		797.532	ESI (+)	4.992	5534	4828	4468	6488	4890	5080	4871	4145	6170	4431	4566	6829	5755	4275	4404	6324	6068	6065	6872	6117	5970	5415	6992	8187	6977	6485	5047	5913	7723	7334	5573	5658	4386	7117	4698	4911	4834	5987	4426	6373	7897	5541	5570
4.99_838.53		[M+H]+		838.53	ESI (+)	4.993	1472	749	1215	2248	1374	2511	3845	2111	2362	2177	2325	2090	3999	940	1383	8569	8508	8265	10656	2560	7544	7532	6028	9944	10443	2306	4209	6493	8839	8760	5504	2909	2398	4695	1714	4565	2634	10186	1686	1936	11132	10738	4.08
5.00_807.56		[M+H]+		807.561	ESI (+)	4.995	6100	6042	4954	6658	5101	5932	5734	4866	6867	4879	5566	6449	6244	5117	5015	8594	9517	12824	13521	8787	10837	8245	12000	9196	11703	9852	6172	7680	11913	15647	6898	6949	5018	7434	5172	6290	5484	9236	5063	7970	17665	10556	15399
5.00_739.57		[M+H]+		739.574	ESI (+)	5.002	98946	91772	76536	112266	86921	93600	93719	81466	109260	84347	89636	109835	105635	83070	81409	108357	97352	91636	86240	100856	99151	95719	107658	124792	106511	86032	92384	97221	112632	84938	99234	91011	84491	119141	81303	88684	89979	87124	87207	93670	88044	77859	55072
5.01_817.63		[M+H]+		817.626	ESI (+)	5.006	2798	3006	1925	2710	1732	2413	3001	2227	3400	1763	2091	3554	3509	2078	1362	5115	4728	4658	5199	5334	4934	4168	5729	6725	5461	5140	3814	4740	7110	5227	4371	4378	2214	5530	3361	3515	2148	4494	1590	4868	5679	3833	4135
5.01_848.54		[M+H]+		848.542	ESI (+)	5.009	3693	4640	2190	3229	2374	2895	5015	2601	3959	2316	3075	3812	4563	2616	2039	8902	9903	10827	13156	10047	9300	7533	11948	9724	11840	14572	7189	9122	13255	13567	7085	8839	3026	8350	4793	5729	2790	12269	1822	12468	15428	11590	11270
5.01_518.50		[M+H]+		518.496	ESI (+)	5.01	166	44	69	158	65	110	77	64	72	3.93	60	85	57	162	132	136	190	175	333	152	85	62	290	75	196	3.93	158	207	160	724	51	121	3.93	100	107	79	114	198	151	108	934	134	1332
5.01_1542.14		[M+H]+		1542.14	ESI (+)	5.012	116	200	60	153	80	45	329	83	193	36	98	122	218	88	108	1012	1344	2096	4869	641	1311	425	2472	1043	1956	3632	236	695	1772	7730	363	613	2.58	389	270	173	67	2767	69	1609	10091	1890	15490
5.02_536.17		[M+H]+		536.168	ESI (+)	5.017	1931	1281	1169	799	2783	1101	2709	5097	919	2493	2435	651	1782	3772	2754	1221	1765	2230	1444	1185	1202	6699	947	527	830	1100	5072	4907	8402	907	1411	1011	1968	1094	2220	3830	1581	2337	2388	1416	726	5516	1647
5.02_865.53		[M+H]+		865.531	ESI (+)	5.02	2412	2599	1948	2557	1759	1906	2404	1222	3242	1111	514	2963	2897	1784	1730	4331	3944	4166	5151	4245	4049	3651	5300	5099	5308	4847	3304	3799	5759	5223	3238	4086	1709	4175	2671	3114	2023	3342	1618	4690	5444	4165	4613
5.03_820.59		[M+H]+		820.587	ESI (+)	5.025	238	141	101	323	1.03	305	197	222	118	305	103	204	879	409	105	1812	2456	2077	3524	1918	1978	1892	1729	1932	1367	3603	2698	799	2492	4101	1730	730	275	2251	353	719	264	1689	92	1456	8273	2439	5529
5.04_793.59		[M+H]+		793.586	ESI (+)	5.04	185	104	159	254	307	204	248	107	313	257	147	189	397	532	272	1839	1374	1174	4295	3433	2001	967	2114	1875	1804	5022	2242	624	2970	4633	1535	1045	494	1870	540	1207	748	1859	346	1696	11741	3367	18108
5.05_762.52		[M+H]+		762.521	ESI (+)	5.05	172	383	95	212	347	160	307	240	491	344	158	411	689	249	83	1768	1841	1981	3987	1185	1562	651	2008	1568	2285	846	1173	1064	3156	7108	431	315	417	1443	442	330	553	3576	274	223	7726	2355	5822
5.05_740.54		[M+H]+		740.544	ESI (+)	5.051	2428	2134	647	2429	5145	2773	4315	2231	1282	2638	1823	3205	2716	2220	1912	23516	5676	18629	36864	15625	18155	5522	25844	8743	21784	7591	3636	13557	27368	79149	4642	4335	3726	13362	5597	4271	6390	26238	3525	3417	62273	17194	32650
5.10_629.55		[M+H]+		629.551	ESI (+)	5.096	511	442	207	198	120	437	646	562	476	137	216	278	854	200	213	2220	2819	3272	3088	1882	2139	1350	1188	1893	1832	3602	1564	1572	2793	4526	1086	1772	941	1928	476	1578	1396	2425	617	1469	5442	2429	5880
5.12_717.54		[M+H]+		717.541	ESI (+)	5.118	67.23	67.23	67.23	67.23	67.23	67.23	67.23	67.23	67.23	67.23	67.23	67.23	67.23	67.23	67.23	67.23	67.23	9950	16224	67.23	67.23	1642	2960	67.23	67.23	67.23	67.23	67.23	4480	41098	67.23	67.23	67.23	67.23	67.23	67.23	67.23	11237	67.23	67.23	26904	9575	36926
5.13_788.56		[M+H]+		788.557	ESI (+)	5.132	1061	825	750	743	706	320	1176	536	714	901	290	1167	1329	775	794	6174	3621	3537	7315	2647	2456	2417	4442	2081	3622	1303	1375	2653	5110	14149	2538	1978	843	2515	756	722	194	4541	745	730	15935	4433	22422
5.14_717.56		[M+H]+		717.558	ESI (+)	5.14	49.35	49.35	49.35	49.35	49.35	49.35	895	49.35	49.35	49.35	49.35	49.35	49.35	49.35	49.35	8477	10649	13973	17143	5996	7600	4232	8267	8017	9721	11300	2885	5294	9618	12895	3892	1615	49.35	49.35	49.35	49.35	49.35	8840	49.35	49.35	15330	8883	11539
5.16_544.51		[M+H]+		544.51	ESI (+)	5.16	156	150	133	87	1.76	115	118	56	113	61	90	80	91	65	18	121	67	1.76	88	131	122	1.76	220	297	95	88	1.76	85	95	146	147	97	136	85	83	82	62	1.76	81	67	161	91	96
5.20_766.55		[M+H]+		766.552	ESI (+)	5.197	212	8.26	228	680	207	8.26	8.26	195	304	150	8.26	8.26	507	8.26	263	8.26	8.26	8.26	8.26	8.26	478	122	8.26	400	8.26	8.26	8.26	8.26	8.26	8.26	8.26	8.26	8.26	8.26	439	329	487	8.26	8.26	8.26	8.26	8.26	8.26
5.22_814.56		[M+H]+		814.561	ESI (+)	5.223	862	751	229	530	788	392	788	283	388	288	223	613	1288	362	301	1951	2269	2151	2679	786	1529	1652	1856	1727	826	1132	334	1643	2302	18852	847	2055	373	1818	458	409	1415	4453	414	170	16629	4022	11997
5.29_522.60		[M+H]+		522.598	ESI (+)	5.293	15563	13755	15343	18083	13884	17242	13218	13758	18853	14491	12901	18484	16003	14195	13041	15315	14120	13439	14967	15221	14233	13409	16419	18679	15406	14750	13924	13489	17244	16447	12839	14665	11593	17050	14534	12762	15456	13563	11731	12667	17341	13726	14688
5.30_742.54		[M+H]+		742.541	ESI (+)	5.302	4.96	4.96	4.96	4.96	4.96	165	317	247	4.96	101	110	158	140	181	119	4.96	4.96	4.96	4.96	4.96	556	701	4.96	777	4.96	4.96	4.96	464	4.96	8847	4.96	412	198	480	656	264	932	4.96	254	4.96	4.96	4.96	4.96
5.30_795.62		[M+H]+		795.62	ESI (+)	5.305	1311	2832	406	1733	561	3884	266	908	765	2499	1188	2412	952	1268	770	10647	10201	6926	17998	7637	8380	4963	12766	5088	10692	15348	4337	8587	13748	18073	8933	3433	2063	8144	1819	3779	1202	5881	1875	7162	26637	7506	26737
5.33_806.57		[M+H]+		806.566	ESI (+)	5.328	186	134	134	230	79	162	299	178	198	206	186	273	131	5.42	144	548	729	274	1354	191	391	394	403	129	601	994	208	201	620	2013	210	208	204	578	228	175	83	1319	111	547	1583	495	4359
5.40_757.56		[M+H]+		757.556	ESI (+)	5.402	3.75	3.75	3.75	3.75	3.75	345	3.75	3.75	3.75	3.75	3.75	226	3.75	3.75	3.75	3.75	1756	677	3392	3.75	828	3.75	3.75	3.75	3.75	3.75	3.75	1215	3.75	29865	3.75	280	3.75	549	3.75	677	254	7690	3.75	3.75	18813	3.75	27624
5.41_840.54		[M+H]+		840.544	ESI (+)	5.406	1662	2.35	692	140	943	2091	2947	1379	129	243	403	2231	150	109	651	192	5387	5233	2.35	2906	2.35	2.35	2.35	1238	5986	3410	694	1785	4846	2.35	2455	2391	1305	355	2087	1823	2.35	11451	992	1772	12384	2.35	2.35
5.42_1494.14		[M+H]+		1494.14	ESI (+)	5.418	2.43	72	2.43	2.43	46	50	105	34	2.43	24	2.43	2.43	2.43	2.43	2.43	139	68	150	168	68	51	128	79	53	370	195	80	76	101	6285	115	28	2.43	118	2.43	2.43	63	2581	2.43	38	4718	599	8136
5.43_1194.82		[M+H]+		1194.82	ESI (+)	5.431	12307	8723	9156	13163	9540	12385	9950	11050	11897	9753	9066	14702	12967	9427	9109	12703	9604	8898	13230	11126	11970	10773	13608	15872	12901	11310	15007	8981	13041	15783	10951	9506	14077	12644	5887	6920	11282	11380	7022	10017	15497	10931	12942
5.44_757.57		[M+H]+		757.57	ESI (+)	5.44	3.45	3.45	3.45	3.45	3.45	3.45	3.45	3.45	3.45	3.45	3.45	3.45	3.45	3.45	3.45	3.45	3.45	3.45	3.45	3.45	3.45	3.45	3.45	3.45	3.45	3.45	3.45	3.45	3.45	3.45	3.45	3.45	230	3.45	3.45	3.45	230	3.45	3.45	3.45	3.45	3.45	3.45
5.44_840.53		[M+H]+		840.525	ESI (+)	5.444	434	2.38	237	2.38	2.38	1617	2622	391	686	2.38	2.38	2353	2.38	305	306	2.38	2.38	5233	2.38	705	2.38	2.38	2.38	2.38	5986	5092	2.38	2.38	4853	2.38	2276	2.38	465	2.38	2.38	1075	2.38	2.38	2.38	5672	2.38	2.38	2.38
5.45_840.56		[M+H]+		840.559	ESI (+)	5.447	682	1528	475	1506	696	648	1648	1379	1178	686	1605	1353	2233	1149	246	5421	5364	5233	9616	2906	5174	2223	5888	3830	3694	656	1712	3315	2121	27304	2269	2391	1133	5166	2087	1127	1116	11451	911	3.45	25147	8264	23813
5.45_850.55		[M+H]+		850.554	ESI (+)	5.451	1801	1955	1310	2071	1500	2559	3779	1847	2276	1359	986	1934	2799	1134	559	4507	5990	5576	10535	3145	3655	3857	5382	3036	6355	6539	1665	3594	5649	15443	4297	2508	1452	4809	1889	2349	1003	13805	1307	7129	16761	7155	15692
5.45_1542.14		[M+H]+		1542.14	ESI (+)	5.452	143	263	77	113	0.99	120	1223	298	320	41	0.99	136	246	53	0.99	1119	3128	1492	7833	728	1014	1291	2151	577	3145	3093	430	1024	2752	23488	857	160	78	1714	91	322	114	17587	48	4353	23504	5063	25630
5.46_1520.17		[M+H]+		1520.17	ESI (+)	5.457	367	505	161	485	34	687	2131	343	717	38	2.98	310	771	50	129	2656	5273	4553	15562	1346	2262	2494	4075	927	5529	6272	540	1970	5077	48024	2446	528	326	2830	606	637	119	34080	77	5962	48159	8735	56037
5.46_798.59		[M+H]+		798.586	ESI (+)	5.46	473	654	252	851	642	879	800	1172	364	405	305	619	2037	286	241	2969	7718	5876	10926	3529	3134	4074	1878	1797	5878	8343	899	2913	5271	17274	3579	2326	1335	4859	237	1875	371	5	511	1794	15019	5627	13465
5.47_775.54		[M+H]+		775.543	ESI (+)	5.471	3793	3432	3655	5085	4032	4433	3804	3489	4704	3921	3378	4748	4210	3586	3527	4209	4033	4197	4157	2260	3710	3553	4106	4963	4713	4278	3420	3815	4653	4312	3841	3472	3439	5070	3249	3565	3600	4064	3421	4338	5044	3945	3411
5.48_769.57		[M+H]+		769.575	ESI (+)	5.48	2327	2161	1259	2121	1823	2498	2470	1976	2560	811	2038	2133	1324	1714	1006	5011	4517	4268	7218	3746	5319	3918	5412	4373	5282	1891	2816	3800	4865	7693	3763	2789	1641	4487	2262	2365	2889	6930	2158	3396	11773	6497	9425
5.48_735.56		[M+H]+		735.564	ESI (+)	5.48	1497	2588	1814	1649	864	2327	2449	1562	2293	1479	1131	1600	2608	1674	945	2545	4311	3583	7773	1211	3560	1767	3514	3135	3622	4010	2409	3312	4538	21911	3242	1928	984	2074	1484	1766	736	9263	266	2593	13660	2052	18234
5.48_819.64		[M+H]+		819.636	ESI (+)	5.483	1843	2151	730	1770	1004	1137	3004	1382	2265	1148	1116	1616	2127	705	1174	3805	4097	4241	5495	2632	3003	3118	4096	2735	5057	4782	1932	2776	4898	6930	2735	2410	1449	4105	1791	1861	647	5398	832	5212	7558	4642	5143
5.49_1570.18		[M+H]+		1570.18	ESI (+)	5.487	2.87	77	2.87	154	82	107	81	2.87	2.87	2.87	132	107	2.87	177	129	2558	3359	1707	5816	2.87	374	102	1853	2.87	2544	3416	2.87	2.87	3026	10159	532	2.87	105	1626	81	2.87	2.87	2620	48	3928	12730	1316	15538
5.50_838.65		[M+H]+		838.654	ESI (+)	5.495	10380	8825	8402	11839	8893	10220	9163	8666	11366	8726	8575	12040	10852	8510	8424	10291	11850	10007	10500	10087	10929	9643	11206	13598	12462	11269	9428	10005	13780	12383	9859	9002	8563	12899	7823	9123	9397	10004	8395	10930	13816	9096	5542
5.50_853.67		[M+H]+		853.668	ESI (+)	5.496	4889	4459	4035	5809	4558	4875	4276	4300	5728	4268	4246	5884	4826	3745	4129	5314	4398	4475	4105	4579	4885	4462	5011	5797	4975	4693	4387	4476	5572	4767	4585	4190	4294	5591	2970	4088	4486	4377	4371	4482	5083	3933	4156
5.50_769.56		[M+H]+		769.559	ESI (+)	5.497	17.28	17.28	266	17.28	17.28	17.28	384	17.28	354	17.28	198	17.28	17.28	476	493	17.28	17.28	17.28	3012	17.28	2998	3355	3559	1151	17.28	17.28	17.28	1018	17.28	21355	17.28	480	569	1582	868	404	1057	3552	436	17.28	15511	4956	22335
5.50_579.54		[M+H]+		579.535	ESI (+)	5.498	324082	283272	262455	370117	286386	316298	299960	265267	358979	273326	280864	370819	325791	262904	265065	358969	343365	334622	347545	317596	335534	298153	362332	384582	362417	341817	289689	311037	383315	401174	318216	279287	265908	374273	254539	276743	286023	352876	277958	338630	443348	317368	373460
5.50_774.53		[M+H]+		774.534	ESI (+)	5.503	13163	11405	11928	15512	11532	12909	11410	10716	15455	11617	11618	16059	13474	10898	11026	13834	12281	11914	12192	12382	12819	11868	14276	16425	13522	12795	11683	11762	15051	13670	12484	11282	10885	15301	10413	11139	12208	12015	11233	12020	15333	11548	11513
5.50_795.51		[M+H]+		795.515	ESI (+)	5.504	11259	4325	10296	13027	9807	7967	6305	8840	13033	6987	9058	14038	10917	8780	8984	5456	1146	8069	58.55	2393	1843	3815	58.55	13522	1826	58.55	8454	1418	3088	58.55	5871	8676	8419	6028	7839	7462	9809	1664	9216	1320	58.55	1930	58.55
5.51_786.61		[M+H]+		786.606	ESI (+)	5.509	22389	29629	12815	28194	15339	35962	27204	26872	30374	13262	17517	22483	24412	13312	11388	62313	70460	75609	141411	52491	57970	54775	71751	49258	81912	103836	26443	42760	87322	224729	46500	28543	23235	65073	20430	37196	21501	104036	19012	94412	294529	84886	308868
5.51_789.60		[M+H]+		789.604	ESI (+)	5.513	306	245	305	1024	445	524	384	4.82	1245	360	498	924	349	439	157	885	981	1721	3851	1715	348	383	934	403	501	3078	308	263	1212	6122	468	328	339	740	333	1048	1105	1175	4.82	1087	7265	2836	7903
5.51_808.59		[M+H]+		808.585	ESI (+)	5.513	2296	3166	1219	2889	1651	4025	3338	2704	2975	1483	1966	2284	2641	1161	1393	6745	8211	8461	14115	5656	7302	6392	8853	5207	9717	12022	2862	4631	9215	20838	5280	3670	2787	7188	2275	3832	2374	10404	2193	10399	27069	9726	27886
5.53_790.56		[M+H]+		790.561	ESI (+)	5.533	1385	1942	471	1772	1689	1504	1376	966	1616	1308	1183	2882	1660	1020	942	3595	3584	2018	5588	1592	4154	2282	3931	2997	3372	1187	1440	2093	4804	40789	2477	1808	760	4203	2987	1464	3529	16628	1426	662	32218	8800	29137
5.55_668.62		[M+H]+		668.621	ESI (+)	5.555	16341	14673	15151	18465	14907	17326	14555	14563	20066	14283	14371	18337	16410	15260	13421	16274	15294	13923	14653	20285	16651	14528	16946	20048	17143	13855	14113	14409	17758	15635	13759	14652	12306	18108	14142	13963	16072	13743	12701	14984	16791	19314	11990
5.56_582.56		[M+H]+		582.558	ESI (+)	5.558	11.3	260	425	11.3	453	174	148	656	230	325	11.3	11.3	244	410	208	527	887	397	641	907	381	456	756	692	927	521	434	629	603	5547	661	521	866	567	492	216	167	2426	287	550	4268	1375	4511
5.56_625.62		[M+H]+		625.625	ESI (+)	5.562	109	374	271	152	104	205	89	166	109	61	86	134	215	208	103	143	150	415	713	122	628	237	468	189	192	317	139	351	2.9	3159	482	312	84	182	287	175	85	1291	2.9	139	2511	857	3152
5.57_791.56		[M+H]+		791.561	ESI (+)	5.571	717	673	575	803	1064	1048	914	598	1196	794	900	1599	1339	467	245	1447	2066	1268	2953	1000	2263	1796	1403	1377	521	470	1058	1070	2479	19713	5.52	1030	536	1125	684	848	1935	8033	526	314	15451	2121	14031
5.61_1572.19		[M+H]+		1572.19	ESI (+)	5.607	2.3	29	32	45	29	51	53	39	2.3	2.3	2.3	69	41	2.3	60	1378	1564	3620	9168	1003	826	348	1804	1175	1034	14732	851	467	3611	18175	377	140	2.3	208	52	175	52	4193	2.3	3049	21274	3929	41237
5.61_876.57		[M+H]+		876.57	ESI (+)	5.607	871	1343	690	980	221	731	1192	530	1564	503	381	1181	1374	351	317	3735	4711	6644	10107	3934	3658	2981	5120	3802	4914	12240	2939	3346	6969	11939	2671	1740	246	2868	1196	1833	532	6202	506	6671	13870	6586	16347
5.61_866.54		[M+H]+		866.543	ESI (+)	5.609	811	879	760	1181	625	1035	1388	822	1560	512	578	1435	1279	645	578	3420	4214	4971	8065	3464	3402	2671	4711	4450	4483	9551	2966	3048	7055	11196	2415	1623	845	3048	1186	1663	492	4841	461	5405	13066	5203	12672
5.61_844.65		[M+H]+		844.653	ESI (+)	5.61	130	276	148	115	2.43	198	419	161	253	130	271	325	450	103	92	3397	4642	6474	8992	3749	3327	2323	4676	3419	4547	9994	2683	2699	7302	10349	1610	1081	204	2037	389	907	128	6375	46	6442	12236	6334	8747
5.61_824.56		[M+H]+		824.561	ESI (+)	5.611	68	187	101	94	91	168	348	65	255	2.4	75	190	105	115	51	1309	2386	3719	4577	1485	1069	812	2635	1493	2121	6449	508	845	3816	8529	801	312	82	346	196	362	82	4087	38	3078	8650	3968	10361
5.63_719.56		[M+H]+		719.565	ESI (+)	5.635	8.14	2114	2134	571	2576	1415	1923	8.14	1569	1526	1289	1992	288	2114	502	8.14	8.14	6976	8.14	1942	8.14	8.14	8.14	8.14	8.14	8632	2686	8.14	8.14	8.14	3660	1750	902	2231	8.14	1289	8.14	8.14	133	3582	19204	5856	8.14
5.67_546.53		[M+H]+		546.526	ESI (+)	5.672	65	32	82	140	1.55	111	85	119	91	50	38	57	33	72	44	80	115	55	1.55	85	1.55	113	122	139	142	73	101	153	156	230	67	146	62	84	101	199	82	180	99	138	478	1.55	756
5.68_586.52		[M+H]+		586.519	ESI (+)	5.676	118	110	3.8	3.8	3.8	139	121	95	111	3.8	137	87	86	75	175	89	3.8	84	202	3.8	3.8	100	133	3.8	96	104	75	3.8	3.8	3.8	3.8	49	128	169	3.8	3.8	149	294	3.8	3.8	794	262	438
5.68_1536.09		[M+H]+		1536.09	ESI (+)	5.679	2.54	2.54	2.54	2.54	2.54	29	2.54	2.54	61	25	2.54	2.54	50	2.54	2.54	2.54	62	44	36	40	46	2.54	2.54	2.54	2.54	2.54	2.54	30	56	393	27	2.54	2.54	2.54	2.54	33	2.54	2.54	2.54	2.54	413	88	600
5.68_774.60		[M+H]+		774.601	ESI (+)	5.679	913	1123	1027	1845	714	1189	1807	1811	975	276	798	1457	1619	1088	541	2650	2182	3024	4065	828	568	3602	1421	1657	3665	2532	1708	1406	2518	12148	1704	924	1433	3318	514	1119	543	6872	881	2570	20964	3371	12463
5.69_744.56		[M+H]+		744.556	ESI (+)	5.688	1708	2487	374	1201	1691	1000	1893	2891	2517	1201	1090	2030	1112	1139	854	3193	4500	4159	7755	3531	6294	4612	8156	4044	5153	875	2088	1945	7218	32848	561	2083	1468	2785	1750	1371	2851	12857	1305	201	19141	7583	18327
5.69_719.57		[M+H]+		719.572	ESI (+)	5.691	422	1155	953	417	162	416	449	488	325	539	631	645	896	575	523	823	3085	2777	3842	464	309	310	588	2159	1235	6356	525	2057	2238	3.84	1956	1487	401	899	1449	1369	300	1508	331	4148	11597	3241	17556
5.70_748.59		[M+H]+		748.586	ESI (+)	5.695	463	558	543	725	457	724	1039	509	753	596	252	476	1294	799	322	1059	2318	1851	3123	1282	1464	2321	1798	1761	1472	1751	939	1226	1938	15092	1321	707	540	1883	1019	427	749	5616	560	1114	11027	2272	9674
5.70_794.57		[M+H]+		794.572	ESI (+)	5.702	1.91	121	112	207	75	196	130	159	1.91	161	1.91	360	158	100	123	1.91	1.91	1.91	1.91	171	1.91	204	295	1.91	1.91	1.91	1.91	1.91	1.91	1874	1.91	173	87	337	136	125	395	1.91	117	1.91	2508	618	3129
5.70_745.57		[M+H]+		745.571	ESI (+)	5.704	1255	1.63	1.63	1.63	734	401	449	1831	1309	715	650	1023	1.63	617	672	1494	1.63	1.63	4116	1.63	2477	4210	5162	883	1.63	1.63	308	1485	5931	22833	1.63	1930	669	1406	489	414	1073	9050	373	1.63	3877	4505	3906
5.75_744.58		[M+H]+		744.578	ESI (+)	5.749	3279	3458	2311	2418	2254	2961	3399	3008	3599	2050	2643	3300	3812	2274	2322	7811	9690	11104	17553	6577	7889	6922	13435	6596	10320	11137	3780	5926	12553	49967	4388	4596	2191	6102	3540	3305	3456	20414	2386	7237	40662	12643	64123
5.77_742.57		[M+H]+		742.573	ESI (+)	5.77	163	343	305	236	93	147	180	298	235	187	104	164	278	66	85	203	276	205	894	533	456	314	469	672	338	1833	365	731	425	5650	430	502	168	550	311	463	135	1705	287	690	5318	1752	12636
5.78_532.44		[M+H]+		532.441	ESI (+)	5.78	3757	2348	2371	3909	3240	4370	6186	2320	4667	2822	2329	3570	4628	6001	2940	2885	3092	4153	6139	4540	4868	3329	4369	5302	4066	2701	2890	2726	3378	4523	3337	9389	2698	3006	2073	2615	3101	3198	2182	4480	4069	4280	6325
5.78_537.39		[M+H]+		537.395	ESI (+)	5.781	15426	9247	10029	16226	13831	18444	23103	9129	18542	11206	9985	14670	17392	24042	11926	9635	7654	11095	15708	14114	14943	10429	14840	17414	13114	5656	9313	8953	9489	8426	10579	35523	10703	8944	7418	8686	13136	7933	8218	14706	8570	11916	10234
5.79_777.57		[M+H]+		777.565	ESI (+)	5.791	383	142	129	542	214	216	236	361	414	281	244	892	1007	846	380	1402	1654	2131	4233	2792	2087	1925	3123	2486	2273	1932	1674	1335	3866	11315	1397	956	257	2127	1295	402	1177	4394	518	692	15571	6024	18517
5.80_768.57		[M+H]+		768.569	ESI (+)	5.797	302	169	206	159	124	4.13	4.13	101	203	203	215	181	261	160	4.13	331	587	651	2333	474	210	312	354	133	593	4.13	4.13	311	207	4168	4.13	410	450	4.13	4.13	544	399	551	350	176	3635	1144	12893
5.88_1075.71		[M+H]+		1075.71	ESI (+)	5.881	5415	3944	4759	6268	4215	5473	3974	3721	6218	4519	4507	6455	4947	4083	3806	4639	4105	3832	4340	3863	4363	3335	4957	6513	4731	3845	3339	3545	4769	4179	4436	4353	4258	5211	3269	3685	4982	3863	3750	4221	4488	3183	3863
5.88_701.41		[M+H]+		701.407	ESI (+)	5.882	10144	7100	8640	10182	7717	9730	7753	8319	10221	8031	8367	11099	9217	7392	7735	8898	7668	7137	7649	8697	8379	7710	9452	10763	9055	7271	7210	7205	8878	8186	7866	7852	8346	8808	7018	6782	8812	7283	7501	7552	8759	7236	7476
5.88_685.44		[M+H]+		685.438	ESI (+)	5.885	84684	63445	71160	88936	67854	87115	67052	67537	92990	68534	73181	97182	79485	65088	62570	75816	65115	63780	68562	72708	69902	65944	77825	98100	76968	66897	59020	59198	70991	71971	65902	66950	71171	77878	55577	53643	72016	65028	59701	65161	74359	62359	63720
5.88_1347.88		[M+H]+		1347.88	ESI (+)	5.885	23701	14428	17130	21554	15937	24280	17632	18617	23388	17901	21585	24135	19734	16571	16143	17781	14428	14331	14180	17591	16167	16421	18496	24976	17538	15167	13851	12222	12873	12786	14951	16475	21681	17151	11957	10716	18068	13923	13059	14281	13023	14245	10284
5.89_753.56		[M+H]+		753.561	ESI (+)	5.886	31824	17620	25240	33026	24739	32084	23719	25215	34549	25218	26930	35666	30319	19645	23042	28947	24874	23586	26244	26344	26474	25187	31345	38298	29035	26651	22094	22159	27252	31787	24798	24497	22529	30014	20099	17342	24890	25587	21316	24365	30436	18169	24063
5.89_778.59		[M+H]+		778.588	ESI (+)	5.887	25791	18680	19807	26244	19992	26919	22101	21224	28076	20200	23820	29341	23848	19593	18376	24535	20891	21826	24432	23046	22372	22065	26108	32343	24906	22901	18243	18596	22687	27863	20511	20709	22609	24181	15690	15283	21507	21312	16779	20165	30683	21020	29506
5.89_680.48		[M+H]+		680.482	ESI (+)	5.887	5118	3550	3876	4846	3926	5012	4223	4004	5070	4286	4677	4947	4319	3642	3861	4370	3969	3942	4108	4252	3932	3946	4476	5181	4717	4196	3482	3371	3678	4539	3939	3856	4274	4415	2851	2682	4019	3840	2953	3743	4362	3910	4390
5.89_707.49		[M+H]+		707.493	ESI (+)	5.887	109551	81604	87137	114361	86309	112266	90457	87341	121295	86773	93758	130149	103087	82017	79344	102409	90267	89576	99879	94810	94209	86514	111741	134030	106541	96738	79769	78303	103273	114938	87954	86340	89172	108629	71271	66435	88642	92153	72876	87135	123799	86745	112464
5.89_721.51		[M+H]+		721.506	ESI (+)	5.887	48392	37844	42085	52541	40136	49883	40000	39071	54936	39577	40242	59644	46994	38710	37183	47021	41857	40751	47028	43594	42715	39368	51615	59584	48907	44446	37256	37922	49628	54990	41555	38676	39746	50479	34603	33390	40304	43367	35920	41675	58715	39902	52369
5.89_780.58		[M+H]+		780.577	ESI (+)	5.888	17781	14101	15302	19345	14872	18342	15380	14553	20505	14044	15900	21222	16844	14065	13801	17650	15913	15575	18394	16606	16140	15586	18745	22600	17505	16739	13762	14047	18578	20392	15328	14476	15115	18563	12473	12523	15436	16491	12769	14865	22191	14951	19737
5.89_736.54		[M+H]+		736.542	ESI (+)	5.888	74369	54013	59383	75740	58486	77734	62036	60090	82116	59273	64981	85044	68501	56151	54240	67998	59919	62499	66707	63819	63304	59258	74129	89598	70427	64103	52987	51044	66662	74947	58892	58487	62077	70100	46408	44577	58155	59684	49217	57922	78062	58438	69961
5.89_794.59		[M+H]+		794.586	ESI (+)	5.891	5138	4183	4480	5744	4172	5506	4594	4043	6058	4496	4845	6012	4924	4108	4028	5682	4808	4995	5883	5282	5053	3962	6047	6680	5730	5626	4558	4362	6016	6907	4881	4502	4578	5787	3479	3461	4243	4862	3619	4855	7461	5224	7566
5.89_787.56		[M+H]+		787.556	ESI (+)	5.891	9397	8192	8405	10379	7904	10253	8379	8289	11289	8087	8307	11753	9628	7526	7510	9655	8583	8466	9661	9534	8830	8313	10264	11578	10096	9184	7919	8051	10315	11911	8490	8024	7865	10266	6891	7044	8467	9210	7330	8512	12376	8730	6241
5.91_550.63		[M+H]+		550.629	ESI (+)	5.912	27124	24917	26908	33073	25304	33275	25045	27637	32589	25738	24554	30721	27845	28373	25413	27999	28041	25396	26648	29435	28579	27536	29963	34364	27936	28115	24914	24989	31416	30362	23251	26429	22420	30153	33035	24026	28421	25182	23285	23738	31539	30119	30519
5.92_639.64		[M+H]+		639.641	ESI (+)	5.925	4053	4241	3936	4873	4057	3895	3603	3567	5058	3609	3334	5433	4852	3483	3542	4597	4270	4252	4790	4279	4486	3837	4976	5225	4617	4408	3670	4583	6000	5951	4460	3939	3079	5337	3505	3911	4188	4617	3644	4653	6910	4135	5652
5.98_753.56		[M+H]+		753.563	ESI (+)	5.979	3869	3799	3173	4065	3193	2910	4147	3114	4573	3302	3571	5984	5101	3596	2998	13085	8679	9345	17449	7974	9514	7935	16003	9253	12951	7456	4008	7173	13120	53345	6882	6061	2618	9742	4746	3628	6993	17610	3893	2886	50516	20170	57958
6.01_568.57		[M+H]+		568.568	ESI (+)	6.011	18562	15662	16681	21076	15744	18634	15187	14700	21464	14825	14558	22726	19277	13933	14376	19639	17834	17619	22592	17816	17836	16239	20880	23019	20899	18415	15053	17136	23970	32199	15952	15851	12416	21401	14751	15236	16509	21852	12861	15195	34738	18187	28164
6.05_811.66		[M+H]+		811.656	ESI (+)	6.053	1826	1394	1426	2523	6043	4.43	3366	768	3737	659	2198	4.43	7664	2747	2299	4.43	10153	209	2267	8121	8636	9356	298	4.43	1590	4.43	289	1649	1427	4.43	2543	4395	3583	11179	4.43	4247	2053	22403	342	392	4.43	4.43	4.43
6.08_812.66		[M+H]+		812.659	ESI (+)	6.079	1641	1182	1268	1755	3.8	3269	903	1246	3.8	1024	3.8	1637	1783	3.8	562	2572	3.8	3.8	5221	3308	3624	3385	3401	3.8	3000	3.8	3037	3672	3.8	3.8	3.8	3.8	1031	2732	2046	1929	1181	8164	1177	6574	3.8	3.8	3.8
6.09_811.64		[M+H]+		811.642	ESI (+)	6.095	3.28	3.28	3.28	3.28	3.28	3.28	3.28	3.28	3.28	3.28	3.28	3.28	3.28	3.28	3.28	3.28	3.28	3.28	3.28	3.28	3.28	3.28	3.28	3.28	3.28	3.28	3.28	3.28	3.28	3.28	3.28	3.28	3.28	3.28	3.28	3.28	3.28	3.28	3.28	3.28	3.28	3.28	3.28
6.10_811.61		[M+H]+		811.612	ESI (+)	6.103	6.65	6.65	6.65	6.65	6.65	6.65	6.65	6.65	6.65	6.65	6.65	6.65	6.65	6.65	6.65	6.65	6.65	6.65	6.65	6.65	6.65	6.65	6.65	6.65	6.65	6.65	6.65	6.65	6.65	6.65	6.65	6.65	6.65	6.65	6.65	6.65	6.65	6.65	6.65	6.65	6.65	6.65	6.65
6.12_814.64		[M+H]+		814.636	ESI (+)	6.122	1075	1559	1154	805	338	760	193	679	945	752	353	1333	2363	195	324	2482	2285	5653	3804	978	2210	4184	3611	2201	1554	3496	991	992	5643	14326	2093	2241	1822	2032	688	1589	803	2820	1250	2144	13582	2121	9358
6.15_666.64		[M+H]+		666.64	ESI (+)	6.147	4338	4418	3601	4164	3416	3767	3375	3323	5610	3550	3686	4413	4052	3593	3316	4016	3808	3620	3824	3868	4162	3544	3976	4484	4226	3620	3520	3785	7372	4309	3271	3444	3117	3986	4651	3272	3867	3444	3039	3227	26005	3814	3484
6.18_696.65		[M+H]+		696.65	ESI (+)	6.183	8965	7598	8467	9652	7972	9143	7423	8035	10326	7403	7905	9554	8824	8444	7919	8540	8661	7744	9072	11588	8890	8125	9386	10030	9451	8703	7509	7928	9393	10906	7850	8172	6600	9877	7912	7463	9219	8645	7316	7853	11613	10304	9013
6.19_589.48		[M+H]+		589.48	ESI (+)	6.188	6.85	557	277	172	181	654	778	359	220	6.85	6.85	6.85	596	6.85	116	208	205	6.85	469	154	6.85	205	157	142	248	195	148	243	144	388	206	154	210	128	132	269	6.85	472	6.85	156	1449	6.85	2477
6.20_684.20		[M+H]+		684.205	ESI (+)	6.204	10034	5520	6598	8245	9337	6504	4015	49463	12227	8305	4709	5998	10749	13920	13176	5557	4276	7229	7619	5106	5195	46107	7992	6197	5653	4930	6576	45170	124391	5382	7091	6408	8977	9951	4940	13434	4697	4032	2990	8945	8655	43518	4494
6.22_815.64		[M+H]+		815.636	ESI (+)	6.217	708	659	525	1127	399	596	1029	654	1033	402	506	358	860	341	255	2696	2892	3118	5565	2375	1412	2303	1225	2945	2836	8621	1411	1416	2969	7733	2570	1386	868	3026	362	1188	421	3186	689	3726	7341	2869	10103
6.23_721.57		[M+H]+		721.57	ESI (+)	6.226	18998	23219	18244	13010	20399	20085	23178	17573	27179	17122	14476	25720	26776	19315	14750	15866	11693	17919	21238	6592	16399	8966	14062	24860	19913	18383	11696	13678	17579	28429	17466	9726	1498	16512	5658	3060	52.9	21293	6811	12925	26873	16584	23060
6.37_369.35		[M+H]+		369.353	ESI (+)	6.368	3542	5487	5538	2675	4515	5387	4998	5118	7668	4092	3968	4252	4308	4026	4391	7150	9606	9853	9009	3896	5456	4852	7074	10192	10398	11808	5807	4815	7407	7517	7361	4617	1480	4870	2243	2267	1383	7936	1809	5239	7890	3655	5843
6.50_666.69		[M+H]+		666.687	ESI (+)	6.5	4266	3726	3847	4795	3839	4926	3191	3628	5185	3812	3632	5017	4753	3517	3393	4230	4053	4097	4476	4503	3858	3845	4573	5298	4543	3965	3676	3785	4913	5589	3916	3768	3254	4842	3298	3169	4188	4067	3087	3919	5391	3665	4352
6.50_652.67		[M+H]+		652.67	ESI (+)	6.501	4210	3987	4016	4998	3905	4600	4622	3514	5453	3977	3773	5622	5054	3750	3647	4470	4462	4369	5019	4753	4347	3864	4642	5578	5174	4218	3735	4204	5655	5931	3982	4250	3457	5125	3452	3310	4109	4441	3384	4087	5808	3904	5169
6.74_478.39		[M+H]+		478.388	ESI (+)	6.736	27951	23905	24479	31292	24220	29281	22167	23938	31926	24038	23504	35262	29826	24059	23080	28042	24437	24484	27792	26333	25713	23625	28927	32913	28537	25441	21598	23850	32736	30041	25426	23702	20470	30548	21316	23319	25829	23774	21730	25870	33451	22652	27204
6.75_576.50		[M+H]+		576.501	ESI (+)	6.746	5182	4404	5763	6687	3544	4350	5930	2945	7302	4158	4053	5772	4713	3339	3814	2916	4009	4328	2860	4301	2630	2910	4843	5652	5100	3996	3984	4815	5195	5102	4635	4763	4237	5900	5396	4206	4048	4567	4553	3374	4180	2549	3270
6.75_489.40		[M+H]+		489.396	ESI (+)	6.746	7609	6000	7474	8735	5061	5813	8145	4402	10142	6016	5864	7770	6533	4272	5286	3557	5416	6033	3514	5986	3418	4096	6373	6777	6598	5585	5545	7015	6476	6944	6364	6543	6085	7819	7250	5757	4956	6696	6440	4555	5122	3845	4443
6.75_736.64		[M+H]+		736.645	ESI (+)	6.748	15704	12430	16962	19174	10572	13194	17187	8596	21632	11981	12266	15888	13332	9510	10976	7747	11338	13037	7645	13556	7109	8391	13884	17021	14712	11726	12384	14997	13896	15059	13445	13556	12914	17116	16172	12714	10802	13538	14176	9317	12090	7827	9682
6.76_813.68		[M+H]+		813.685	ESI (+)	6.765	8943	13456	11383	7213	9853	10238	15475	9331	14991	10128	9210	11908	16465	10003	8042	21762	29191	38610	44262	15649	20555	17808	36208	21028	29206	27198	13752	18338	37190	141680	15330	10781	5585	15964	11607	6667	5389	65906	4819	13549	90075	28916	83266
6.79_596.60		[M+H]+		596.598	ESI (+)	6.794	8232	6685	7651	9047	6894	8037	6747	6377	9506	6708	6429	10338	8210	6059	6499	8039	7346	7494	8574	7907	7148	6519	8268	10223	8554	7963	6108	7195	9656	11449	6630	6555	5419	8593	6285	6446	6740	8336	5440	6583	11486	6902	9864
6.81_591.50		[M+H]+		591.499	ESI (+)	6.807	812	839	1475	1058	734	1886	1700	714	730	1177	962	1436	1381	711	879	576	300	277	654	895	199	472	782	524	622	1140	833	461	794	1143	769	708	837	434	890	390	586	891	264	561	1688	1061	3551
6.81_551.51		[M+H]+		551.506	ESI (+)	6.809	742	748	1460	1117	579	1292	1212	760	1154	716	421	1029	1049	680	661	518	404	253	467	353	533	366	672	643	662	372	575	660	762	844	585	370	499	825	541	268	384	826	286	1026	1580	1214	2236
6.81_750.56		[M+H]+		750.557	ESI (+)	6.814	17559	13904	15835	18159	14637	18588	14129	13750	20565	13974	14635	22069	19366	13794	13034	16892	14894	14227	16860	15969	15186	13287	17980	21296	17762	12273	13416	14394	20741	20293	16071	14153	13343	19899	14160	13376	15686	14628	12636	15381	21951	14260	18126
6.84_758.22		[M+H]+		758.222	ESI (+)	6.836	8699	4742	4952	6990	6823	5279	2839	39813	10582	6215	4238	5837	8875	5516	10887	4237	3816	5996	6131	4692	4718	35674	7169	5824	5105	4398	5442	38546	100536	5877	6255	5814	6247	9211	3781	6856	4602	3775	2942	7758	8134	36085	4768
6.86_735.59		[M+H]+		735.591	ESI (+)	6.855	3877	11745	5884	3738	7670	6590	10487	6914	10098	5833	5821	8996	12608	7212	5096	4556	5219	8685	11152	3812	4589	2781	6655	9297	7446	7438	4557	4904	8591	11957	6692	3490	1845	7025	2970	2348	549	7599	2494	4697	11261	5362	10906
6.87_577.52		[M+H]+		577.523	ESI (+)	6.868	225	281	239	486	320	1441	1398	561	774	313	248	444	1999	288	174	394	329	655	628	288	417	529	2.92	722	328	975	105	156	669	861	517	302	449	358	163	294	122	1082	2.92	492	2124	593	2612
6.87_667.53		[M+H]+		667.529	ESI (+)	6.87	281	164	118	119	158	317	343	3.9	264	325	114	165	177	126	199	562	3.9	266	659	113	481	153	261	248	281	164	209	135	896	494	164	150	122	356	170	225	115	318	205	1615	7054	4529	7918
6.90_703.56		[M+H]+		703.563	ESI (+)	6.902	3673	11440	7673	3634	7167	8035	12034	6635	11923	6398	6524	8214	12199	8380	5472	6258	7655	10790	12351	5033	6444	3759	8365	12931	10774	11231	5963	5630	10344	15786	10078	4897	2095	7403	3599	3152	1380	11610	3040	6017	11996	5658	11041
7.03_628.60		[M+H]+		628.603	ESI (+)	7.03	162	241	311	85	60	4.48	390	4.48	143	197	122	108	174	4.48	90	212	241	220	2455	98	494	450	712	206	494	4.48	281	314	615	7804	231	234	156	183	904	178	129	2802	292	233	4632	2466	11951
7.19_671.52		[M+H]+		671.521	ESI (+)	7.186	9278	6861	9303	10779	6253	7051	9393	5073	11801	7265	7793	9763	7632	6152	6895	4825	6178	5520	4151	8573	4712	5616	7120	8810	6511	4772	6410	7274	6609	6004	7457	7857	7849	8834	9977	8014	7021	7895	9774	5452	5884	4764	5006
7.25_698.61		[M+H]+		698.61	ESI (+)	7.252	2943	3520	1753	2017	2210	3527	2464	2183	2397	1608	2166	2637	3111	2718	1655	8892	14290	27910	24327	6315	8361	5116	14404	10213	18207	23366	8794	6968	17813	17034	9368	4282	712	8854	2370	2092	327	10680	1102	17574	23736	7928	8040
7.26_369.35		[M+H]+		369.351	ESI (+)	7.257	3691	5694	4044	3644	4558	4973	4661	4530	5123	3497	3942	4592	5583	4808	3331	7381	12214	20545	18935	5506	7553	5013	11838	10753	15666	17856	7138	6504	13901	15614	9153	4998	1873	8056	2846	3079	1370	10406	2373	12433	15077	5752	6600
7.26_768.69		[M+H]+		768.686	ESI (+)	7.258	3639	6245	3465	2535	4241	4732	5044	3040	5365	2910	3526	4551	6191	4452	3111	9853	17757	34209	32266	6770	9518	5676	16771	14534	23753	30133	10543	8057	21363	24847	13117	5584	749	9430	2725	2466	123	15373	1577	16463	23175	7006	8637
7.39_740.64		[M+H]+		740.641	ESI (+)	7.392	1012	1589	1344	1232	1274	1715	2984	1814	2824	934	1160	995	1672	972	630	2971	2321	3460	3468	1524	1391	1723	1898	2614	2650	3803	2429	1955	3138	6056	1913	483	1137	2098	833	495	464	3494	491	2616	5390	2137	4479
7.39_745.60		[M+H]+		745.597	ESI (+)	7.393	853	960	1746	1247	947	1303	2976	1656	2785	1095	1039	856	1459	538	694	3651	2019	2205	2108	1589	2005	2215	922	2257	1732	3453	2871	2467	1898	4463	1807	1152	1820	2055	938	972	770	2359	630	2268	4628	1757	4202
7.43_832.24		[M+H]+		832.24	ESI (+)	7.426	6238	3558	3956	5848	4866	4152	2422	23956	8301	4450	3390	4544	6004	3477	7899	4307	3448	4497	4096	3535	3762	22046	5393	5523	3887	3795	4082	24029	62567	4511	4487	4044	4212	6479	3183	4237	3902	2864	2778	5546	5849	22795	4361
7.43_766.65		[M+H]+		766.652	ESI (+)	7.433	20.26	20.26	20.26	20.26	20.26	20.26	20.26	20.26	20.26	20.26	20.26	20.26	20.26	20.26	20.26	20.26	20.26	20.26	20.26	20.26	20.26	20.26	20.26	20.26	20.26	20.26	20.26	20.26	20.26	20.26	20.26	20.26	3724	20.26	20.26	20.26	3203	20.26	20.26	20.26	20.26	20.26	20.26
7.45_766.67		[M+H]+		766.673	ESI (+)	7.447	14075	50325	31606	13833	29526	37394	60500	27124	55536	21649	24574	34622	51894	31504	17690	46845	70576	121586	108093	26493	33784	20303	53893	72436	73647	112178	48263	37210	60407	76557	60561	25116	6782	40651	12891	10836	682	66407	8803	44976	94741	30736	49472
7.45_293.21		[M+H]+		293.211	ESI (+)	7.449	2147	6645	4667	2031	3956	4775	7520	3978	6699	3079	3179	4538	6538	4743	2755	5809	9389	16138	13994	3639	4384	2771	7040	8817	8431	13889	6237	5011	6705	8966	8257	3213	1141	5411	1851	1617	310	8475	1448	5967	11027	3774	6368
7.45_737.62		[M+H]+		737.62	ESI (+)	7.45	2930	7946	5983	2100	5254	6706	8847	4893	9351	4571	5145	6639	8616	5887	3747	8101	10719	13412	13546	5060	6118	3844	9543	12242	11253	13186	7844	6316	9121	12700	9453	5211	689	7497	2768	2255	198	10839	1925	7250	13738	5156	9359
7.45_311.22		[M+H]+		311.224	ESI (+)	7.451	2542	7955	4768	2544	4732	5506	9104	4183	8310	3836	3901	5695	8067	5175	3490	6857	10712	18215	15862	4219	5296	3686	8262	10102	10051	17157	7814	5781	8045	10188	8957	3972	574	6271	2453	2140	517	10239	1550	6518	12698	4628	7212
7.45_701.55		[M+H]+		701.548	ESI (+)	7.453	11040	33216	23690	10702	21284	26042	37597	20174	39109	16372	18056	24744	35150	22736	13961	31350	44953	62577	60863	19105	23346	15652	36327	47286	45896	61957	31011	25439	37238	46884	39710	19341	4572	29170	10560	8611	2569	41044	6833	29667	54865	21209	34596
7.46_780.69		[M+H]+		780.689	ESI (+)	7.455	6560	23182	14385	5741	13521	16582	27246	12815	24981	9961	11504	15075	23338	14162	8290	20069	32084	55243	50392	11238	14480	8807	23779	32238	32651	50773	21068	16421	26147	34121	27251	11489	2760	18561	5983	4956	1089	29221	3788	19384	40695	13755	21340
7.47_369.35		[M+H]+		369.354	ESI (+)	7.468	15346	43803	25314	13512	26747	28989	45410	24835	39942	19560	22394	29328	40984	28032	18098	33109	49841	87607	80288	20066	26924	16519	41801	48879	55373	80370	32908	27628	46382	55273	42883	17890	4585	31950	10927	9141	2516	46481	7075	40524	66451	24795	34759
7.48_782.70		[M+H]+		782.703	ESI (+)	7.481	8783	22822	12340	7685	13519	14758	21027	12564	19740	9772	11371	16571	20628	14141	9255	13642	18713	35987	35166	8495	12996	7016	19406	20115	25115	31928	12861	11366	24027	28006	15777	6858	1835	13838	4391	3679	1100	18080	2902	22369	34014	12235	16146
7.49_739.63		[M+H]+		739.634	ESI (+)	7.487	5066	10786	6954	4740	7514	8204	10096	5274	10846	5455	6277	9977	11945	7901	5734	7644	9726	14195	15283	5340	7550	4048	10660	11138	12346	14021	6837	6752	12252	15649	8192	4115	1086	8555	2933	2316	667	10152	1540	11667	17347	7368	10051
7.49_725.62		[M+H]+		725.62	ESI (+)	7.489	8488	19340	10447	7088	12088	13230	17156	11309	17080	8266	10312	15268	18717	13109	8402	11829	16076	26794	27700	7860	11293	6456	16641	16862	21984	24090	10711	9908	20090	25739	13029	5890	1588	13515	3899	3420	747	16846	2125	20044	30826	11628	16110
7.49_719.54		[M+H]+		719.538	ESI (+)	7.489	5041	7311	5414	4298	6030	5769	6504	5320	7646	4945	5413	7676	7840	6173	4263	5857	6174	8657	8770	4262	5653	3749	7448	7421	8380	8192	4629	5039	8636	8763	5764	3566	1181	6452	1436	2178	814	6421	1811	7823	9840	5480	6218
7.51_413.27		[M+H]+		413.266	ESI (+)	7.507	15649	12381	14095	17556	11551	14076	9577	11429	16362	12163	12244	17937	13329	12207	12851	12917	10688	8919	10657	14301	12410	12293	14003	16344	14212	10054	10004	12107	14455	11977	12415	13677	13566	16091	12796	13558	15029	11380	13319	11205	13652	10573	12664
7.53_649.47		[M+H]+		649.467	ESI (+)	7.529	8160	3508	3539	5030	3829	7982	3525	3568	5052	3506	5625	5167	4799	3385	2805	3706	3035	3794	3899	3701	3450	2840	3674	5034	4757	3362	4565	4053	4810	4693	3031	4219	4747	4966	3605	3297	3940	3166	2905	4744	4207	3988	3527
7.56_647.46		[M+H]+		647.46	ESI (+)	7.561	64779	28158	26360	41139	29366	64139	24795	26521	37387	28510	46748	41045	36767	24639	21988	26043	24556	30141	31528	27391	25496	23227	28723	39236	37518	24661	35651	31198	37145	38710	22436	32398	36612	38952	26747	23790	30677	22303	22201	35303	32443	31519	23637
7.56_624.63		[M+H]+		624.631	ESI (+)	7.561	2282	1788	2270	2543	1821	2296	1696	1986	2526	1744	1835	2555	2480	2095	1934	2144	1784	2080	2625	2037	2163	1866	2512	2609	2280	2039	1991	1941	2789	2916	1820	1844	1654	2562	1832	1574	1962	2341	1460	1687	2898	1849	2542
7.56_750.41		[M+H]+		750.408	ESI (+)	7.562	5891	2672	3170	4651	3015	5530	2935	2933	4336	3120	4413	4468	3770	3040	2517	3211	3069	2577	3456	3117	3182	2543	3592	4272	3919	2863	3738	3290	4150	4532	2628	3438	3553	4402	2668	2783	3626	2825	2573	3873	3889	3645	3169
7.56_672.61		[M+H]+		672.613	ESI (+)	7.563	92	87	310	66	93	212	202	200	202	2.33	2.33	113	2.33	121	141	400	253	255	658	150	262	127	444	119	507	441	249	276	167	3300	349	68	126	494	273	103	264	2601	68	87	1711	413	4197
7.58_751.56		[M+H]+		751.558	ESI (+)	7.579	8460	7016	7625	9534	7208	8407	6646	6859	9550	6701	6757	10630	7812	6823	6545	8475	6551	6822	7782	7756	7280	6323	9025	10783	8714	7927	6937	7423	10124	9872	7856	7000	6466	8776	6179	6510	7156	7233	6346	7957	10300	6601	8879
7.59_735.74		[M+H]+		735.736	ESI (+)	7.591	313	238	220	230	171	459	566	210	321	294	67	342	422	117	141	424	472	454	1543	578	851	368	952	721	524	310	392	704	740	6125	578	298	363	868	767	255	481	4033	297	796	3568	1831	7855
7.59_1318.24		[M+H]+		1318.24	ESI (+)	7.591	39	29	2.58	53	59	2.58	2.58	36	2.58	2.58	74	51	2.58	2.58	2.58	2.58	35	2.58	108	2.58	2.58	28	52	41	2.58	2.58	2.58	29	2.58	729	29	72	2.58	32	34	26	2.58	265	45	36	301	92	1366
7.59_692.67		[M+H]+		692.669	ESI (+)	7.592	433	240	302	257	248	230	340	158	250	183	215	123	435	230	90	632	474	385	1078	516	354	215	618	493	469	369	341	457	537	3337	489	158	319	599	633	108	190	1819	204	388	1988	1265	4173
7.59_749.75		[M+H]+		749.752	ESI (+)	7.592	116	323	102	122	54	245	67	53	205	69	41	114	132	116	102	293	327	266	735	93	198	245	386	219	241	273	3.61	171	119	2326	209	206	127	189	154	106	156	1422	177	292	1042	410	2898
7.61_1292.22		[M+H]+		1292.22	ESI (+)	7.608	59	2.28	2.28	41	2.28	2.28	2.28	2.28	2.28	2.28	50	2.28	2.28	2.28	2.28	76	38	2.28	50	2.28	2.28	26	36	2.28	50	2.28	2.28	2.28	2.28	209	2.28	2.28	2.28	2.28	94	2.28	40	110	2.28	38	144	33	1006
7.62_709.72		[M+H]+		709.719	ESI (+)	7.616	162	185	163	3.49	81	101	82	120	208	189	180	209	55	92	38	261	322	506	930	206	354	153	963	452	555	224	221	278	397	2261	224	101	66	149	303	71	131	1212	145	91	1544	728	2347
7.63_632.63		[M+H]+		632.628	ESI (+)	7.628	100	72	52	108	181	146	160	94	92	98	62	159	167	138	109	231	81	285	479	240	112	117	168	347	135	228	98	306	1.78	2143	229	111	169	296	57	67	207	1366	160	259	1420	461	2910
7.66_369.35		[M+H]+		369.353	ESI (+)	7.658	7598	8036	14411	11826	10897	12554	5200	14533	16228	12807	10319	6968	5827	8785	11956	10216	6672	5437	4291	4575	7146	8830	5543	12052	7715	6381	4980	5150	4578	6540	8110	7848	6824	5909	5360	7021	9198	5829	7975	5731	5448	4315	4857
7.76_780.68		[M+H]+		780.684	ESI (+)	7.761	3226	10308	7569	3484	6913	8060	15052	5826	12834	4746	5565	8059	11128	6426	4348	14193	21395	32721	29767	8479	10480	6608	17205	22558	22082	30904	13871	11378	19535	21883	17921	8180	2016	11824	4298	4346	1299	19149	2273	10415	21784	7336	15636
7.76_766.67		[M+H]+		766.672	ESI (+)	7.762	7138	19311	13459	6620	12183	14546	26943	10707	23654	8580	9394	15078	19636	12357	7871	25818	38952	61174	58278	15227	19308	12387	32377	41964	42874	58649	25960	20690	37009	42020	33356	15083	3314	22430	7837	7529	528	36821	5220	18384	39500	13627	27336
7.76_701.55		[M+H]+		701.548	ESI (+)	7.764	7984	18545	13002	5831	12155	13132	22507	10223	20847	8390	9664	13786	18068	12187	7981	23448	38252	53159	53582	14959	18890	11642	31145	40267	42323	50556	24337	20098	36463	37626	32419	16255	4045	19976	7509	7696	1532	34632	5493	17204	30573	11845	21877
7.77_696.59		[M+H]+		696.592	ESI (+)	7.766	2835	6637	4638	2252	4382	4901	8677	3567	7459	3235	3146	4945	6697	3662	2875	9128	14535	22159	20856	5641	6831	4354	11055	15286	15423	20729	8953	7900	13110	14776	12169	5756	702	6995	2690	2428	320	12662	1991	5741	11243	4458	8944
7.82_672.63		[M+H]+		672.628	ESI (+)	7.823	85	132	47	131	105	198	266	70	4.69	85	4.69	4.69	90	116	124	107	95	171	320	103	132	87	241	172	416	200	127	95	4.69	826	118	115	174	384	415	78	114	875	230	645	1137	252	3577
7.82_650.65		[M+H]+		650.647	ESI (+)	7.824	152	273	141	169	70	197	220	122	256	119	222	267	95	64	235	137	83	408	952	377	383	278	354	434	438	521	277	189	453	1721	446	303	186	281	394	340	247	1370	126	980	1958	928	4850
7.84_269.23		[M+H]+		269.228	ESI (+)	7.844	140	48	159	186	176	88	89	98	219	66	168	111	98	170	166	214	149	204	192	107	139	146	165	90	246	169	162	219	208	144	174	81	84	110	130	120	94	47	126	140	131	99	204
8.01_701.55		[M+H]+		701.549	ESI (+)	8.007	749	1862	2388	531	1214	1268	4375	875	3601	1168	906	1764	1800	1041	652	18350	19345	26676	22439	8510	10367	7324	15990	20986	18666	31441	16162	13657	13874	16640	18493	7957	1172	8378	3458	3638	1962	18670	1750	6284	9738	3375	13692
8.01_766.67		[M+H]+		766.67	ESI (+)	8.008	441	611	452	427	357	386	5320	279	1122	259	405	1347	948	490	779	19677	20769	32501	26309	9300	11172	7588	16720	23617	19832	37609	17644	14571	16909	19484	19150	7731	14.65	8796	3731	3673	484	20726	14.65	7215	11834	3729	14893
8.02_724.65		[M+H]+		724.65	ESI (+)	8.015	3918	4751	2438	2451	3360	5677	9407	3064	2713	2564	1836	4398	4678	3200	1998	4741	13149	11813	22622	4140	2914	5558	3298	6517	15990	20499	4845	5657	8165	7740	15450	2792	1016	6252	1769	2402	695	14031	841	8928	14271	3158	6551
8.20_687.57		[M+H]+		687.569	ESI (+)	8.203	8077	13204	8959	5521	8645	7825	10319	7482	11733	7152	8748	13640	12019	11314	8760	9354	11940	14948	19150	7775	9965	6893	15292	13365	17284	16162	5832	7537	17878	16660	10643	6118	2469	13316	4807	3867	1886	12890	3218	17820	19667	11068	14247
8.20_369.35		[M+H]+		369.352	ESI (+)	8.204	3546	5765	3815	2566	4049	3824	4965	3951	5889	3289	4228	5332	5468	4887	3670	5143	5996	8567	10325	3461	4848	3583	7368	6639	8855	8879	2746	4102	8425	8927	5674	2813	1283	6494	2234	2103	1068	6710	1466	7662	11001	5276	7201
8.21_974.84		[M+H]+		974.841	ESI (+)	8.207	202	1695	932	575	345	2167	3633	983	2027	583	683	605	1686	458	266	4724	2195	7427	4510	1559	2592	1048	1444	3482	1501	3262	4059	2971	5656	7004	1626	913	427	2323	33	348	74	2068	343	2711	10823	2955	3423
8.24_688.58		[M+H]+		688.58	ESI (+)	8.241	3482	6857	4738	2489	4423	3995	5301	3794	5224	3105	3684	4972	5576	5603	3601	5012	6094	6349	10028	3658	3162	3661	7912	6601	8372	8473	2377	3270	9373	6722	5268	2511	1005	5138	2657	2204	570	6569	1181	7028	10394	5635	7263
8.25_737.75		[M+H]+		737.75	ESI (+)	8.252	206	171	447	212	2.07	360	472	228	429	286	153	120	259	77	275	448	699	503	1085	135	280	202	691	551	2.07	565	257	189	505	4861	359	169	162	130	713	109	298	3669	156	329	916	1126	6826
8.32_707.61		[M+H]+		707.609	ESI (+)	8.319	10034	18818	13453	8375	12966	14367	18070	11462	19474	9545	11345	18180	19301	13766	10704	15561	17654	25209	27736	10192	14102	9036	19478	19346	23497	24981	11259	12367	24394	24278	15307	7280	2619	21143	6185	5656	1786	16928	4141	29864	38900	16274	23852
8.32_736.66		[M+H]+		736.66	ESI (+)	8.319	3995	7870	5685	3669	5135	5838	7953	4918	7284	4139	4827	6959	7740	5599	4410	6828	7257	10803	11819	4414	5774	3446	8243	7680	9620	10911	4682	5290	10048	10384	6025	2739	785	9114	2693	1942	782	7462	1581	12611	17019	7046	10022
8.32_369.35		[M+H]+		369.352	ESI (+)	8.32	5605	9917	6823	4385	6894	7667	10718	6400	10052	5668	6175	8921	10480	7499	6017	8692	10843	14863	17104	5612	7440	5585	10237	9915	13304	15192	5881	6864	12355	12609	9267	3799	1789	11937	3375	3220	1240	10516	2389	17307	21513	8912	12445
8.32_277.22		[M+H]+		277.217	ESI (+)	8.321	3599	6672	4739	2900	4647	4691	6244	4065	5819	3414	4135	5536	5973	5017	3838	5317	6034	9375	9822	3291	4786	3184	6586	5600	8225	9010	3796	4537	7725	7596	5119	2538	1152	6646	2226	1861	515	6429	1453	10575	12787	5579	7592
8.32_721.62		[M+H]+		721.622	ESI (+)	8.321	8663	14271	10394	7656	11089	11590	13247	9264	14860	8551	9202	14699	14637	11142	8890	12531	13759	18095	20121	8811	11349	7584	16069	15312	17707	18275	9113	9978	18569	18375	11684	5971	2001	16700	6133	4827	3.98	13962	3716	20319	27773	13030	18269
8.32_685.55		[M+H]+		685.553	ESI (+)	8.322	30008	50231	36910	24999	36662	39568	46394	32669	51223	29094	32823	50528	51631	39416	29759	41516	46843	62584	69217	29364	37977	25127	52732	49575	61669	64342	29488	34539	62211	59214	39921	20987	8651	58115	18685	17146	5337	45292	12700	74800	93644	44470	59365
8.32_764.68		[M+H]+		764.677	ESI (+)	8.323	69.47	69.47	69.47	13696	6095	69.47	69.47	13865	69.47	13971	69.47	69.47	9773	69.47	69.47	69.47	69.47	69.47	69.47	13435	69.47	7549	69.47	69.47	69.47	69.47	8352	69.47	69.47	69.47	69.47	8640	9757	69.47	16198	9882	6787	69.47	4453	69.47	69.47	69.47	69.47
8.35_708.62		[M+H]+		708.621	ESI (+)	8.351	4112	8613	4378	3128	6826	7500	9308	6413	9863	4449	4896	8192	4900	6606	4405	7674	7914	13191	15270	5403	2947	2982	10577	4325	12406	9561	4940	2894	12763	11538	4951	3311	528	5749	2919	1658	5.05	9451	839	15537	21124	8791	12180
8.40_750.56		[M+H]+		750.556	ESI (+)	8.399	12719	9963	11735	14701	10421	12069	10193	9917	15092	10822	10289	16204	12921	9957	10345	11567	10786	10974	12560	12035	11832	8257	13541	17120	12958	11744	9814	11083	15261	14997	11904	10453	9870	14926	10045	9938	11070	11636	9894	11375	16281	9983	12284
8.42_980.28		[M+H]+		980.278	ESI (+)	8.42	2002	1865	1740	2159	2455	1443	1004	13983	3916	2027	1267	1309	3096	1368	3956	1428	832	1831	1380	1231	1388	12564	2743	1959	1759	1603	1614	15184	41127	1770	1716	1936	2288	3557	1259	2075	1443	1217	965	2992	2558	14117	1646
8.44_909.72		[M+H]+		909.718	ESI (+)	8.442	544	2592	1287	483	726	3229	4754	1183	2362	1017	859	1374	3279	1187	519	6724	3412	9831	6344	2709	4165	1653	2752	5230	2475	4586	5770	4625	7940	9498	2524	1068	1089	3092	565	816	130	3386	393	3435	11448	3364	4864
8.54_383.33		[M+H]+		383.332	ESI (+)	8.542	7192	13942	6970	4518	11382	13475	13302	8472	12561	6376	7846	9461	13858	7499	6918	7447	12842	16387	19713	5773	5989	4521	11214	9906	15247	13710	5271	5555	12184	11091	12118	5958	1842	8013	2405	2922	477	13163	2567	9996	15895	5259	6233
8.60_911.74		[M+H]+		911.737	ESI (+)	8.599	313	190	305	142	134	109	753	391	423	252	133	141	645	3.85	294	573	722	1385	1061	322	288	295	519	405	386	1462	476	351	1700	2121	485	200	286	421	97	154	190	695	120	609	1068	489	805
8.60_906.78		[M+H]+		906.783	ESI (+)	8.603	0.91	184	277	128	137	399	415	289	153	254	170	132	0.91	94	130	516	0.91	367	492	294	255	205	0.91	0.91	0.91	307	390	384	0.91	785	53	54	301	0.91	25	111	84	167	83	595	0.91	134	278
8.62_369.35		[M+H]+		369.352	ESI (+)	8.622	5155	11273	5851	4625	8844	9816	10923	7419	11035	5350	6828	6883	11399	6730	6256	6134	12721	13369	17057	4307	4609	3586	10373	8962	14450	13228	4567	4230	10426	8748	10670	4840	1606	7498	1796	2028	790	13257	2080	7496	10156	3533	4122
8.62_709.62		[M+H]+		709.623	ESI (+)	8.623	3791	9133	4871	3587	7267	9281	8952	6471	10078	4151	5425	5699	10243	5504	5080	5189	10655	11130	14743	3650	3613	2881	8517	7318	12405	11561	3572	3454	8311	8098	9328	3995	1219	6151	1489	1494	344	10691	1716	6136	8873	2831	3256
8.63_752.69		[M+H]+		752.692	ESI (+)	8.626	18660	42376	21771	16658	35278	43378	42906	29508	46365	19600	23770	27043	46883	24487	21806	24458	49685	55358	73335	15983	17497	13216	41184	36271	58450	55705	17687	16125	40084	34866	44287	17848	3900	27662	6630	7445	2169	51504	6695	27963	41646	12274	14061
8.63_766.71		[M+H]+		766.708	ESI (+)	8.629	11223	25369	13309	9880	21201	25382	25863	18194	27096	12026	14651	16032	28551	15016	13544	14819	29456	33358	44327	9819	10292	7861	24347	21705	35883	33041	11132	10018	23917	21428	27465	11182	3034	16770	4371	4562	1120	30950	4290	17345	25547	7727	8914
8.63_687.57		[M+H]+		687.572	ESI (+)	8.629	13639	27177	15749	12228	24500	28992	27168	20082	30449	14154	17256	18704	30922	17853	16877	16275	30600	30621	40882	11727	12493	9142	27067	23390	35897	32612	11768	11430	25385	20935	27607	13011	3692	19258	5333	5654	1300	31755	5134	19585	24518	9096	10214
8.70_895.74		[M+H]+		895.741	ESI (+)	8.696	766	2427	681	1104	791	2917	3435	1652	2683	866	1156	1660	2958	1080	676	3681	1751	4889	4124	1919	2923	1605	1938	2785	1847	2962	2512	2611	5456	5826	1725	1064	1058	2901	670	786	245	1701	434	4778	9585	3510	4862
8.73_893.72		[M+H]+		893.72	ESI (+)	8.732	483	2279	1143	613	513	3160	3693	1386	1600	1373	973	1073	2858	1168	164	4914	2227	6087	3751	2085	2632	2058	1819	2837	2330	3329	3085	3566	5748	6617	2319	393	930	2949	730	910	229	2735	741	4846	15973	4119	5079
8.79_894.72		[M+H]+		894.725	ESI (+)	8.791	1164	2521	1428	1367	1432	4182	5011	1630	3187	1550	931	1938	4029	502	407	6075	2134	6768	4451	2194	3567	1576	2215	3516	2287	4041	3960	4274	6926	8030	2044	958	1167	4052	491	388	1.09	2964	430	6699	13657	4445	5874
8.81_958.85		[M+H]+		958.847	ESI (+)	8.812	834	2389	925	1008	893	2242	3735	1648	2591	640	462	1319	2258	963	644	4668	1746	5350	3633	1679	2647	1240	1687	2774	1738	2974	3120	3163	5721	6928	1023	470	961	2991	679	624	231	1657	591	4925	12621	3722	5117
8.82_893.72		[M+H]+		893.723	ESI (+)	8.82	1786	4993	2461	2468	2071	6516	7816	2962	5253	2381	2100	3013	6339	2328	1370	9183	3801	10398	7663	3765	5523	2941	3411	5301	3934	6394	6185	6121	10502	12762	3233	1922	2157	6725	1571	1720	237	4937	1445	10025	23050	7461	9298
8.84_894.73		[M+H]+		894.725	ESI (+)	8.841	1164	3220	1428	1367	1432	4182	5011	1629	3187	1550	1355	1938	4029	699	826	6075	2134	6768	4451	2500	3567	1805	2252	3516	2287	4041	3960	4274	6926	8030	2044	866	1215	4052	699	772	279	2875	716	6699	13657	4445	5874
8.87_1054.30		[M+H]+		1054.3	ESI (+)	8.867	2180	1343	1125	1594	2156	1097	574	11373	3156	1617	1101	1246	2405	1106	3624	882	278	1379	1229	1069	534	10847	1849	1762	1409	939	1601	13450	36720	1268	1577	1383	1049	2848	962	1913	979	776	809	2495	1906	12928	1196
8.91_867.71		[M+H]+		867.709	ESI (+)	8.915	1139	1368	1105	1137	1249	2268	5644	1611	2043	1098	866	1300	3381	797	109	3822	2783	6218	5313	1722	2113	2144	1026	2580	2841	4395	3376	3745	5508	9281	1976	692	1424	2862	449	883	99	3193	393	4552	14039	4029	6828
8.92_923.01		[M+H]+		923.007	ESI (+)	8.917	8642	5523	7123	9515	5579	7771	5406	5688	8435	7574	5551	11235	7388	5397	7271	6897	8911	7271	8181	7681	5632	4895	8612	8927	9018	6389	5430	7083	10760	10015	6567	6148	6195	7718	5817	5246	6158	6668	5474	6232	9539	5566	6937
8.94_369.35		[M+H]+		369.352	ESI (+)	8.94	3131	6307	4256	2841	5055	5956	6995	4455	6768	3741	3770	4631	6531	4430	3608	5871	8787	10424	11716	3501	4465	3530	7314	6600	10189	9139	4012	3763	7972	7692	7462	3224	1160	5582	1857	1730	706	8011	1652	6987	10268	3620	4917
8.94_972.86		[M+H]+		972.859	ESI (+)	8.94	448	1767	609	753	376	2189	2714	839	2111	683	497	846	1863	598	338	3848	1333	4143	2711	1452	1820	850	883	1803	1354	2440	2339	2530	4148	4961	1232	429	397	2341	421	402	173	1670	330	3558	9361	2941	3617
8.94_752.69		[M+H]+		752.694	ESI (+)	8.941	5240	10747	6654	4750	9639	12291	13798	8215	14812	6002	6883	8693	12505	7477	6220	9893	15544	19393	24032	6134	7281	5211	13995	11885	18271	17026	6832	6474	14332	12800	13637	5948	1248	10585	2940	3028	540	14889	2297	12212	18557	5942	7238
8.94_871.74		[M+H]+		871.741	ESI (+)	8.943	800	1993	738	1004	1104	2525	3852	1528	2437	1006	884	1468	3214	818	585	4249	1678	5207	4139	2075	2238	1254	1714	2929	1876	3237	3414	2533	5886	7297	1764	492	1048	3134	309	538	17	2524	460	4156	11441	3844	4935
8.94_958.85		[M+H]+		958.845	ESI (+)	8.943	550	2135	1124	1152	1012	3447	4007	1260	2757	1224	1052	1422	3075	533	486	4781	1412	5394	4030	1835	2801	1044	1781	2829	1983	3256	3253	3148	5637	7295	1543	910	1224	3252	682	726	140	2213	372	5219	13552	4015	5092
9.02_1449.98		[M+H]+		1449.98	ESI (+)	9.024	2.76	2.76	2.76	2.76	2.76	2.76	41	28	39	73	2.76	2.76	2.76	2.76	2.76	2.76	29	2.76	32	36	2.76	2.76	2.76	2.76	2.76	2.76	34	40	2.76	58	43	2.76	2.76	2.76	2.76	2.76	2.76	29	30	33	44	2.76	56
9.03_599.51		[M+H]+		599.506	ESI (+)	9.027	214	168	133	162	3.8	118	38	259	112	219	196	232	225	172	131	98	118	174	192	131	169	179	103	147	204	197	201	3.8	146	475	143	118	52	98	87	120	293	179	72	101	350	103	387
9.07_895.74		[M+H]+		895.74	ESI (+)	9.074	2086	2561	1722	836	1995	4996	6424	2882	4436	1446	1873	2090	5065	1232	677	5462	3555	7953	8398	2493	1761	2245	3060	3775	3941	6824	4199	3314	7429	5994	4055	1023	1577	3752	652	617	165	3947	585	4694	16369	4351	4322
9.09_719.56		[M+H]+		719.559	ESI (+)	9.088	2659	3118	4501	3045	2906	2729	1457	4877	8415	3521	2543	3367	1496	2165	3192	14791	11399	5055	4461	3887	8505	10183	10463	16941	12396	12557	4648	4780	5984	9114	6749	5995	1585	4712	1326	3370	3787	5755	2099	2925	4426	1654	4044
9.10_897.75		[M+H]+		897.75	ESI (+)	9.102	1957	3417	2044	2067	2361	5685	7240	3480	5318	1908	2249	2537	5501	1752	1181	6403	3524	8600	9144	3040	3210	2155	3217	4340	3665	6114	4405	3740	8288	7288	3884	1503	1620	4330	627	953	332	3917	1352	5408	14297	4190	4732
9.16_869.72		[M+H]+		869.721	ESI (+)	9.163	1180	1497	1668	1559	1835	3100	6381	2492	3417	1140	1388	1897	4718	846	522	4798	4775	6084	8237	2825	3414	2252	1599	3849	4124	6655	4444	4632	7670	10532	3352	1412	1592	4134	428	660	243	2954	816	4250	15446	4946	5989
9.17_960.86		[M+H]+		960.86	ESI (+)	9.173	1529	2846	2115	1620	1893	5217	7241	3110	6185	1590	2191	2147	5185	1389	825	7569	3551	9036	9770	2803	3202	1912	3266	4289	3809	6892	4993	3948	8075	7130	4204	1616	1233	4084	306	705	353	3868	845	5186	17491	4097	4235
9.18_895.74		[M+H]+		895.738	ESI (+)	9.176	3012	7463	5639	4335	5603	14797	18936	9036	13972	4583	5525	5714	13604	3937	2643	16624	8884	21436	23858	7154	7558	4790	7909	11066	9571	15416	11014	10240	19367	16616	9597	4108	3316	10273	1201	2196	589	10223	2694	13401	37847	10127	10372
9.33_896.75		[M+H]+		896.747	ESI (+)	9.33	862	1969	1501	421	1354	3789	3822	2083	2912	865	906	1312	3308	978	684	4159	2286	5938	4862	1792	2299	1624	2081	2977	2690	4006	2751	2314	5073	5633	2422	991	1449	2523	531	495	203	2374	649	3255	11339	2938	3553
9.34_750.56		[M+H]+		750.563	ESI (+)	9.339	12040	9962	11147	14232	10249	12877	9704	9571	14272	9706	9660	15995	12362	9459	9435	11687	10000	10045	11721	11435	10725	9646	12896	15597	12339	10806	9452	10754	14573	13923	11371	9806	9676	13799	9680	9062	10963	10545	9270	10824	15009	9418	11730
9.37_921.75		[M+H]+		921.753	ESI (+)	9.369	263	1136	618	510	460	2140	1872	1037	1948	389	667	415	672	450	540	3194	561	1974	2820	1342	1418	650	923	1204	1150	2446	2573	1378	3649	2308	843	428	360	1313	390	535	235	1095	226	2322	5745	2236	2527
9.37_907.73		[M+H]+		907.729	ESI (+)	9.372	37	180	107	113	150	139	95	58	121	61	126	100	65	75	3.67	481	244	428	1507	292	231	123	359	310	293	507	142	93	242	207	130	267	71	426	40	194	161	206	57	201	503	239	446
9.37_863.69		[M+H]+		863.693	ESI (+)	9.374	5.1	129	224	128	67	226	239	286	154	104	91	371	173	74	254	398	583	582	1732	191	406	300	535	365	736	894	395	206	653	573	317	275	182	470	92	124	211	422	164	207	652	351	687
9.63_845.74		[M+H]+		845.736	ESI (+)	9.632	166	713	590	594	350	1180	1113	398	841	731	252	777	1398	598	275	1788	1265	4713	3184	1769	2772	1757	672	1684	779	3335	1868	1944	4144	3015	979	235	708	581	167	442	246	1044	351	642	2735	813	2670
9.67_897.76		[M+H]+		897.755	ESI (+)	9.668	1353	2642	1575	1250	1542	3515	5394	2132	3672	1489	1499	1835	3404	1199	889	4800	2125	5752	5598	2023	1619	1109	1912	2319	2056	4053	2815	2376	6040	5387	2022	881	1186	2874	246	579	134	2180	754	3659	14288	3576	4365
9.69_870.75		[M+H]+		870.753	ESI (+)	9.685	690	1624	767	272	50	2237	1297	1218	1361	1343	708	795	1121	1432	565	4264	1899	7284	6139	2807	9022	2627	2014	5708	1974	7017	4679	4496	10409	3685	1816	1144	1335	1361	510	1623	459	1637	434	2168	3820	1961	3696
9.78_898.77		[M+H]+		898.773	ESI (+)	9.777	231	793	515	821	741	1248	1380	826	2171	533	467	676	839	555	351	2985	1608	3047	2661	2242	4657	1780	966	2306	1334	3199	2922	1759	3541	2988	1137	865	993	1528	338	586	404	1564	492	1157	3492	1081	2395
9.78_903.73		[M+H]+		903.732	ESI (+)	9.777	729	1070	1148	985	443	1125	1420	1200	3141	826	503	813	712	460	575	4059	1316	2588	1983	1946	4606	1783	795	2337	1534	3392	2611	1564	3883	3033	1229	586	1354	1540	207	891	641	1919	555	461	3368	1252	3120
9.80_875.71		[M+H]+		875.709	ESI (+)	9.8	1183	1565	965	1062	1221	3773	2971	697	2652	1196	563	1676	2249	837	138	4484	5863	10292	6602	3097	4907	5506	2829	3201	2345	4590	3575	4815	10039	6535	1965	741	1488	1274	319	1139	688	2135	565	1740	2264	856	2316
9.89_903.73		[M+H]+		903.732	ESI (+)	9.886	620	446	530	1065	198	1027	1224	1307	2866	354	406	761	800	284	81	3473	1348	1930	1330	730	1387	2050	440	1593	1592	3047	1464	1197	1118	2956	1099	232	1101	1562	192	489	319	1703	490	1121	2717	669	2427
9.89_898.77		[M+H]+		898.774	ESI (+)	9.892	661	474	558	647	495	1114	1327	1051	1988	382	154	692	628	411	209	2504	1333	2089	1891	525	1232	1246	767	1062	1059	2429	1316	1243	1894	2568	1096	182	645	1366	83	470	322	1047	289	794	2169	631	1954
9.93_924.79		[M+H]+		924.789	ESI (+)	9.927	451	509	807	817	734	899	1193	1688	2606	847	529	807	1254	181	456	4956	1955	1766	2489	1263	2859	1318	1228	2159	1566	3467	2268	1718	2469	2574	1119	529	719	1274	381	768	474	2018	198	1016	3638	883	1727
9.95_796.72		[M+H]+		796.722	ESI (+)	9.952	256	71	296	253	236	274	1843	198	289	84	171	247	667	199	63	233	879	544	802	206	178	506	6.31	313	838	1212	184	121	666	915	321	192	685	352	121	181	197	914	270	246	1656	625	770
9.95_878.82		[M+H]+		878.818	ESI (+)	9.954	462	3.41	160	116	206	244	1575	145	258	190	161	269	609	223	136	452	221	1072	1109	93	100	471	114	127	367	1577	311	370	596	1712	371	91	1011	421	118	235	62	1040	65	671	1968	211	1442
9.96_864.80		[M+H]+		864.8	ESI (+)	9.956	320	66	149	149	323	189	1830	173	354	335	159	113	401	166	193	402	1117	1387	1742	201	113	686	85	203	595	1719	425	438	584	1712	198	79	542	539	151	157	201	1330	5.4	358	2082	304	1372
10.00_890.82		[M+H]+		890.819	ESI (+)	9.999	638	83	435	527	286	531	3769	556	603	184	70	321	1153	140	93	1166	2074	3251	4423	797	940	2422	283	711	1840	4146	877	1905	2884	4215	1081	144	1395	813	165	287	249	2227	245	1558	4959	880	4004
10.00_904.83		[M+H]+		904.834	ESI (+)	10.001	355	116	299	649	446	403	2766	434	321	209	122	308	1014	5.11	72	884	911	2918	2866	336	425	1767	303	347	1566	3487	639	1724	1660	3696	683	91	1197	556	127	187	377	1787	350	1218	4465	512	3376
10.02_878.74		[M+H]+		878.74	ESI (+)	10.021	93	1693	437	181	149	1106	4109	2.9	1468	289	84	3394	1851	2964	2102	8355	5208	13439	8253	1894	1365	2197	1540	5122	2207	17082	3994	2170	1255	9558	940	1412	396	1591	239	872	291	3889	108	1662	1040	2628	6156
10.02_877.73		[M+H]+		877.732	ESI (+)	10.023	704	1643	59	211	108	4169	1342	1610	1867	1131	907	1360	2317	1157	676	6631	3273	6908	11572	3587	5854	3583	2390	3913	3638	11285	5026	6065	9291	1267	2509	796	1445	1863	615	2054	1094	3212	1001	4503	7782	2222	9440
10.05_930.85		[M+H]+		930.851	ESI (+)	10.049	741	1148	186	333	4.14	1758	2661	953	912	472	229	700	1763	345	210	3344	2200	5016	6421	2416	2051	3114	293	2292	2454	7000	2553	3645	5773	4577	1645	301	1479	1422	94	1056	449	2644	557	2597	5843	1733	4927
10.07_820.75		[M+H]+		820.752	ESI (+)	10.071	506	599	466	671	362	740	1255	402	815	399	418	859	967	474	643	1501	910	1088	3612	983	872	536	496	1213	2796	2964	2714	2010	2651	5571	1671	757	611	1539	575	363	735	2174	521	1142	1702	909	2030
10.07_916.83		[M+H]+		916.827	ESI (+)	10.075	673	826	268	1029	596	1221	2525	1008	1089	482	278	725	1712	252	166	4079	3294	4752	7191	2649	3261	3762	1662	2325	3236	8464	3226	3350	7442	5280	2042	439	1229	1680	322	1186	726	2451	582	2273	7043	1864	6221
10.09_957.87		[M+H]+		957.865	ESI (+)	10.091	708	3070	713	795	535	2599	3095	1242	2463	1624	983	2247	2987	1364	693	7659	3904	9733	10602	5676	12232	2890	4176	6754	3180	10885	7958	5202	16936	7091	1931	2612	1087	2529	919	1508	476	2946	726	2948	4831	1924	4360
10.11_942.85		[M+H]+		942.85	ESI (+)	10.107	1411	6210	1139	1865	1129	5450	6268	2499	4317	3033	1845	3909	5735	2346	1285	19781	10655	21907	27187	14541	27191	6569	11617	14173	9429	25970	17686	12129	40424	16704	5732	5110	2489	5959	1295	3547	992	6522	984	5867	9515	4814	7885
10.11_904.74		[M+H]+		904.745	ESI (+)	10.112	985	6286	2183	2175	325	7037	2990	3476	4909	2560	2970	3567	4107	3729	2599	14587	4389	14869	13967	12915	25336	4688	7682	10286	4008	14397	14768	7796	26316	8397	3342	5895	3827	3186	2243	3532	1253	2702	642	5119	8645	5517	9596
10.17_878.74		[M+H]+		878.739	ESI (+)	10.17	1796	13189	2348	4276	1566	6012	6894	1802	12588	7399	1098	5364	5176	2621	324	9527	8079	25857	15289	19655	12213	6586	2511	18345	5403	42216	4193	5310	36440	24430	10400	1084	2587	3396	1578	2074	1439	15640	2264	10440	16725	3481	17609
10.20_924.80		[M+H]+		924.798	ESI (+)	10.199	145	200	215	2.64	203	369	26	140	403	301	115	145	732	252	110	2222	1040	1903	2717	1690	2670	556	971	981	292	2892	1980	1048	3074	1006	699	735	271	672	335	377	267	433	301	847	800	517	1234
10.23_839.71		[M+H]+		839.712	ESI (+)	10.229	653	594	572	711	364	813	2579	474	368	499	172	381	1396	558	308	1298	1845	1981	2970	901	1099	2876	382	605	1844	2678	1341	1607	1910	5158	715	571	709	1545	362	805	549	1631	445	1474	5592	1219	2557
10.24_241.22		[M+H]+		241.222	ESI (+)	10.244	4418	3634	4172	5208	3774	4770	3530	3521	5453	3506	3805	6137	4345	3624	3462	4146	3713	3281	4069	3657	3887	3698	4291	5853	4821	3594	3633	3699	5368	4432	4174	3875	3642	5015	3378	3817	4293	3855	3969	4110	5568	3564	4317
10.30_861.76		[M+H]+		861.765	ESI (+)	10.301	303	669	435	306	271	1283	505	148	460	322	182	298	646	247	128	1314	582	1746	1821	533	753	1398	445	1249	727	3465	1383	1401	2178	1973	732	265	437	222	146	422	292	1024	257	1402	2974	927	1481
10.35_872.77		[M+H]+		872.771	ESI (+)	10.352	862	591	244	1152	535	1592	5841	599	922	243	118	1134	2065	121	185	5369	5409	5636	13254	2688	3409	3272	1696	1867	4254	10397	3234	4267	9974	9964	2625	690	1396	3148	255	1277	540	3813	409	2520	3139	1766	4748
10.35_925.80		[M+H]+		925.8	ESI (+)	10.354	725	301	174	653	392	3758	2404	1363	1448	837	594	1246	2018	694	459	12503	5805	8019	18331	4152	8591	3629	5245	4534	5248	11553	6403	5058	14617	5972	3588	2387	1244	3198	780	1663	268	3297	741	2291	4353	2195	3374
10.37_687.55		[M+H]+		687.548	ESI (+)	10.368	4260	4030	3917	4123	3361	3839	2599	3453	4987	3573	3505	6146	4071	3318	3405	5498	5718	5688	7359	5435	5913	4369	8342	7910	7356	7183	4331	4310	8902	6208	4667	4238	2537	5235	3094	3460	3584	4489	2899	4087	4979	3552	3821
10.37_853.74		[M+H]+		853.745	ESI (+)	10.373	317	6.11	445	211	6.11	183	685	429	206	223	451	485	732	253	511	250	541	318	258	564	384	6.11	339	180	6.11	882	177	215	203	339	341	200	349	6.11	306	6.11	6.11	482	241	127	518	591	260
10.38_880.83		[M+H]+		880.833	ESI (+)	10.376	589	191	524	186	119	107	3370	234	320	5.5	112	345	789	428	5.5	183	1009	5.5	373	194	5.5	249	305	5.5	877	5.5	201	5.5	719	2785	160	221	325	599	55	5.5	318	1699	108	264	1587	254	723
10.38_866.81		[M+H]+		866.813	ESI (+)	10.384	1162	259	944	992	838	698	5876	671	1383	722	618	678	1622	720	343	1638	2115	2314	2458	588	427	1649	844	1336	1928	2362	1085	1476	1883	5993	486	669	1528	1873	228	582	272	2667	382	1557	4903	1207	3693
10.39_369.35		[M+H]+		369.353	ESI (+)	10.386	24796	42732	20337	16564	17958	21947	37346	25512	35708	20144	19458	36820	31255	19919	19452	117983	151142	155531	248508	93472	121770	85612	183763	153034	194884	228117	90052	81085	236639	139702	70916	54753	8884	59737	12718	28955	16684	88300	10752	60458	85567	39021	63334
10.40_852.80		[M+H]+		852.799	ESI (+)	10.398	378	297	190	200	6.43	6.43	1281	149	519	312	74	231	337	171	117	6.43	429	561	314	244	132	272	494	348	902	1248	6.43	490	391	2261	162	84	480	239	95	201	191	1037	126	721	1578	285	901
10.40_906.86		[M+H]+		906.855	ESI (+)	10.404	1675	844	713	1996	1073	1865	10988	716	1889	1200	638	1182	2627	633	240	2059	4878	5822	8430	2107	1952	3236	552	2599	5090	7375	3438	2899	6007	12001	3341	236	3510	4871	372	1751	830	5336	358	3928	15180	3742	12081
10.40_892.83		[M+H]+		892.835	ESI (+)	10.405	3431	1682	2239	3371	2919	3460	17018	3091	5323	2117	656	2592	8648	1053	385	7528	8123	11473	14271	4088	2920	7956	1969	4661	8609	14375	5609	7721	10995	19613	5145	736	5360	8574	675	3695	1317	12951	1591	8296	22998	6896	18437
10.41_549.49		[M+H]+		549.495	ESI (+)	10.413	2.55	137	26	2.55	246	235	1202	222	213	2.55	172	2.55	2.55	2.55	90	1268	1090	2300	3250	291	162	596	442	427	790	3407	357	677	1965	2618	465	163	175	302	2.55	219	145	1115	117	329	3958	448	2474
10.41_905.83		[M+H]+		905.833	ESI (+)	10.414	512	511	476	910	668	793	3335	812	1436	338	97	289	1566	226	169	1142	1536	2970	3210	1240	4.18	1792	179	1228	2701	2501	675	2334	2415	3867	1640	221	876	1612	4.18	375	189	3004	234	2207	6341	1831	4052
10.42_855.74		[M+H]+		855.738	ESI (+)	10.418	2870	2651	1101	3242	2101	4967	12162	2950	2577	2174	430	3399	7631	818	822	8203	5987	9121	14061	5941	4202	6563	3262	5827	8046	14097	7131	9065	13278	15157	4751	2079	3830	6823	1019	3607	1608	9445	1446	9678	21455	5728	14653
10.44_367.34		[M+H]+		367.337	ESI (+)	10.436	3806	3032	8836	6469	5370	4842	1887	8180	13721	6226	4575	4184	1899	3587	6145	11799	7523	4222	2505	2780	6470	9494	6090	12935	6714	5998	3747	3593	3162	7043	6308	5841	2948	4398	3156	3952	7177	5203	4099	2942	4567	1784	4059
10.44_918.85		[M+H]+		918.853	ESI (+)	10.436	5726	5563	3825	6489	4642	11183	27164	7946	11780	4655	3121	6267	14661	2392	1858	21720	16185	24152	33060	13046	13434	17387	7523	14290	19606	35674	16238	20527	32691	35430	12975	4377	8150	16393	1886	7650	2989	22953	3932	22504	50199	14953	33101
10.44_385.35		[M+H]+		385.348	ESI (+)	10.437	5715	4939	12678	10021	7933	6583	2476	13505	20026	9091	7104	6268	2554	5176	8331	17304	10457	5318	2770	3851	9257	13753	8383	19237	9858	8034	4941	5336	4382	9836	8989	8855	4093	6849	4314	6570	10918	6934	6984	4364	6418	2252	6067
10.45_369.35		[M+H]+		369.351	ESI (+)	10.445	10013	13976	20337	16564	17958	11299	10836	25512	35708	20144	10205	13551	9572	9304	10410	52152	50257	55051	90538	27899	121770	31978	55405	53861	58749	62126	22070	29196	67374	54746	25658	22104	4797	18243	12718	13209	16684	33230	10752	14833	27325	10533	23779
10.46_575.51		[M+H]+		575.507	ESI (+)	10.46	137	240	154	176	280	136	1658	344	214	242	5.05	244	950	301	237	1593	691	2442	4101	579	1692	5.05	598	908	920	4239	1527	598	4007	1397	405	390	123	944	235	448	159	1280	251	829	2887	726	2173
10.47_850.77		[M+H]+		850.769	ESI (+)	10.475	2838	2380	737	2540	1221	7324	29836	5944	7595	1511	1669	4154	12162	1511	709	24596	5452	34567	26959	9204	10381	7828	6157	10662	23188	21103	8796	17339	46598	39748	9422	2998	5298	8292	1100	4513	718	7110	698	7898	62653	12738	39403
10.48_916.83		[M+H]+		916.83	ESI (+)	10.478	882	1216	627	736	171	1151	2775	1434	1988	939	292	557	1691	842	690	4263	1853	3787	4814	2838	3369	1761	1793	3152	2064	4724	3201	2718	6037	3979	1881	1314	829	2190	374	1109	292	2658	750	2559	4224	2121	2863
10.48_958.88		[M+H]+		958.88	ESI (+)	10.48	3424	9404	3987	4875	2773	10743	16974	7316	13646	5066	3852	6619	12958	2495	2894	32459	12725	29457	41024	18129	25114	10908	14100	20968	13294	38879	22300	18613	48630	27229	9026	7880	6629	12938	2374	5774	2740	16956	2945	16179	31490	12133	21007
10.48_930.86		[M+H]+		930.859	ESI (+)	10.483	621	1957	619	898	865	994	2555	639	1994	699	682	554	1380	367	5.24	2787	1635	6528	3579	1432	2117	1366	1364	1865	1376	3561	5.24	2453	3635	3044	1517	2030	1497	1191	386	475	608	1990	780	5.24	2043	1233	3085
10.49_906.77		[M+H]+		906.775	ESI (+)	10.486	887	4475	2449	2924	1029	3126	6220	3947	3433	2556	2805	2676	3891	1064	1837	9456	3341	8899	16813	3364	3662	4952	3447	5413	7374	11228	8163	4549	14150	7817	2746	4177	1751	2680	2176	2255	2391	5490	1542	4931	11177	5618	12486
10.49_901.80		[M+H]+		901.801	ESI (+)	10.491	4124	12824	4994	6096	3628	16231	16199	11289	16174	6731	6305	8339	14050	5559	4475	57753	14486	43017	72684	30225	50144	12930	22198	25866	16766	67286	40415	23476	86135	29410	12963	12378	10861	15709	4135	9145	4432	16635	4305	21441	42007	18176	34307
10.51_896.72		[M+H]+		896.716	ESI (+)	10.51	3000	5260	2845	3766	2302	5860	6145	3479	6075	3030	2840	5486	7053	2528	2070	7785	4889	7472	8617	7139	7173	4843	6916	7951	4237	7828	6823	6891	10237	8558	4680	3890	4062	6666	1718	3133	2192	6457	1854	6806	9165	5520	6893
10.52_927.82		[M+H]+		927.815	ESI (+)	10.517	463	1412	602	943	338	1447	1750	1497	1833	1158	1019	769	1418	554	486	5421	1680	4357	6057	3913	6108	1451	2617	3065	1914	5750	4382	2303	7705	2944	1660	1518	1261	1512	490	1167	372	1825	514	2280	4324	1962	3827
10.53_810.76		[M+H]+		810.764	ESI (+)	10.53	621	344	651	719	437	465	1075	789	946	172	338	645	396	597	372	570	503	554	846	639	537	827	643	775	770	628	611	338	794	238	610	601	164	808	372	436	179	1099	362	473	1862	318	392
10.55_369.35		[M+H]+		369.353	ESI (+)	10.553	8512	6148	21667	16233	12075	10082	3248	20875	31425	13821	10741	7907	3200	7535	13836	18688	10398	5299	4181	4258	9194	16651	7641	18943	9413	7778	5344	6013	4315	10060	10771	10129	6750	8506	7045	8632	19609	8128	11373	5207	8068	3393	7178
10.55_772.68		[M+H]+		772.681	ESI (+)	10.554	4747	3303	12489	9977	6421	5865	1561	11164	18078	7935	5831	4645	1745	3892	7644	10639	5252	2401	1154	2206	5323	9129	3967	11119	4820	3699	2951	3353	2083	5365	6011	5709	3898	4957	3926	5005	11311	4147	6251	2658	4416	1912	3750
10.56_927.83		[M+H]+		927.825	ESI (+)	10.559	215	398	501	269	295	1568	1381	556	632	579	462	144	740	174	245	2107	1145	2992	3329	1307	3929	1159	764	524	500	3270	595	908	3297	1535	852	447	521	1070	91	661	295	817	131	514	855	738	2426
10.60_900.83		[M+H]+		900.827	ESI (+)	10.596	3.97	3.97	3.97	3.97	3.97	3.97	3.97	3.97	3.97	220	3.97	3.97	3.97	3.97	83	3.97	3.97	3.97	3.97	3.97	3.97	3.97	3.97	3.97	3.97	3.97	3.97	3.97	3.97	3.97	3.97	193	3.97	3.97	3.97	3.97	3.97	3.97	142	3.97	3.97	3.97	3.97
10.60_836.79		[M+H]+		836.795	ESI (+)	10.6	6.43	6.43	6.43	6.43	6.43	330	6.43	6.43	362	6.43	115	282	6.43	6.43	182	6.43	6.43	6.43	6.43	138	6.43	6.43	6.43	6.43	6.43	6.43	6.43	6.43	6.43	6.43	6.43	146	6.43	6.43	6.43	101	177	6.43	181	278	6.43	6.43	6.43
10.62_862.83		[M+H]+		862.825	ESI (+)	10.617	4.63	4.63	4.63	4.63	4.63	4.63	4.63	4.63	4.63	4.63	4.63	4.63	4.63	4.63	138	4.63	4.63	4.63	4.63	4.63	4.63	4.63	4.63	4.63	4.63	4.63	4.63	4.63	4.63	4.63	4.63	4.63	4.63	4.63	131	4.63	4.63	4.63	4.63	4.63	4.63	4.63	4.63
10.62_836.82		[M+H]+		836.816	ESI (+)	10.618	6.53	6.53	6.53	6.53	6.53	6.53	6.53	6.53	6.53	6.53	6.53	6.53	6.53	6.53	6.53	6.53	6.53	6.53	6.53	6.53	6.53	6.53	6.53	6.53	6.53	6.53	6.53	6.53	6.53	6.53	6.53	6.53	6.53	6.53	6.53	6.53	6.53	6.53	6.53	6.53	6.53	6.53	6.53
10.63_862.84		[M+H]+		862.841	ESI (+)	10.626	3.2	162	3.2	3.2	3.2	3.2	3.2	3.2	3.2	3.2	3.2	3.2	3.2	3.2	103	3.2	3.2	3.2	3.2	3.2	3.2	3.2	3.2	3.2	3.2	3.2	3.2	3.2	3.2	3.2	3.2	3.2	3.2	3.2	3.2	3.2	3.2	3.2	3.2	3.2	3.2	3.2	3.2
10.64_868.74		[M+H]+		868.742	ESI (+)	10.638	567	624	490	1193	620	1847	3348	1376	1267	874	376	908	2094	658	90	3265	2553	3825	5387	1450	1182	4071	787	2033	2508	5078	2492	1977	3704	6101	1067	409	1516	3077	333	744	606	2708	746	2931	10089	2386	3363
10.64_926.83		[M+H]+		926.829	ESI (+)	10.642	297	209	122	181	126	313	382	356	297	377	220	102	262	116	88	903	941	1590	4814	408	979	294	448	254	1031	564	772	400	1449	2235	666	2.14	461	560	186	525	344	674	147	232	900	344	563
10.64_464.38		[M+H]+		464.377	ESI (+)	10.643	4422	3612	4047	4805	3625	5070	3676	3243	4887	3488	3468	5291	4465	3484	3340	4523	3990	4164	5808	4301	3892	3365	4177	5269	5496	3978	3688	3796	5081	5488	4094	3563	3093	5208	3609	3470	3801	3706	3174	3998	5589	3761	4034
10.67_841.73		[M+H]+		841.73	ESI (+)	10.667	197	539	258	651	742	469	4104	193	507	116	246	735	147	751	272	1090	1322	2210	2695	924	927	3346	370	221	1189	4915	1460	835	2517	8329	1056	365	121	1359	160	346	184	1843	90	2126	4626	1094	3922
10.67_900.81		[M+H]+		900.806	ESI (+)	10.67	259	278	83	651	70	1231	1400	487	538	251	221	302	773	211	127	2076	1079	1925	3512	682	1275	1171	823	160	1014	1580	920	1126	1944	2140	933	127	704	626	198	266	358	815	235	1314	1648	382	1075
10.71_211.19		[M+H]+		211.191	ESI (+)	10.711	9105	7476	7785	10114	7468	8758	6773	6641	10286	7405	6711	11191	8651	6849	6545	8492	7170	6891	8176	8155	7410	6878	9341	10976	8688	7919	7065	7523	9896	9255	7779	6918	7341	9448	6999	7114	8122	7523	7004	7465	9851	7094	8264
10.73_130.16		[M+H]+		130.159	ESI (+)	10.734	50395	43132	47619	54883	44212	50742	41839	42804	55530	44257	43828	61146	50763	43859	42620	48646	44179	42424	46263	46976	46295	42711	52512	57288	50889	45403	42694	45325	54179	55183	46734	44831	42976	53290	44188	44083	48580	45213	42805	46106	57237	42664	49327
10.76_764.58		[M+H]+		764.579	ESI (+)	10.758	10337	10316	8876	12209	8487	10705	8118	8102	11534	8587	8264	12373	12841	8018	7939	11516	10573	9667	11083	9765	8862	9986	10304	13418	12602	9997	9531	8156	14146	12530	11395	8471	8377	14575	7570	7972	8777	10239	7677	11130	13948	8173	10838
10.78_947.91		[M+H]+		947.911	ESI (+)	10.776	93	1.59	123	1.59	110	16	5075	1.59	1.59	63	52	142	73	1.59	1.59	1.59	1.59	170	1.59	1.59	1.59	39	252	1.59	1.59	12905	238	1.59	1859	1.59	73	217	135	1.59	38	1.59	82	86	90	114	6965	1.59	8716
10.78_960.92		[M+H]+		960.923	ESI (+)	10.78	4.84	4.84	4.84	75	4.84	4.84	1851	4.84	4.84	4.84	76	56	141	4.84	51	1786	4.84	4.84	5473	4.84	4.84	159	210	172	4.84	8623	4.84	4.84	1693	14696	4.84	4.84	127	4.84	4.84	4.84	89	1626	4.84	92	7227	4.84	8809
10.78_902.82		[M+H]+		902.821	ESI (+)	10.781	765	2017	560	938	123	3274	383	1435	3259	340	139	128	2654	820	778	7542	3743	6767	8475	3451	2580	2264	4902	3125	4789	2789	7756	2450	13235	1512	3339	1193	1924	6130	192	990	221	7148	143	18471	18987	5661	4762
10.78_876.82		[M+H]+		876.821	ESI (+)	10.782	2.37	2.37	119	2.37	2.37	2.37	17395	95	2.37	172	2.37	2.37	64916	2.37	165	67879	33396	532	179283	496	202	2.37	125	161	327552	81703	35776	10737	570645	74973	2.37	178	2.37	217509	129	2.37	2.37	42689	191	46444	122142	709	82797
10.78_551.52		[M+H]+		551.518	ESI (+)	10.783	157	48	54	138	193	106	1304	60	293	151	166	2.57	190	92	154	2738	132	284	5026	94	270	239	153	206	1253	5164	162	118	3151	218	88	2.57	372	1490	65	157	120	2879	321	497	1584	703	5024
10.78_960.90		[M+H]+		960.895	ESI (+)	10.784	2013	10458	1190	2399	2003	5317	3.98	151	6344	1693	1923	2496	5949	820	3991	5273	2972	11988	8556	4082	4952	3585	5818	18743	7401	1269	9804	4604	9216	3658	14899	1849	2979	5259	641	1644	833	3631	1102	4176	47448	1826	4982
10.78_825.78		[M+H]+		825.777	ESI (+)	10.784	3683	1691	2360	3106	2701	3066	5820	3770	7269	863	1365	3104	10433	1388	658	9398	14619	13923	13637	5498	3907	7147	3125	6320	19493	5740	9469	7583	13929	15978	7035	999	5932	15371	801	2371	1009	6655	990	7331	39256	13972	4683
10.79_946.89		[M+H]+		946.891	ESI (+)	10.786	5992	7779	2544	5613	4180	22013	3630	18747	7641	4649	7281	5278	9087	4910	1303	12332	9144	14132	30703	19467	25698	20711	208	23685	31850	5600	8643	69	21905	9173	5927	5955	3821	13879	2201	4887	884	8895	1834	16320	68536	30399	10375
10.79_908.86		[M+H]+		908.858	ESI (+)	10.794	288	5.08	173	391	222	359	1019	423	445	95	5.08	194	2232	79	5.08	147	2824	640	3587	5.08	5.08	994	236	369	3241	4168	5.08	1918	1973	2945	240	150	1250	1536	102	102	89	4226	122	5.08	4992	2138	6009
10.79_856.76		[M+H]+		856.764	ESI (+)	10.795	312	7.65	7.65	198	7.65	143	8683	7.65	7.65	141	7.65	7.65	7.65	375	7.65	34884	11468	24824	50450	7.65	7.65	383	7.65	7.65	22960	24900	22454	21128	42330	21099	7.65	221	7.65	18383	7.65	137	7.65	38274	7.65	31252	15092	13989	20300
10.80_934.90		[M+H]+		934.899	ESI (+)	10.797	228	5.46	5.46	5.46	5.46	5.46	5652	5.46	5.46	154	623	142	6159	5.46	271	19574	4635	6971	25200	134	113	241	5.46	241	14879	12002	10872	282	24030	10143	124	5.46	755	9933	5.46	5.46	5.46	19742	5.46	16485	11070	8653	10073
10.80_857.75		[M+H]+		857.748	ESI (+)	10.799	4064	2504	2803	4586	2694	3801	2648	4517	7556	2377	1356	4262	8169	351	1044	4081	3583	3585	6879	6276	5406	5872	4002	6725	4515	3905	6606	2586	6797	5072	5717	2051	5864	10126	1466	3497	2031	4247	1672	3400	17948	6674	4351
10.80_948.90		[M+H]+		948.903	ESI (+)	10.8	643	605	354	120	1242	229	86	1248	229	767	73	451	244	2.27	613	14038	5856	10649	13582	92	1682	1310	84	100	7551	2473	7732	7859	12159	2735	3967	646	610	6591	90	2.27	357	9423	720	10459	3954	4545	2663
10.80_894.87		[M+H]+		894.87	ESI (+)	10.804	5.18	5.18	5.18	86	466	5.18	2543	5.18	5.18	5.18	5.18	5.18	5.18	5.18	54	1298	2289	1504	6041	5.18	363	1441	5.18	5.18	2538	2925	929	5.18	1922	3992	5.18	294	5.18	5.18	166	185	5.18	6157	231	3185	2365	2343	4358
10.81_972.90		[M+H]+		972.904	ESI (+)	10.806	1397	3158	920	1021	1141	4981	178	1277	6110	136	427	551	1751	1213	1709	6015	1368	3133	2895	2611	2496	2545	5947	2241	2034	563	3704	2049	8826	724	3696	839	2094	1486	267	656	629	876	963	3002	7894	1339	847
10.81_878.83		[M+H]+		878.834	ESI (+)	10.807	4.85	4.85	4.85	4.85	4.85	283	12721	4.85	4.85	4.85	4.85	4.85	4.85	4.85	4.85	38794	4.85	4.85	208502	4.85	4.85	4.85	4.85	4.85	4.85	54681	4.85	4.85	40909	51440	4.85	4.85	98	4.85	4.85	4.85	4.85	47156	4.85	50715	19481	4.85	17686
10.81_908.87		[M+H]+		908.874	ESI (+)	10.807	6.01	6.01	6.01	6.01	6.01	6.01	3508	144	1138	6.01	6.01	6.01	6.01	6.01	6.01	6.01	910	6.01	6.01	6.01	6.01	6.01	6.01	6.01	6.01	3382	6.01	6.01	6.01	6674	6.01	6.01	6.01	6.01	6.01	6.01	6.01	3767	6.01	6.01	6.01	6.01	2458
10.81_907.84		[M+H]+		907.837	ESI (+)	10.81	3.23	3.23	281	3.23	160	3.23	888	3.23	248	3.23	132	243	1310	3.23	140	3.23	2593	3.23	1264	3.23	256	3.23	3.23	3.23	1978	10871	3.23	3.23	3.23	4411	3.23	154	3.23	1733	84	165	3.23	3207	3.23	3.23	3.23	3.23	13504
10.82_883.78		[M+H]+		883.781	ESI (+)	10.818	7.81	651	7.81	660	1264	7.81	2430	2067	7.81	153	1798	7.81	8567	1663	719	26434	6029	11369	26727	2656	737	3835	7.81	7.81	14298	5140	15034	14508	25236	5230	7.81	7.81	408	8638	588	1298	1475	18558	7.81	20904	8089	7858	5355
10.82_894.85		[M+H]+		894.849	ESI (+)	10.821	2422	1011	1745	1963	1161	1564	2476	1858	3365	965	780	1615	2801	746	728	1775	2502	2644	3376	2303	1532	1492	1479	2674	2678	2478	2189	3508	3700	5041	2526	1213	2661	4776	617	1577	646	2611	320	1844	8589	2357	2395
10.82_824.83		[M+H]+		824.833	ESI (+)	10.822	10.14	10.14	10.14	10.14	10.14	10.14	95486	10.14	10.14	10.14	10.14	10.14	10.14	10.14	10.14	10.14	10.14	10.14	10.14	10.14	10.14	10.14	10.14	10.14	10.14	10.14	10.14	10.14	10.14	10.14	10.14	10.14	10.14	10.14	10.14	10.14	10.14	10.14	10.14	10.14	10.14	10.14	10.14
10.82_906.86		[M+H]+		906.863	ESI (+)	10.822	614	502	1517	285	415	695	1993	1379	1161	512	708	5.91	3854	5.91	217	7730	4535	5401	10534	738	743	1471	619	5.91	4995	3156	4702	4910	8140	6023	1801	5.91	1682	5668	293	5.91	259	7496	5.91	6330	2591	4791	3614
10.82_850.85		[M+H]+		850.852	ESI (+)	10.823	5.79	5.79	5.79	5.79	5.79	5.79	147869	5.79	5.79	5.79	5.79	5.79	5.79	5.79	5.79	5.79	5.79	5.79	5.79	5.79	5.79	5.79	5.79	5.79	5.79	5.79	5.79	5.79	5.79	5.79	5.79	5.79	5.79	5.79	5.79	5.79	5.79	5.79	5.79	5.79	5.79	5.79	5.79
10.82_850.81		[M+H]+		850.81	ESI (+)	10.825	7.47	7.47	7.47	7.47	7.47	7.47	169992	7.47	7.47	7.47	7.47	7.47	7.47	7.47	7.47	197392	7.47	7.47	522512	7.47	7.47	7.47	7.47	7.47	7.47	511017	7.47	41114	350262	234419	7.47	7.47	7.47	7.47	7.47	7.47	7.47	298216	7.47	229692	83012	7.47	158280
10.82_876.84		[M+H]+		876.842	ESI (+)	10.825	5.21	5.21	5.21	5.21	5.21	5.21	437178	5.21	5.21	5.21	5.21	5.21	5.21	5.21	5.21	5.21	5.21	5.21	5.21	5.21	5.21	5.21	5.21	5.21	5.21	754414	5.21	5.21	5.21	235212	5.21	5.21	5.21	5.21	5.21	5.21	5.21	5.21	5.21	5.21	269359	5.21	492848
10.82_920.89		[M+H]+		920.885	ESI (+)	10.825	5.15	5.15	5.15	5.15	5.15	5.15	14903	5.15	5.15	5.15	5.15	5.15	5.15	5.15	441	23223	8900	7777	35795	5.15	5.15	5.15	5.15	5.15	14780	38596	13713	15020	31049	14159	5.15	188	5.15	6586	5.15	5.15	503	28327	5.15	23364	11220	10916	14813
10.82_922.87		[M+H]+		922.875	ESI (+)	10.825	1916	3.64	3.64	1983	1256	1401	3.64	782	3674	3.64	3.64	1744	5082	3.64	3.64	3127	4777	3952	4109	1969	2132	2100	834	3838	5781	2298	2653	4492	5593	4213	3321	520	901	5928	3.64	1258	3.64	3731	3.64	3671	10183	1935	1920
10.83_855.79		[M+H]+		855.794	ESI (+)	10.826	5.59	5.59	5.59	5.59	5.59	5.59	84786	5.59	5.59	5.59	5.59	5.59	5.59	5.59	5.59	5.59	5.59	5.59	5.59	5.59	5.59	5.59	5.59	5.59	5.59	5.59	5.59	5.59	5.59	5.59	5.59	5.59	5.59	5.59	5.59	5.59	5.59	5.59	5.59	5.59	5.59	5.59	5.59
10.83_850.83		[M+H]+		850.827	ESI (+)	10.828	7439.91	7439.91	7439.91	7439.91	7439.91	7439.91	429984	7439.91	7439.91	7439.91	7439.91	7439.91	7439.91	7439.91	7439.91	7439.91	7439.91	7439.91	7439.91	7439.91	7439.91	7439.91	7439.91	7439.91	7439.91	511017	7439.91	7439.91	7439.91	190921	7439.91	7439.91	7439.91	7439.91	7439.91	7439.91	7439.91	7439.91	7439.91	7439.91	151505	7439.91	441203
10.83_880.84		[M+H]+		880.841	ESI (+)	10.828	292	3.2	544	3.2	389	3.2	1676	3.2	3.2	3.2	3.2	3.2	533	337	372	2318	608	932	7091	233	3.2	709	295	3.2	764	1729	800	724	2660	2343	586	248	641	1037	261	188	341	2641	3.2	2150	2388	1239	1848
10.83_932.89		[M+H]+		932.886	ESI (+)	10.831	4.72	4.72	4.72	4.72	220	4.72	2538	4.72	4.72	4.72	4.72	4.72	4.72	4.72	4.72	9842	1148	3812	13968	4.72	4.72	4.72	4.72	4.72	4270	10172	3378	3040	7092	3672	4.72	4.72	4.72	4.72	115	4.72	4.72	8290	4.72	8265	4576	1764	9843
10.83_934.91		[M+H]+		934.912	ESI (+)	10.832	5.46	5.46	5.46	5.46	5.46	5.46	5848	5.46	5.46	5.46	5.46	5.46	5.46	5.46	5.46	5.46	5.46	5.46	16031	5.46	5.46	5.46	5.46	5.46	5.46	23316	5.46	5.46	5.46	14499	5.46	5.46	5.46	5.46	5.46	5.46	5.46	5.46	5.46	5.46	9743	5.46	29962
10.83_577.52		[M+H]+		577.521	ESI (+)	10.834	989	1659	802	709	972	2863	619	1950	3448	1008	303	1455	4002	581	354	9296	4302	7517	14315	2968	2849	2810	3336	3382	5738	3655	4417	4185	11403	6194	3286	1013	1043	6076	383	779	402	7134	681	6818	14124	4803	1967
10.84_936.89		[M+H]+		936.887	ESI (+)	10.835	950	587	975	1560	1244	1479	4.63	1765	2727	755	428	1516	2889	416	222	2324	2284	2110	1938	1803	2074	2205	1535	2563	3352	4.63	1873	2572	3005	3379	1861	594	1751	4328	277	1287	458	962	462	1828	7410	2906	1860
10.84_932.86		[M+H]+		932.864	ESI (+)	10.838	2854	3558	2465	3448	2704	6643	3.38	4561	7667	2697	2669	3471	7086	1595	1646	3098	4416	5281	8433	5546	5631	4614	5985	6665	5042	4786	4279	4652	7081	5114	5304	3061	4078	8119	1224	2793	1450	5232	2077	4354	15569	5498	3.38
10.84_881.79		[M+H]+		881.79	ESI (+)	10.84	11.96	11.96	11.96	11.96	11.96	11.96	26228	11.96	11.96	11.96	11.96	11.96	11.96	11.96	11.96	11.96	11.96	11.96	166402	11.96	11.96	11.96	11.96	11.96	11.96	104270	11.96	11.96	11.96	62051	11.96	11.96	11.96	11.96	11.96	11.96	11.96	11.96	11.96	11.96	52980	11.96	107258
10.84_369.35		[M+H]+		369.354	ESI (+)	10.842	23073	56081	18966	16310	28335	55931	56608	34559	39284	22686	23758	27927	61633	26723	19843	96958	133599	109208	173075	65464	73202	60249	131416	87406	156434	140512	54426	60704	133633	96310	91276	34572	10055	98215	10787	24188	7566	89926	11562	92797	102988	47496	72237
10.84_603.54		[M+H]+		603.541	ESI (+)	10.844	276	384	194	420	383	346	1165	1076	857	174	191	582	1794	185	149	5323	1791	3520	6656	693	1631	656	879	912	2585	3032	2193	1806	4613	1787	1325	366	336	1792	147	4.12	108	2760	126	3402	5733	1985	1413
10.85_946.89		[M+H]+		946.89	ESI (+)	10.845	12810	18302	10987	15325	13238	31431	19087	22433	36011	12303	12327	17042	32462	8315	7778	57612	24411	44812	44314	27050	25720	22041	28373	32120	31850	23756	30380	30104	57496	22284	25022	14830	16727	38627	5390	12965	5328	37666	10007	43009	67082	30399	14557
10.85_1298.18		[M+H]+		1298.18	ESI (+)	10.845	4026	6141	4037	3336	4120	5543	685	3434	4721	3780	3877	5434	5698	5072	3725	1609	10350	5709	4546	5638	6667	4047	10662	9860	11715	3680	2433	3711	7111	3747	7555	4923	1191	8146	2642	3689	1921	3221	2351	3741	5458	2522	2149
10.85_902.86		[M+H]+		902.865	ESI (+)	10.849	6.73	6.73	6.73	6.73	6.73	6.73	27220	6.73	6.73	6.73	6.73	6.73	6.73	6.73	6.73	6.73	6.73	6.73	6.73	6.73	6.73	6.73	6.73	6.73	6.73	90096	6.73	6.73	6.73	6.73	6.73	6.73	6.73	6.73	6.73	6.73	6.73	6.73	6.73	6.73	6.73	6.73	103020
10.85_908.79		[M+H]+		908.794	ESI (+)	10.849	2566	4074	3334	3307	1947	3750	2540	4888	6282	2941	2880	3672	5157	1719	887	21557	4055	11308	15823	7671	6662	5208	4121	7694	5640	6400	10397	4497	20291	8119	5002	2802	5434	7194	2099	4399	2645	5534	2950	9845	21756	8307	8812
10.85_973.91		[M+H]+		973.915	ESI (+)	10.853	443	714	361	2.85	391	865	879	1866	1124	531	949	540	2008	320	646	9062	1669	4713	6446	1108	2115	1012	1988	1620	2645	4063	3989	2577	7000	3052	2397	673	1995	2501	313	480	381	2964	389	5516	3638	3896	1991
10.86_907.79		[M+H]+		907.791	ESI (+)	10.857	3196	2184	2866	3382	3965	15.98	6669	7302	11922	2478	1895	4385	10614	1755	15.98	32906	5877	17209	17498	11293	12609	7242	3024	10105	11541	8921	17963	11707	33459	12077	9656	3163	7538	14904	960	4427	1533	8165	3891	16848	26642	13032	13764
10.86_898.74		[M+H]+		898.738	ESI (+)	10.864	2508	1071	2397	2689	2289	4464	3368	3297	5430	1867	2130	3241	4529	1285	1657	4920	2575	5462	4003	3931	3686	3164	3947	4457	4469	3046	2927	3053	5825	4312	3705	2014	2456	5146	1163	2121	1734	1758	2290	3697	7602	3780	3453
10.86_902.88		[M+H]+		902.883	ESI (+)	10.864	5.61	5.61	5.61	5.61	5.61	5.61	37882	5.61	5.61	5.61	5.61	5.61	5.61	5.61	5.61	5.61	5.61	5.61	5.61	5.61	5.61	5.61	5.61	5.61	5.61	5.61	5.61	5.61	5.61	5.61	5.61	5.61	5.61	5.61	5.61	5.61	5.61	5.61	5.61	5.61	5.61	5.61	5.61
10.87_551.51		[M+H]+		551.506	ESI (+)	10.865	400	144	181	413	573	302	1184	295	1146	255	125	155	1654	144	145	2738	2093	2276	2575	918	732	1110	324	827	191	1085	1865	1696	4097	3251	1106	99	296	2563	184	138	139	2909	172	2378	5466	1638	726
10.87_878.86		[M+H]+		878.86	ESI (+)	10.866	6.23	6.23	6.23	6.23	6.23	6.23	103346	6.23	6.23	6.23	6.23	6.23	6.23	6.23	6.23	6.23	6.23	6.23	6.23	6.23	6.23	6.23	6.23	6.23	6.23	45326	6.23	6.23	6.23	6.23	6.23	6.23	6.23	6.23	6.23	6.23	6.23	6.23	6.23	6.23	6.23	6.23	6.23
10.87_972.90		[M+H]+		972.896	ESI (+)	10.866	1818	3567	2167	2497	1576	6102	3455	4848	6323	2387	2461	2769	4981	1935	1935	13481	3751	8766	12787	7586	8463	3518	7811	6923	5851	10487	8864	5023	16729	5952	4584	3526	3125	6329	1149	3189	1032	4393	1991	8039	11645	6207	7456
10.87_880.82		[M+H]+		880.822	ESI (+)	10.866	614	1008	463	965	357	1535	823	1428	2387	199	492	656	2752	267	110	4562	2145	4679	4176	1016	1856	1508	1808	2155	3288	2333	2125	2284	3992	2826	2275	986	798	3764	198	634	379	2033	163	2388	8400	2560	1744
10.87_934.89		[M+H]+		934.892	ESI (+)	10.87	251	432	1113	574	127	659	6850	1575	1388	545	6.48	6.48	13229	199	512	19574	11247	14114	13836	6.48	8163	8064	1689	2817	5048	4000	13649	13921	6354	15209	500	885	5844	18160	1030	681	128	19742	1059	16485	14760	15576	7660
10.87_829.73		[M+H]+		829.733	ESI (+)	10.871	1377	841	1175	3079	690	603	1408	510	2615	1041	1201	3144	2086	1084	343	1797	2756	2234	2840	1572	1109	1506	315	1718	1662	1205	1900	2347	8351	4331	1654	1712	394	2799	154	2549	764	10309	188	1361	4949	2604	1556
10.88_673.60		[M+H]+		673.598	ESI (+)	10.877	7565	14622	10765	9013	12965	12171	5148	11619	13692	10923	4438	15831	15411	12612	9481	16640	30789	20577	30185	12717	17818	15108	36614	26093	37250	16066	9378	12257	26046	15341	22204	14597	3645	22643	5587	10234	5404	16771	4795	18027	10618	8354	8190
10.89_986.92		[M+H]+		986.922	ESI (+)	10.887	1073	1714	951	806	320	2232	2763	2592	3754	1136	1027	1584	3010	322	275	9548	2424	5276	8117	2955	5011	1792	4226	3943	3251	6883	5601	3355	10659	3163	2270	1827	1678	3856	201	1302	193	2800	1112	5112	10541	3594	4393
10.89_902.84		[M+H]+		902.845	ESI (+)	10.895	7.15	7.15	7.15	7.15	7.15	7.15	15524	7.15	7.15	7.15	7.15	7.15	7.15	7.15	7.15	7.15	7.15	7.15	7.15	7.15	7.15	7.15	7.15	7.15	7.15	115723	7.15	7.15	7.15	30200	7.15	7.15	7.15	7.15	7.15	7.15	7.15	7.15	7.15	34662	7.15	7.15	72784
10.90_921.88		[M+H]+		921.875	ESI (+)	10.9	32.1	32.1	32.1	32.1	32.1	32.1	3121	32.1	382	32.1	32.1	993	32.1	32.1	32.1	586	32.1	32.1	12522	32.1	1984	32.1	32.1	366	32.1	3586	32.1	32.1	1568	12689	32.1	32.1	32.1	2107	32.1	32.1	32.1	10542	32.1	863	4459	32.1	6213
10.90_972.91		[M+H]+		972.91	ESI (+)	10.901	489	157	653	894	163	101	3583	617	390	2137	563	583	4.13	187	825	1529	577	1343	13745	4.13	1896	1461	4.13	4.13	228	11354	445	485	4.13	5952	406	511	414	4416	78	1143	675	4393	4.13	679	7166	426	5304
10.91_908.81		[M+H]+		908.814	ESI (+)	10.906	8.54	8.54	8.54	8.54	199	8.54	4617	8.54	8.54	163	8.54	8.54	8.54	8.54	8.54	8.54	8.54	8.54	8.54	8.54	8.54	8.54	8.54	8.54	8.54	9721	8.54	8.54	8.54	8.54	8.54	8.54	8.54	8.54	236	8.54	8.54	3291	157	8.54	8.54	8.54	8180
10.91_908.79		[M+H]+		908.791	ESI (+)	10.906	810	838	1013	962	1014	5753	5722	1209	1405	1153	1109	1202	5527	647	593	5.36	5759	10741	20626	2734	2307	1230	1313	1853	1633	11079	11450	1437	21214	10760	6403	3377	1144	8832	1441	2782	576	6483	1579	2173	5558	1571	12998
10.91_909.79		[M+H]+		909.788	ESI (+)	10.909	1060	1062	1229	1929	1129	3966	2796	835	4076	1467	1799	1772	3080	803	1197	8234	2179	4405	5749	4674	5237	2256	4270	4196	2989	6773	1931	3609	8736	3800	2158	2269	2756	4019	322	1592	879	2281	138	4267	8556	4187	3915
10.91_876.84		[M+H]+		876.841	ESI (+)	10.91	7.67	7.67	7.67	7.67	7.67	7.67	7.67	7.67	7.67	7.67	7.67	7.67	7.67	7.67	7.67	7.67	7.67	7.67	7.67	7.67	7.67	7.67	7.67	7.67	7.67	7.67	7.67	7.67	7.67	7.67	7.67	7.67	7.67	7.67	7.67	7.67	7.67	7.67	7.67	7.67	7.67	7.67	7.67
10.94_864.81		[M+H]+		864.811	ESI (+)	10.937	321	375	419	505	197	186	1297	175	460	80	3.87	184	221	3.87	86	1537	706	935	1069	420	82	1045	281	209	1127	1100	480	571	1652	1475	485	3.87	235	967	70	230	403	1003	134	1570	2686	845	774
10.96_870.83		[M+H]+		870.825	ESI (+)	10.957	10249	6900	1408	1606	56	3431	17824	11039	4612	1390	245	5591	10915	11965	5504	17999	13467	15460	2634	1859	11879	6591	16556	1433	8666	20238	4178	2912	3387	23930	2010	2783	3530	6858	6100	13816	5178	11222	1711	5733	9331	3967	19806
10.96_876.86		[M+H]+		876.865	ESI (+)	10.958	5.52	5.52	5.52	5.52	5.52	5.52	5.52	5.52	5.52	5.52	5.52	5.52	5.52	5.52	5.52	5.52	5.52	5.52	5.52	5.52	5.52	5.52	5.52	5.52	5.52	5.52	5.52	5.52	5.52	5.52	5.52	5.52	5.52	5.52	5.52	5.52	5.52	5.52	5.52	5.52	5.52	5.52	5.52
10.96_877.82		[M+H]+		877.82	ESI (+)	10.958	745	351	2.02	569	561	2.02	2.02	2.02	2.02	558	270	2.02	2.02	203	203	2.02	848	2.02	2.02	705	609	693	2.02	2.02	853	589	2.02	2.02	2.02	2.02	655	708	569	2.02	2.02	547	365	2767	2.02	664	2.02	2.02	2.02
10.97_902.82		[M+H]+		902.822	ESI (+)	10.974	273	137	376	765	96	630	1271	791	981	409	245	598	816	242	85	2918	1060	2550	4263	1288	1643	1188	1225	1313	1172	2719	1826	1285	3476	2505	1033	568	1087	1949	315	255	164	1734	89	2121	3969	1029	2169
10.97_824.77		[M+H]+		824.774	ESI (+)	10.974	202	162	272	38	253	115	475	252	57	377	280	263	148	142	74	292	297	126	698	173	67	164	215	1.6	364	151	172	117	242	584	207	268	61	434	168	244	86	220	167	133	358	102	220
10.99_764.57		[M+H]+		764.57	ESI (+)	10.988	11214	9021	10224	12559	8947	11116	8966	9064	13296	8883	8666	14237	11318	8814	8307	10837	9378	9498	10824	10012	10253	9140	11224	14377	12150	9882	8484	9270	13752	12790	10164	9162	8386	12499	8471	8656	9643	9673	8735	9979	13821	8759	10939
11.00_838.79		[M+H]+		838.789	ESI (+)	11.004	385	12.4	347	368	209	158	1894	165	729	355	229	343	376	510	220	756	715	589	1640	415	234	753	471	464	644	1407	819	621	824	2832	507	260	639	1404	169	138	255	1056	290	788	3088	675	1412
11.03_864.82		[M+H]+		864.825	ESI (+)	11.025	145	206	181	152	116	1.84	1.84	346	1.84	88	100	150	1.84	1.84	181	1.84	1.84	1.84	1.84	1.84	337	1.84	167	1.84	1.84	1.84	1.84	1.84	1.84	1.84	1.84	78	321	1.84	241	1.84	119	1.84	164	1.84	1.84	1.84	1.84
11.18_963.92		[M+H]+		963.919	ESI (+)	11.182	588	111	335	238	524	815	4260	380	1259	240	104	570	1584	97	56	1807	815	619	3377	759	493	668	502	624	1052	3847	1152	822	2113	2946	333	328	113	2125	186	180	3.41	2288	224	1356	4507	1037	2186
11.19_885.78		[M+H]+		885.778	ESI (+)	11.185	1046	395	446	1158	226	994	5883	1194	2092	294	375	1092	3139	248	281	3513	1881	2539	4730	1615	866	204	780	1511	2213	5095	2260	1275	5233	4139	1481	120	1714	3307	168	617	35	3806	642	2598	5855	2299	3412
11.21_936.90		[M+H]+		936.898	ESI (+)	11.207	398	121	362	138	299	295	3348	161	200	82	261	182	645	111	138	4.02	997	270	4.02	4.02	81	238	132	201	305	495	158	4.02	4.02	2584	277	106	544	555	147	128	175	1586	4.02	251	1312	172	4.02
11.21_857.76		[M+H]+		857.761	ESI (+)	11.208	1503	570	1094	1552	1101	1308	9160	1221	1784	736	344	1427	2571	596	428	2773	3264	3032	5604	1711	885	1886	1202	2277	3495	6040	2378	1956	5323	8331	1891	336	2519	4046	488	827	894	5494	450	2344	7726	3115	4966
11.21_922.88		[M+H]+		922.883	ESI (+)	11.213	16.89	16.89	16.89	16.89	242	16.89	1163	16.89	16.89	16.89	16.89	16.89	16.89	239	16.89	16.89	16.89	16.89	16.89	16.89	16.89	16.89	16.89	16.89	16.89	16.89	16.89	16.89	649	16.89	16.89	16.89	16.89	16.89	16.89	16.89	16.89	16.89	16.89	16.89	786	16.89	16.89
11.22_878.85		[M+H]+		878.846	ESI (+)	11.216	6.32	6.32	6.32	6.32	6.32	6.32	6.32	6.32	6.32	6.32	6.32	6.32	6.32	6.32	6.32	6.32	6.32	6.32	6.32	6.32	6.32	6.32	6.32	6.32	6.32	6.32	6.32	6.32	6.32	6.32	6.32	6.32	6.32	6.32	6.32	6.32	6.32	6.32	6.32	6.32	6.32	6.32	6.32
11.22_910.81		[M+H]+		910.806	ESI (+)	11.22	809	630	677	947	388	809	2885	732	1198	315	351	6.96	1534	634	485	1493	1829	1259	4329	1079	953	544	1070	893	1134	6.96	1243	1479	6.96	1099	790	914	381	1164	347	820	352	1219	250	1660	6.96	6.96	1171
11.22_852.82		[M+H]+		852.824	ESI (+)	11.224	10.13	10.13	10.13	10.13	10.13	10.13	10.13	10.13	10.13	10.13	132	10.13	10.13	10.13	127	10.13	10.13	10.13	10.13	10.13	10.13	10.13	197	10.13	10.13	10.13	283	10.13	10.13	10.13	406	10.13	10.13	10.13	217	290	10.13	10.13	182	10.13	10.13	10.13	10.13
11.23_974.92		[M+H]+		974.916	ESI (+)	11.226	363	351	410	612	326	920	2728	775	1316	356	280	256	1317	145	205	3700	914	1583	4567	720	490	456	1279	1137	1178	4637	2090	824	4815	2080	619	452	910	1828	60	224	121	1514	152	2254	5027	1767	2981
11.23_909.81		[M+H]+		909.809	ESI (+)	11.227	5.06	5.06	564	5.06	562	5.06	5.06	5.06	5.06	241	5.06	5.06	5.06	221	269	5.06	5.06	5.06	5.06	5.06	5.06	5.06	5.06	5.06	5.06	5.06	5.06	5.06	5.06	5.06	5.06	5.06	5.06	5.06	312	5.06	371	5.06	5.06	5.06	5.06	5.06	5.06
11.23_988.94		[M+H]+		988.936	ESI (+)	11.228	210	266	249	419	73	853	2199	188	485	127	356	200	1311	160	170	2113	252	1345	3694	897	555	429	904	497	426	3694	1693	414	4173	1485	770	113	342	1701	112	284	179	429	271	1182	4687	850	2222
11.34_852.81		[M+H]+		852.805	ESI (+)	11.343	146	205	63	221	109	1.75	143	132	139	134	111	49	266	114	239	77	189	75	239	203	112	1.75	222	343	282	63	100	116	136	143	1.75	175	192	266	135	132	83	229	111	140	362	1.75	111
11.67_880.84		[M+H]+		880.836	ESI (+)	11.671	1092	625	955	1231	408	647	496	960	1249	625	684	1432	1156	232	603	1238	1100	722	1096	665	328	740	652	1523	688	262	542	495	1767	1093	682	1095	745	1096	572	790	714	1259	540	351	2014	685	1333
11.67_1437.31		[M+H]+		1437.31	ESI (+)	11.674	46439	37669	38546	55137	33260	47614	36931	35866	54431	38444	36531	62331	48217	37221	35678	43643	40328	37982	44369	42886	42713	37060	49685	60796	47748	39948	32982	38732	54846	52052	41044	38447	30832	53112	33802	36280	40582	38796	35819	41780	57039	36739	43223
11.68_731.66		[M+H]+		731.661	ESI (+)	11.681	27336	22057	22447	30825	21547	27348	21623	20828	30000	21849	21454	33953	27639	21180	20752	25723	22449	22029	25210	24364	23952	21055	27487	33318	27084	22170	18901	22700	30209	30107	23842	22653	18209	29688	19952	19531	23036	22932	18858	23101	32470	21107	25222
11.68_393.29		[M+H]+		393.29	ESI (+)	11.684	5231	4675	5141	5927	4761	5672	4060	4310	6239	4532	3967	6756	5190	4506	3977	4688	4719	4515	4675	4891	4456	4582	5111	6606	5363	5088	4001	4343	6244	6276	4882	4487	4197	5885	4080	4095	4996	4574	4051	4937	5955	3762	5073
11.69_338.34		[M+H]+		338.339	ESI (+)	11.685	5443	4363	5303	6333	4435	5089	3874	4198	6134	4219	4091	6547	5041	4326	3809	4888	4219	4139	4767	5001	4253	4007	5304	6217	5390	4293	4365	4304	5286	6116	4947	4211	4302	6040	4290	4235	4840	4552	3961	4903	5964	4807	4568
11.70_745.63		[M+H]+		745.628	ESI (+)	11.696	5835	4747	5094	6489	4911	6016	4418	4529	6165	5017	4433	7655	5892	4804	4678	5551	5012	4576	5333	5198	5175	4621	5919	7104	6019	4989	4138	4057	6256	6180	5148	5023	4404	6521	4644	4726	5290	4981	4466	5476	6489	4582	5459
11.70_480.38		[M+H]+		480.384	ESI (+)	11.698	6055	3385	4786	6986	5201	6055	5077	4990	7374	4709	4445	7903	5545	4613	4515	4741	4901	4955	5510	5609	5150	4476	6047	7377	6010	5382	4733	4656	6872	6544	5476	4471	5182	6863	4811	4657	5514	5923	4865	5443	7705	4648	5689
11.70_664.46		[M+H]+		664.457	ESI (+)	11.699	4326	3767	3909	5256	3834	4364	3509	3435	5207	3277	3509	5584	4371	3370	3457	4267	3692	3671	4233	3992	4104	3770	4465	5366	4777	3703	3223	3516	4678	4954	3698	3904	2785	4829	3252	3363	3896	3599	3483	4022	5402	3504	4250
11.70_450.32		[M+H]+		450.318	ESI (+)	11.702	4114	3238	3902	4826	3772	4111	3495	3264	5062	3712	3334	5087	4268	3248	2437	3904	3523	3463	3928	4006	3432	3457	3896	5542	4392	3712	3456	3694	4972	4535	3931	3619	3307	4461	3452	3355	3644	3659	3463	3089	5111	3167	4036
11.70_707.67		[M+H]+		707.667	ESI (+)	11.702	4738	3814	3845	5622	4367	4686	3879	3659	5101	3999	3936	5958	4739	3917	3738	4595	4165	4046	4713	4370	4256	3468	5111	5588	4730	4442	3441	4223	5356	5613	4226	3923	2976	5093	3434	3746	4305	3897	3702	4441	5602	3924	3963
11.71_149.02		[M+H]+		149.024	ESI (+)	11.715	16527	14510	16400	19562	14795	17496	14241	14643	19238	14983	14101	20514	17416	13651	13768	16803	14904	15600	16065	15844	15232	14424	18284	20310	16911	16168	13872	14309	19092	18170	15754	15204	13772	18771	15121	14157	15887	15456	14285	16592	19634	13703	16422
11.74_478.41		[M+H]+		478.41	ESI (+)	11.739	4567.89	4567.89	4567.89	4567.89	4567.89	4567.89	4567.89	4567.89	4567.89	4567.89	4567.89	4567.89	4567.89	4567.89	4567.89	4567.89	4567.89	4567.89	4567.89	4567.89	4567.89	4567.89	4567.89	4567.89	4567.89	4567.89	4567.89	4567.89	4567.89	4567.89	4567.89	4567.89	4567.89	4567.89	4567.89	4567.89	4567.89	4567.89	4567.89	4567.89	4567.89	4567.89	4567.89
11.76_730.66		[M+H]+		730.663	ESI (+)	11.764	22670	19038	22874	26368	17194	22957	17200	21777	24411	19610	16446	30111	23238	19433	16053	24643	16974	19291	25361	23105	21855	18667	23063	27158	21955	7041	14297	24129	23211	28001	22423	19541	12659	22632	16013	20178	22278	23612	20197	25312	29289	16934	25282
11.86_751.56		[M+H]+		751.562	ESI (+)	11.859	11442	9242	9931	13308	9078	11158	8676	8779	13345	8847	8798	14914	11515	9139	8651	10674	8717	9099	10531	10119	10039	8945	11649	13790	11317	9539	8631	9452	12650	12739	10015	9343	9018	12432	8768	8668	10439	9496	8770	9774	13877	8386	11019
12.02_1066.95		[M+H]+		1066.95	ESI (+)	12.018	78	101	3.82	91	163	108	68	79	191	47	105	3.82	93	75	43	3.82	99	132	163	3.82	63	85	135	58	101	74	58	118	136	118	50	79	3.82	105	3.82	89	61	87	42	106	141	120	3.82
12.13_824.77		[M+H]+		824.773	ESI (+)	12.127	191	130	216	7.23	73	273	141	94	309	365	479	200	195	7.23	92	241	254	171	238	98	127	286	202	275	139	427	103	245	158	307	145	177	123	315	281	144	312	261	184	252	232	92	223
12.15_1137.03		[M+H]+		1137.03	ESI (+)	12.15	3.7	111	66	54	57	3.7	71	3.7	93	110	60	304	3.7	58	3.7	124	57	3.7	71	69	3.7	109	3.7	3.7	139	114	62	74	107	3.7	58	70	71	70	99	3.7	88	168	79	62	150	127	58
12.15_1151.05		[M+H]+		1151.05	ESI (+)	12.151	51	4.03	4.03	44	50	60	40	114	4.03	4.03	112	55	55	122	4.03	225	105	81	4.03	56	96	58	79	109	91	86	52	4.03	4.03	118	57	107	60	94	55	54	83	123	101	69	70	128	106
12.29_824.78		[M+H]+		824.783	ESI (+)	12.289	166	76	63	1.7	113	1.7	69	66	119	106	1.7	139	1.7	116	1.7	88	1.7	96	199	248	190	68	1.7	1.7	96	109	113	1.7	101	1.7	98	101	116	120	73	83	93	120	177	148	80	113	1.7
12.29_1027.98		[M+H]+		1027.98	ESI (+)	12.294	19903	17931	14363	21901	17490	20464	18528	15395	21560	16417	16551	24453	21860	16806	16018	19768	19657	19494	20730	19494	19433	16030	22323	25641	22217	20812	14731	18313	25466	24849	18530	16985	12814	21914	14697	15073	16365	18032	14749	18072	26914	18071	18196
12.29_1115.08		[M+H]+		1115.08	ESI (+)	12.294	16452	13896	12619	19579	14276	17092	14527	12964	17983	13549	13771	21606	17729	13395	13224	16011	14832	13557	16371	16146	15569	13496	18003	22083	17648	14716	12359	14289	20503	19074	15247	13562	11169	18645	12326	13071	14430	13676	13040	15041	21165	13976	14966
12.29_1129.10		[M+H]+		1129.1	ESI (+)	12.294	9361	7944	7643	11077	7771	9608	7844	6866	11360	7716	7773	12430	7450	7302	6928	9120	8448	8134	8816	9192	8596	7300	10662	12036	9757	8341	6925	8030	11962	10946	8699	7462	6139	10859	6833	6855	7946	7880	7205	8119	12483	7867	8705
12.29_369.35		[M+H]+		369.352	ESI (+)	12.294	53781	52044	40706	59590	48947	55880	54718	43971	56816	47582	46711	65327	60042	46866	46193	53798	55573	56822	57892	54789	55168	46441	60133	66919	61787	60223	42861	51202	65265	68153	53288	46194	36756	59322	41029	42957	44679	53995	43568	51688	71457	52929	50850
12.29_1049.96		[M+H]+		1049.96	ESI (+)	12.295	25545	21813	20050	28703	21992	25077	20837	19371	27904	21183	19826	31452	27484	20522	19450	24867	21954	21489	23753	23486	23829	19899	27003	30633	25475	22306	17760	21944	29817	27107	22372	20804	16945	28380	18722	19561	22227	20930	19181	22685	29819	21587	22268
12.29_1072.02		[M+H]+		1072.02	ESI (+)	12.295	5870	4902	4853	6349	5090	5934	4773	4315	6898	4767	4666	7655	6761	5061	4576	5000	5122	4785	5767	5481	5447	4715	6521	8080	5967	5331	3381	4886	7371	6729	5300	4918	3887	6929	4446	4925	5104	5154	4150	5198	7814	5082	5242
12.29_659.64		[M+H]+		659.636	ESI (+)	12.295	8418	7995	6613	8798	7484	9027	8186	6141	9239	7184	7004	10230	8913	6838	7613	8784	8483	8549	8613	8258	8658	7301	9600	10480	9391	8686	6804	8070	10040	10616	7874	7180	5133	9501	6393	6733	6796	7811	6281	7960	11291	8024	8305
12.34_225.21		[M+H]+		225.208	ESI (+)	12.342	22894	18641	21325	25046	18683	22468	18407	18037	26727	18785	18567	29943	22243	18378	18669	21459	18871	17883	21803	21118	20309	19454	24473	28556	23135	19224	18368	19231	26492	26000	20591	18586	17756	25430	18215	18694	20380	18974	18884	20040	27810	17921	22346
12.46_824.77		[M+H]+		824.771	ESI (+)	12.464	102	174	99	135	262	237	2.86	147	2.86	105	2.86	141	142	80	85	2.86	87	106	142	99	122	172	110	110	220	84	76	98	151	231	74	69	132	130	100	52	2.86	225	111	206	2.86	124	125
1.75_677.46		[M-H]-		677.456	ESI(-)	1.753	2.29	170	27	96	106	135	113	75	41	44	27	284	1013	545	80	189	80	211	547	129	221	66	109	105	97	136	68	41	499	173	119	2.29	43	68	2.29	54	2.29	52	29	81	292	145	260
3.32_567.54		[M-H]-		567.537	ESI(-)	3.318	89073	101306	76863	74592	108374	88027	105044	69479	97427	96615	91238	74050	95745	104404	67715	35179	28326	29390	57969	26676	48427	43020	42356	66499	32754	27380	50688	36220	27786	19042	26887	45640	41847	21929	8295	20223	21290	30709	19250	37527	41001	57606	55069
4.77_760.50		[M-H]-	BWQAJZLCZFRDSD-PEZBUJJGNA-N	760.502	ESI(-)	4.767	99	3.29	3.29	147	116	256	3.29	3.29	3.29	3.29	3.29	108	3.29	74	49	487	3.29	3.29	506	313	193	334	487	191	238	166	400	343	3.29	5227	160	168	105	597	57	170	478	3419	101	83	4423	2190	4016
4.36_798.53		[M-H]-	CKGJNUHREJTHCB-QDGJUDQHNA-N	798.529	ESI(-)	4.363	81	193	95	10	61	32	193	67	65	38	50	144	80	132	11	187	155	135	115	119	222	256	363	103	219	35	94	45	207	1377	127	62	81	84	195	103	53	695	99	0.99	514	174	253
4.82_794.54		[M-H]-		794.537	ESI(-)	4.82	191	274	134	174	221	496	449	453	292	353	408	483	403	377	285	580	371	406	839	535	608	376	558	200	499	436	140	427	700	1952	222	201	348	558	247	305	176	948	223	659	3123	1192	4375
9.74_836.73		[M+CH3COO]-	KEKHHFDRBNAVOL-SWNXMFJWNA-N	836.731	ESI(-)	9.739	37	68	3.53	3.53	36	120	49	64	100	59	88	73	90	46	3.53	222	149	93	349	276	259	96	206	3.53	257	386	60	199	226	158	134	49	39	77	3.53	134	3.53	269	57	362	225	172	278
4.66_799.55		[M-H]-	QYNYDIBIMCZYDQ-GYQRTUFANA-N	799.549	ESI(-)	4.664	82	48	30	2.78	36	40	92	65	35	72	93	68	46	77	65	100	177	63	161	31	95	96	78	95	44	66	129	106	205	269	121	2.78	56	50	33	31	2.78	52	40	36	329	60	229
4.38_859.53		[M-H]-	UMHDRWUVLJNFHJ-BLLZRTNRNA-N	859.534	ESI(-)	4.384	910	725	450	705	644	803	1516	1280	783	624	544	587	1302	590	569	3833	3824	7831	4751	2475	3466	5026	1536	2031	3710	6879	2575	2869	3481	4963	2703	1179	1413	2419	851	2216	1459	3518	851	2318	7306	3609	10617
5.03_812.54		[M-H]-	WHUMBFDYURAXQS-JTBMWNAQNA-N	812.544	ESI(-)	5.033	564	714	221	643	519	581	515	982	476	476	600	540	1068	639	339	2605	2168	1889	2498	1050	1879	1995	2011	1476	2077	826	1219	1806	1850	15407	759	2104	481	2028	818	669	1578	4408	482	190	14937	4568	15198
2.57_811.68		[M-H]-		811.677	ESI(-)	2.568	6020	5931	5574	6151	5806	5894	6126	5358	6307	5878	6012	6365	6028	6352	4578	3838	2561	2708	5017	2139	3658	3203	3559	4452	3147	3114	3369	2855	3333	2014	3338	2968	3758	1904	881	2025	1807	3177	1506	4734	4786	4845	5213
2.11_883.68		[M-H]-		883.677	ESI(-)	2.114	377	2387	3.11	579	390	848	1725	635	590	1093	496	1784	2948	1185	245	2824	448	1825	4556	235	2397	918	1842	1937	689	1996	257	1540	3412	753	792	478	415	85	263	537	38	254	31	3992	2103	2567	2832
7.95_902.85		[M-H]-	UHRKQAAWRLSPGS-DTXUWMCONA-N	902.852	ESI(-)	7.948	74	114	77	41	73	73	88	58	252	62	72	147	105	131	47	118	43	186	348	106	80	120	127	135	178	84	52	147	110	726	198	101	80	128	85	119	163	492	84	104	362	242	899
4.73_911.57		[M-H]-	QLABQLNIHHHJCI-NIZIMQIGNA-N	911.567	ESI(-)	4.732	395	582	417	479	462	626	1052	835	489	361	572	574	1146	586	486	4502	2284	2589	2735	1922	2622	2216	1449	1787	2824	3419	2195	1765	2914	4310	2027	1074	1173	2231	868	1274	990	3022	745	1941	5105	2684	4174
7.04_970.72		[M-H]-	ONILIPCVVKOKTH-WBOIBXJNNA-N	970.72	ESI(-)	7.035	242	372	100	291	134	286	356	401	398	205	252	322	513	268	215	334	811	771	1495	231	940	460	443	721	334	1207	544	265	681	6659	527	1048	373	1143	906	637	1287	1796	717	663	14295	3453	14075
6.12_906.54		[M-H]-		906.543	ESI(-)	6.115	255	129	58	151	129	125	335	60	130	140	180	210	200	86	154	524	441	627	1031	471	535	729	583	389	454	789	392	520	691	1962	319	405	187	379	340	363	244	1328	194	178	1412	906	1749
3.43_255.23		[M-H]-		255.233	ESI(-)	3.43	62286	65383	59555	61045	61375	64542	64562	57440	60721	59019	59601	65553	65831	62809	51519	53133	48719	48780	63947	46695	51061	50378	49897	52218	50681	50693	47624	47734	52275	51888	48791	47061	47605	46822	42368	45353	46644	52042	43755	59598	55300	59649	56242
[truncated: 1,680 more rows]
[truncated: 10 more columns]

## Sheet: S1B
S1B. Univariate statistics of significant blood compounds comparing healthy control versus CLD subjects, and comparing CLD versus HCC subjects
[truncated: 606 more rows]

[truncated: 4 more sheets: S1C, S1D, S1E, S1F]
