# Supplementary material for: Remodeling Lipids in the Transition from Chronic Liver Disease to Hepatocellular Carcinoma
Source: Cancers (Basel). 2020 Dec 30;13(1):88. doi: 10.3390/cancers13010088 (PMC7795670; doi:10.3390/cancers13010088)
Supplement: Supplementary file 1 [file cancers-13-00088-s001.zip › cancers-1006143-supplementary/cancers-1006143-supplementary FINAL/Supplement Table S2_12-2020.xlsx]

## Sheet: S2A
S2A. Result data set of identified and unknown lipids detected by UHPLC- QTOF MS in HCC tumor versus non tumor tissues							HCC tumor tissues																							paired non-tumor hepatic tissues
						Label	31	32	33	34	35	36	37	38	39	40	41	42	43	44	45	46	47	48	49	50	51	52	53	31	32	33	34	35	36	37	38	39	40	41	42	43	44	45	46	47	48	49	50
						Sample #	54	55	56	57	58	59	60	61	62	63	64	65	66	67	68	69	70	71	72	73	74	75	76	77	78	79	80	81	82	83	84	85	86	87	88	89	90	91	92	93	94	95	96
						Species	Human	Human	Human	Human	Human	Human	Human	Human	Human	Human	Human	Human	Human	Human	Human	Human	Human	Human	Human	Human	Human	Human	Human	Human	Human	Human	Human	Human	Human	Human	Human	Human	Human	Human	Human	Human	Human	Human	Human	Human	Human	Human	Human
						Organ	Liver	Liver	Liver	Liver	Liver	Liver	Liver	Liver	Liver	Liver	Liver	Liver	Liver	Liver	Liver	Liver	Liver	Liver	Liver	Liver	Liver	Liver	Liver	Liver	Liver	Liver	Liver	Liver	Liver	Liver	Liver	Liver	Liver	Liver	Liver	Liver	Liver	Liver	Liver	Liver	Liver	Liver	Liver
						Treatment	1 T_054	2 T_055	3 T_056	4 T_057	5 T_058	6 T_059	7 T_060	8 T_061	9 T_062	10 T_063	11 T_064	12 T_065	13 T_066	14 T_067	15 T_068	16 T_069	17 T_070	18 T_071	19 T_072	20 T_073	21 T_074	22 T_075	23 T_076	1 NT_077	2 NT_078	3 NT_079	4 NT_080	5 NT_081	6 NT_082	7 NT_083	8 NT_084	9 NT_085	10 NT_086	11 NT_087	12 NT_088	13 NT_089	14 NT_090	15 NT_091	16 NT_092	17 NT_093	18 NT_094	19 NT_095	20 NT_096
						File ID	TaherLiver010_MX493661_posCSH_1-T-054.d	TaherLiver014_MX493661_posCSH_2-T-055.d	TaherLiver036_MX493661_posCSH_3-T-056.d	TaherLiver028_MX493661_posCSH_4-T-057.d	TaherLiver011_MX493661_posCSH_5-T-058.d	TaherLiver008_MX493661_posCSH_6-T-059.d	TaherLiver041_MX493661_posCSH_7-T-060.d	TaherLiver005_MX493661_posCSH_8-T-061.d	TaherLiver016_MX493661_posCSH_9-T-062.d	TaherLiver023_MX493661_posCSH_10-T-063.d	TaherLiver037_MX493661_posCSH_11-T-064.d	TaherLiver021_MX493661_posCSH_12-T-065.d	TaherLiver044_MX493661_posCSH_13-T-066.d	TaherLiver017_MX493661_posCSH_14-T-067.d	TaherLiver025_MX493661_posCSH_15-T-068.d	TaherLiver001_MX493661_posCSH_16-T-069.d	TaherLiver027_MX493661_posCSH_17-T-070.d	TaherLiver029_MX493661_posCSH_18-T-071.d	TaherLiver004_MX493661_posCSH_19-T-072.d	TaherLiver024_MX493661_posCSH_20-T-073.d	TaherLiver035_MX493661_posCSH_21-T-074.d	TaherLiver020_MX493661_posCSH_22-T-075.d	TaherLiver045_MX493661_posCSH_23-T-076.d	TaherLiver033_MX493661_posCSH_1-NT-077.d	TaherLiver031_MX493661_posCSH_2-NT-078.d	TaherLiver026_MX493661_posCSH_3-NT-079.d	TaherLiver012_MX493661_posCSH_4-NT-080.d	TaherLiver019_MX493661_posCSH_5-NT-081.d	TaherLiver043_MX493661_posCSH_6-NT-082.d	TaherLiver046_MX493661_posCSH_7-NT-083.d	TaherLiver038_MX493661_posCSH_8-NT-084.d	TaherLiver013_MX493661_posCSH_9-NT-085.d	TaherLiver002_MX493661_posCSH_10-NT-086.d	TaherLiver039_MX493661_posCSH_11-NT-087.d	TaherLiver034_MX493661_posCSH_12-NT-088.d	TaherLiver040_MX493661_posCSH_13-NT-089.d	TaherLiver018_MX493661_posCSH_14-NT-090.d	TaherLiver009_MX493661_posCSH_15-NT-091.d	TaherLiver006_MX493661_posCSH_16-NT-092.d	TaherLiver042_MX493661_posCSH_17-NT-093.d	TaherLiver030_MX493661_posCSH_18-NT-094.d	TaherLiver003_MX493661_posCSH_19-NT-095.d	TaherLiver032_MX493661_posCSH_20-NT-096.d
Identifier	Lipid name	Adduct species	International Chemical Identifier Key (InChI Key)	m/z	Electrospray mode	Retention time	Peak Height	Peak Height	Peak Height	Peak Height	Peak Height	Peak Height	Peak Height	Peak Height	Peak Height	Peak Height	Peak Height	Peak Height	Peak Height	Peak Height	Peak Height	Peak Height	Peak Height	Peak Height	Peak Height	Peak Height	Peak Height	Peak Height	Peak Height	Peak Height	Peak Height	Peak Height	Peak Height	Peak Height	Peak Height	Peak Height	Peak Height	Peak Height	Peak Height	Peak Height	Peak Height	Peak Height	Peak Height	Peak Height	Peak Height	Peak Height	Peak Height	Peak Height	Peak Height
11.70_729.65_11.70_724.70_11.70_1076.01	1_CE 22:1; iSTD	[M+Na]+_[M+NH4]+_[M+Chol-head-H2O+H]+	SQHUGNAFKZZXOT-JWTURFAQSA-N	729.6523_724.6975_1076.0105	ESI (+)	11.7023	175401	166616	151553	160332	160210	167995	148468	72088	165273	165559	165585	163403	146454	118594	146191	178407	176053	34540	171227	176868	161783	165621	150228	162031	151154	154908	163213	170778	153940	140497	94298	145916	142058	151569	155614	150212	162891	159522	160942	139434	205120	135804	156612
5.91_534.53_5.91_552.54_5.92_574.52	1_Cer d18:1/17:0; iSTD	[M+H-H2O]+_[M+H]+_[M+Na]+	ICWGMOFDULMCFL-QKSCFGQVSA-N	534.5253_552.5358_574.517	ESI (+)	5.91367	55729	45079	46344	46609	43676	51212	34980	40318	49832	49728	44647	59032	45544	55263	61241	52613	52841	52333	60138	64678	56640	56582	44832	52640	41445	49558	49639	53708	51973	48118	36552	44983	50494	47689	53878	61788	52170	47758	47571	48708	83457	65967	76421
4.75_376.40	1_Cholesterol d7 iSTD	[M+H-H2O]+	HVYWMOMLDIMFJA-IFAPJKRJSA-N	376.396	ESI (+)	4.753	3865	5853	4226	3803	3795	4243	5415	5469	3801	6030	3315	3215	2567	2861	4792	5891	3657	3866	4617	3495	4108	3243	2790	3586	4961	3467	3408	5250	2868	3620	6258	3913	4196	4420	3605	2472	4655	5497	4173	4328	4102	2473	1801
0.74_341.28	1_CUDA iSTD	[M+H]+	HPTJABJPZMULFH-UHFFFAOYSA-N	341.281	ESI (+)	0.737	58507	55453	54601	64423	50023	52623	51223	49679	54925	53013	50383	68359	53812	80171	64004	57788	64780	57071	54016	61489	54020	63416	53223	55935	53888	54054	54981	56414	53373	67611	52055	53971	54306	48443	54965	58742	53582	52083	50008	59572	72618	71606	66093
4.22_479.37_4.22_495.35_4.22_474.42	1_DAG 12:0/12:0/0:0; iSTD	[M+Na]+_[M+K]+_[M+NH4]+	OQQOAWVKVDAJOI-VWLOTQADSA-N	479.3746_495.3454_474.415	ESI (+)	4.218	37006	36402	32270	31718	31875	35241	29052	34139	35246	38434	33744	34126	28835	29164	37583	40032	35962	31920	37631	37135	34907	38009	29383	33724	29473	32825	33251	41113	32246	28105	27895	31417	32121	33806	32316	31088	37391	38416	34261	30275	48730	30371	30171
3.12_421.29_3.12_437.27_3.12_416.34	1_DAG 18:1/2:0/0:0; iSTD	[M+Na]+_[M+K]+_[M+NH4]+	PWTCCMJTPHCGMS-YRBAHSOBSA-N	421.2939_437.2655_416.3383	ESI (+)	3.12333	527833	327102	358848	363199	243588	412126	200178	292620	273792	383475	267767	619645	490997	532889	599023	388399	510149	522429	350727	538260	556690	516267	470503	494100	280435	460591	420097	318706	525464	420311	223626	247657	523083	301112	559893	526253	333591	336369	294171	512971	644174	543962	510819
1.75_510.36	1_LPC 17:0; iSTD	[M+H]+	SRRQPVVYXBTRQK-XMMPIXPASA-N	510.357	ESI (+)	1.751	78356	78804	69605	82170	68211	71498	68989	66834	73973	82825	78035	87073	66224	83235	82957	78627	75946	74620	80961	89324	74724	82195	108225	71508	67000	78605	77524	86357	69617	65302	68193	70261	70170	81126	67778	72330	71932	73252	74830	83279	146946	91994	73884
1.28_466.29	1_LPE 17:1; iSTD	[M+H]+	LNJNONCNASQZOB-HEDKFQSOSA-N	466.293	ESI (+)	1.284	11768	9118	10298	6702	10409	10556	4415	6529	10739	10804	10046	13207	9557	12705	12027	11706	11015	10826	11599	12078	11606	10767	10744	10738	5415	10991	11349	11330	10704	9472	4001	10333	9669	10523	9890	10437	9921	10427	10930	11223	19420	12066	10689
2.99_362.33_2.99_345.30_2.99_367.28	1_MG 17:0/0:0/0:0; iSTD	[M+NH4]+_[M+H]+_[M+Na]+	SVUQHVRAGMNPLW-UHFFFAOYSA-N	362.3269_345.3001_367.2816	ESI (+)	2.98633	113049	96818	87183	76880	83969	90093	70553	81912	94686	101738	97339	95636	82277	80976	101185	114091	104689	101445	101874	99739	98515	103310	92329	97190	73396	91259	99129	107325	92275	66941	67374	82592	88605	93257	93294	89321	100422	98790	91825	81256	138511	83467	75143
3.45_636.46	1_PC 12:0/13:0; iSTD	[M+H]+	FCTBVSCBBWKZML-WJOKGBTCSA-N	636.461	ESI (+)	3.454	5401	4969	4870	5347	4848	4852	5018	5040	5097	5126	5118	5713	4539	5455	6178	5392	5052	5107	5297	6047	5259	5614	5347	5140	4993	4958	5028	5524	4808	5294	4824	5101	4724	4469	5202	5054	4910	4957	5112	5147	8740	6630	5254
6.22_720.55	1_PE 17:0/17:0; iSTD	[M+H]+	YSFFAUPDXKTJMR-DIPNUNPCSA-N	720.553	ESI (+)	6.219	15552	13785	13356	13038	13291	15592	7998	10965	14614	17955	13757	16227	12025	16263	15229	15917	17143	14546	14752	16890	15131	15457	16219	13511	9515	14235	16284	16172	13180	13877	10042	12675	12297	13120	14436	13490	16388	14061	14761	14736	29197	17418	15998
4.99_717.59	1_SM d18:1/17:0; iSTD	[M+H]+	YMQZQHIESOAPQH-JXGHDCMNSA-N	717.593	ESI (+)	4.994	382274	341610	315163	364056	375812	359511	283197	298021	386232	300534	321779	265679	282492	349055	414627	293513	369699	384499	384618	396358	379931	376376	344327	357012	327636	369415	332887	363860	361357	323213	293217	333939	335626	278658	350050	308231	281412	273676	378056	351300	566965	355256	283252
0.99_286.27	1_Sphingosine d17:1; iSTD	[M+H]+	RBEJCQPPFCKTRZ-LHMZYYNSSA-N	286.274	ESI (+)	0.992	30427	22081	23107	23552	25654	26306	14795	18241	27778	27652	23600	32191	25035	30593	27770	27307	25669	23179	29877	29322	28950	27023	30618	28429	19324	24270	29872	27569	26244	23335	20524	23369	22322	22433	25886	27371	25729	25050	27246	27317	48225	29482	26379
9.44_771.72_9.44_792.65_9.44_776.68	1_TAG (14:0/16:1/14:0)-d5 iSTD	[M+NH4]+_[M+K]+_[M+Na]+	0	771.7177_792.6548_776.6771	ESI (+)	9.43767	3925.58	6950	5421	3880	6374	6200	3304	1877.06	3737.93	6121	5011	4045.58	3338.58	2890.51	1388.51	7239	4221.58	140.71	7354	4593.58	3978	5296	5606	3820.58	4734	1200.93	5779	5204	3431.58	3495.58	403.06	5445	1429.58	5812	3440.58	4207.58	5910	6460	3563	2615.51	3082.51	2655.58	3478.58
11.01_874.79_11.01_869.83_11.01_890.76	1_TAG d5 17:0/17:1/17:0; iSTD	[M+Na]+_[M+NH4]+_[M+K]+	OWYYELCHNALRQZ-ADIIQMQPSA-N	874.7884_869.8326_890.7628	ESI (+)	11.007	29004	28945	24116	8702.26	24915.3	22376	9258.26	13922.2	23149.3	25962	24643.3	9407.26	22871	7450.26	8801.26	31443	24087	7347.26	26529	26467	28203	32225	24411.3	24052	23759	26697.3	26300	29708	23970	22609.3	7868.26	9676.26	8444.26	24787	9901.26	22509	28714	22050	26841.3	8654.26	46161.3	9208.26	26833
6.62_546.55	1_5-PAHSA-d9; iSTD	[M-H]-		546.545	ESI (-)	6.616	30368	37130	30829	39089	39645	37200	36013	38089	40706	33289	32330	32848	30972	37170	43145	31244	33723	34553	34546	32263	34750	42972	35517	29102	30227	37981	30641	37311	35733	33371	36208	35878	32932	32694	35211	34339	36965	31891	39444	40415	68783	38802	25045
6.26_586.50_6.26_610.54	1_Ceramide d18:1/17:0; iSTD	[M+Cl]- _[M+CH3COO]-	ICWGMOFDULMCFL-QKSCFGQVSA-N	586.4977_610.5427	ESI (-)	6.263	1327408	864745	1180368	967474	1235362	1292147	777081	821986	1291063	989555	889080	1471710	1281860	1464321	1513468	952827	1375066	1147476	1504856	1518569	1463459	1433114	1033083	1325468	838077	1298437	1194068	1198522	1510311	1382974	796120	1139042	1234513	1190824	1484218	1664530	1336879	1031579	1258546	1210761	2105740	1615633	1854573
0.62_339.27	1_CUDA iSTD	[M-H]-	HPTJABJPZMULFH-UHFFFAOYSA-N	339.266	ESI (-)	0.619	175615	159357	185821	235515	149444	157634	147343	134497	142971	155158	121577	241500	206072	226886	241609	169558	233623	186913	153670	203729	170577	239781	224829	209413	160567	168992	148258	151280	213219	203291	153275	144220	187830	152452	216509	233161	162196	164820	153307	240366	235602	203774	214144
2.55_258.25	1_FA 16:0-d3; iSTD	[M-H]-	IPCSVZSSVZVIGE-FIBGUPNXSA-N	258.252	ESI (-)	2.553	241772	345680	276827	279591	414908	267473	357628	346686	424486	315440	393339	130882	199364	170004	210895	301168	241704	236636	357452	254372	220560	267835	207015	230881	303144	248812	280534	448324	210449	210742	295634	407715	205337	359747	185446	199395	388691	376825	392951	222731	371184	168342	193852
1.89_568.36	1_LPC 17:0; iSTD	[M+CH3COO]-	SRRQPVVYXBTRQK-XMMPIXPASA-N	568.361	ESI (-)	1.885	609	1155	1940	3708	1111	564	720	431	1070	2227	5104	1435	1159	2131	574	554	1607	909	1360	2305	817	1151	7833	687	677	4111	3205	1440	894	768	793	1114	716	6406	638	1050	716	646	2329	4192	3834	3224	1400
1.44_464.28	1_LPE 17:1; iSTD	[M-H]-	LNJNONCNASQZOB-HEDKFQSOSA-N	464.278	ESI (-)	1.436	51923	43619	49637	28284	51616	53402	19586	27979	52130	55013	48072	65121	47336	58955	58915	53880	53503	46874	53804	58080	54559	59045	57574	52788	26297	54100	54890	54754	55278	48814	17960	47418	47532	56500	52477	52964	59909	54021	55895	61059	108258	57582	49918
3.17_403.31	1_MAG 17:0/0:0/0:0; iSTD	[M+CH3COO]-	SVUQHVRAGMNPLW-UHFFFAOYSA-N	403.307	ESI (-)	3.167	920944	948174	904727	883432	888536	876400	1048341	887126	914719	946910	919671	843880	803636	849123	952329	903316	885378	857307	980489	924978	934212	968613	1004856	915322	891499	879968	873427	989570	940064	904495	976175	857333	797608	968326	885038	919485	988002	943075	963087	968767	1444247	881108	833346
3.67_694.47	1_PC 12:0/13:0; iSTD	[M+CH3COO]-	FCTBVSCBBWKZML-WJOKGBTCSA-N	694.466	ESI (-)	3.665	4323	4499	3615	4009	4597	4317	3979	4121	4549	4374	4122	4632	3546	4602	4615	4520	4558	4094	4496	4635	4293	5398	4931	4314	3833	4494	3910	5184	4405	3927	4042	4226	4294	4505	3910	4349	4911	4392	4786	4715	7941	4972	4285
6.58_718.54	1_PE 17:0/17:0; iSTD	[M-H]-		718.539	ESI (-)	6.579	59036	64185	61473	43392	64273	65505	30494	35352	59960	81614	62859	60199	60177	54803	56374	65244	73696	44550	59212	62275	64838	66931	71979	52875	39967	59065	70397	69808	58857	59878	34110	58252	47233	63394	57511	56690	78581	66251	64769	57080	114105	63300	62401
5.31_749.54	1_PG 17:0/17:0; iSTD	[M-H]-	ZBVHXVKEMAIWQQ-QPPIDDCLSA-N	749.536	ESI (-)	5.308	2336440	2275366	2125020	2234097	2620583	2317448	2016079	1715732	2469563	1806382	1903937	2891882	2392872	2575549	2845587	1744143	2733411	2116426	2509451	2859680	2752882	2273546	1896422	2395612	2353844	2596038	2613740	2270843	2663654	2559165	2087975	2603030	2216662	1892258	2553266	2553852	1829036	1786907	2821982	2602340	4021532	2685752	2450777
4.37_828.56	1_PI (15:0-18:1)-d7; iSTD	[M-H]-		828.56	ESI (-)	4.372	4959	3930	4869	4690	4593	5372	3180	2529	4701	5590	4732	4869	4342	4887	5909	5475	5238	4649	5203	5545	5151	6154	4412	5117	3083	4767	4361	5920	5096	5017	3663	4320	4815	5572	4889	5037	6333	5277	4877	5622	8510	4837	4426
5.37_775.60	1_SM d18:1/17:0; iSTD	[M+CH3COO]-	YMQZQHIESOAPQH-JXGHDCMNSA-N	775.599	ESI (-)	5.371	114831	158400	131646	148146	85370	106922	113608	157229	101884	198572	167831	53514	64937	89814	113611	191544	84685	95738	131308	105757	92853	140219	85205	103481	107191	101876	67746	182563	107090	97702	122572	68786	115291	175342	92980	64627	192370	193275	110128	120586	171354	81894	78404
6.15_538.52	Cer-NDS d34:0; Cer-NDS d18:0/16:0	[M-H]-	GCGTXOVNNFGTPQ-UHFFFAOYNA-N	538.521	ESI (-)	6.148	147755	4967	59952	27448	10158	103513	8454	1895	7506	29746	2876	138581	156855	151058	167910	31218	200565	98103	152338	271747	158007	207313	52979	122281	55786	64798	152831	39448	179361	217543	12131	10014	150805	43990	218805	486166	86939	33344	41172	97599	208491	114357	491832
6.86_626.57	Cer-NDS d36:0; Cer-NDS d18:0/18:0	[M+CH3COO]-	KZTJQXAANJHSCE-UHFFFAOYNA-N	626.574	ESI (-)	6.861	94047	5.76	16433	35283	9902	27563	12413	5.76	5.76	12292	5.76	90236	78340	112548	105103	9948	71469	86034	79683	363151	91702	40018	71135	101158	69291	23731	117683	18319	108408	277477	13639	16728	103199	18478	156522	359251	23755	11163	20097	54451	234474	227525	847615
7.63_706.64	Cer-NDS d42:2	[M+CH3COO]-	AGKHRSIOVRQNQL-YVCOGYDTNA-N	706.637	ESI (-)	7.632	26073	1366	8669	14034	3206	28041	4380	1382	2074	4427	1540	19896	33857	58679	86448	4622	53515	43312	45757	126606	65002	13620	186	23512	12603	10797	23498	6641	79544	73231	3752	7134	56936	12756	69767	246272	19771	6703	5720	17073	96439	69329	307299
5.21_508.47	Cer-NS d32:1; Cer-NS d16:1/16:0	[M-H]-	PIVKMDKERPTVGC-IMVLJIQENA-N	508.475	ESI (-)	5.206	125194	5126	78765	24263	4697	62065	8711	2440	14730	45940	9024	126468	86491	115303	85685	31378	127872	71396	80269	94255	52549	131862	145240	115430	24039	69215	67693	23525	90344	103186	14759	4322	82729	84069	99353	161877	67227	21164	24122	82910	160319	69286	144169
5.89_536.51	Cer-NS d34:1; Cer-NS d18:1/16:0	[M-H]-	YDNKGFDKKRUKPY-ORIPQNMZNA-N	536.505	ESI (-)	5.894	1868860	170390	1309180	461167	174633	1675671	177289	58292	222884	903995	108113	2384566	1813321	2157663	1404673	818250	2165438	1464553	1510595	1865264	1233160	1866952	836758	1783972	772331	1199448	1099236	713523	1518144	1401551	316300	155982	1294788	1051562	1639136	2388866	1233469	641154	575561	1710332	2249192	1390135	2769692
6.62_564.54	Cer-NS d36:1; Cer-NS d18:1/18:0	[M-H]-	VODZWWMEJITOND-OWWNRXNENA-N	564.537	ESI (-)	6.625	312889	7985	78539	42927	19260	172645	17422	10220	11391	60734	8454	596704	265259	280911	155108	33877	381972	195264	130322	348258	145990	140286	246108	340106	96345	98981	144625	58871	191114	279327	38100	28405	166135	68651	249643	405800	112438	49585	43354	192513	336241	321930	742768
6.01_562.52	Cer-NS d36:2; Cer-NS d18:2/18:0	[M-H]-	WNPWDGNHTKGEDS-LLRUVXLENA-N	562.521	ESI (-)	6.006	107301	3417	29755	9875	6446	100171	4722	2810	36101	30415	4418	103797	24605	46521	27067	10074	79758	47130	59260	76699	39960	186001	1814744	87858	22035	31779	49027	24717	45698	63586	10732	6009	39617	20075	64390	49353	35706	14373	27010	56248	101860	63260	106541
5.46_620.53_5.46_560.51	Cer-NS d36:3; Cer-NS d18:1/18:2	[M+CH3COO]-_[M-H]-	BCBBDQYDGOWPQS-GHSVNOJVNA-N	620.5284_560.5057	ESI (-)	5.46	359282	644	13961	1047.89	14250	809992	1792	659	60754	88132	6009	78738	29318	18620	64073	20782	20721	58876	134256	42186	26068	351275	7604984	298605	3752	31180	161648	50635	68875	72013	1157	2612	50386	6645	110628	59059	107969	13020	125395	2862.89	145625	21145	53718
5.39_644.53	Cer-NS d38:5; Cer-NS d18:1/20:4	[M+CH3COO]-	VSYWEZHQFWHKJK-QQFZUXBQNA-N	644.528	ESI (-)	5.395	63370	138	1702	193	2618	155579	361	169	25663	52422	3622	2204	1745	64	2002	16205	3156	5038	24369	2545	1092	146529	3116128	32880	530	2908	42408	17438	5044	2862	76	719	3150	2518	3959	3013	53514	2854	17698	206	8645	1.68	2654
8.03_620.60	Cer-NS d40:1; Cer-NS d18:1/22:0	[M-H]-		620.599	ESI (-)	8.028	334543	22906	93389	62129	20431	146075	37158	21434	3686	86929	17769	478441	100787	377266	224605	68767	253094	358702	182047	327587	169365	104582	13962	387111	90103	45948	197424	37621	52995	119445	66846	37822	168269	83262	239523	316068	75955	28790	37197	221003	453283	284689	544570
7.64_692.62	Cer-NS d41:2; Cer-NS d17:1/24:1	[M+CH3COO]-	IHCUODHUCJDYIO-XDORPINWNA-N	692.622	ESI (-)	7.642	128039	12256	61893	38065	14010	215190	20470	4176	6374	47955	12955	226271	163479	406536	100113	38468	373605	201195	132417	228601	126723	53061	10404	136793	24293	82238	117313	14511	129491	178009	26921	24805	123963	99724	131342	258615	42344	18469	21755	157658	282650	302409	498442
8.66_648.63	Cer-NS d42:1; Cer-NS d18:1/24:0	[M-H]-		648.63	ESI (-)	8.658	424470	59260	91837	30505	49835	212221	57792	34616	11417	28298	28881	153510	160477	508002	161064	116294	108192	248856	164029	157903	172961	175575	25078	192223	48179	50370	182742	46299	83280	167026	98246	71035	209364	102825	117765	446690	116576	40123	58156	156130	258766	381300	264480
7.95_646.62	Cer-NS d42:2; Cer-NS d18:1/24:1	[M-H]-	HZPUWSUHFOTSAY-AKTWBEBINA-N	646.615	ESI (-)	7.95	438191	37178	239836	119603	33761	718407	55070	14483	28622	236232	28465	824027	553873	884988	333062	280056	1249727	466975	333081	677514	323304	384813	30356	444314	138571	285294	330235	85532	431719	417927	76219	52620	369000	216340	449625	784326	250594	143008	94250	521500	784263	597210	1189062
7.42_704.62_7.42_644.60	Cer-NS d42:3; Cer-NS d18:1/24:2	[M+CH3COO]-_[M-H]-	0	704.6204_644.5994	ESI (-)	7.418	827435	119510	505028	195998	63935	839500	93861	26422	21602	338464	65916	1207518	925882	2199432	827121	231354	2087362	960027	681566	1262186	685281	602995	26996	791720	265508	601897	421911	243691	506955	377550	113608	121649	698067	533857	943062	1673144	795954	354682	95804	826989	669902	1323372	2601065
5.21_544.45_5.22_568.50	Ceramide d32:1	[M+Cl]-_[M+CH3COO]-	ZKRPGPZHULJLKJ-JHRQRACZSA-N	544.4506_568.4961	ESI (-)	5.215	524131	22046	360304	112401	18324	293472	39047	10602	59782	234045	42795	550709	361708	506707	392691	162354	515308	316118	383952	417461	232571	597318	585040	476267	105324	304484	276226	110891	384212	478143	63206	16744	379618	448458	417962	650750	361986	132845	111290	391181	656639	296141	578761
5.57_558.47_5.57_582.51	Ceramide d33:1	[M+Cl]-_[M+CH3COO]-	QBFXCLDNTKBAPQ-STSAHMJASA-N	558.4671_582.5108	ESI (-)	5.571	404689	24414	278479	90697	36987	172215	34548	9769	35652	173569	31457	579344	364735	588746	365288	113714	636998	311504	487291	514793	385823	296984	182038	386131	108623	273154	319934	104978	438657	488231	61433	34239	376443	448122	479565	704333	255977	94944	109880	440891	593801	491208	1028683
6.15_598.54_6.17_574.50	Ceramide d34:0	[M+CH3COO]-_[M+Cl]-	GCGTXOVNNFGTPQ-JHOUSYSJSA-N	598.5426_574.4982	ESI (-)	6.1575	896728	45037	443882	209603	61619	637177	66774	13691	49325	265748	22270	789166	867595	898274	972585	294595	1116008	563565	993114	1569780	939474	1285380	363652	755982	432333	404499	867639	312685	1046382	1259654	86389	59505	961331	368524	1280032	2741553	679229	302936	289079	630768	1175078	647217	2745568
5.92_572.48	Ceramide d34:1	[M+Cl]-	YDNKGFDKKRUKPY-TURZORIXSA-N	572.482	ESI (-)	5.92	994945	344337	1041678	469938	158766	758491	271098	92469	226243	1105436	218037	1113881	533776	878851	1002980	1140925	747382	816283	996740	965034	743936	899450	393851	879032	715941	781517	815776	737729	923406	961336	359714	156833	966687	1119856	952083	844574	1268951	1034898	597549	951879	883771	536702	882671
5.29_570.47_5.32_594.51	Ceramide d34:2	[M+Cl]-_[M+CH3COO]-	XXWRZIYYFPIQHE-XPAOSYCESA-N	570.4667_594.5117	ESI (-)	5.304	557802	44247	447942	86188	26104	416644	38198	15523	120358	351597	51832	339451	266787	399368	228348	183309	543909	360725	462840	438116	254388	808881	1688733	456060	181506	309273	149222	207160	350412	344330	86116	19354	365189	500902	384006	473682	400266	302773	99742	419131	643391	334371	701054
6.63_600.51_6.63_624.56	Ceramide d36:1	[M+Cl]-_[M+CH3COO]-	MJQIARGPQMNBGT-WWUCIAQXSA-N	600.5129_624.5584	ESI (-)	6.6285	2167174	72823	659813	346143	150546	1178944	143699	82451	86174	579303	79465	3867615	1683702	1886137	1106975	369890	2394484	1247982	1020542	2317143	1063220	1066437	1675173	2349349	750706	759432	1153750	545224	1301304	1888107	284598	230193	1175973	626328	1707337	2507083	952935	478823	353783	1347401	2117336	2064863	4191737
7.31_628.55_7.32_652.59	Ceramide d38:1	[M-H]-_[M-H]-	0	628.5455_652.5889	ESI (-)	7.314	1002938	48176	269552	157707	67033	378215	97771	63692	11721	271805	45218	1688396	920460	999458	742584	157224	1056538	1044579	528017	1171556	531894	317646	87817	1107536	310693	414117	556749	147219	800639	1194371	166007	122442	601960	369018	881898	1315217	363845	82978	137063	633814	1322687	994944	2025412
7.70_666.61	Ceramide d39:1	[M+CH3COO]-	WYSRACVJQVNCRW-PQPBPFPMSA-N	666.605	ESI (-)	7.7	168945	8503	36668	39379	13897	38576	26878	12985	1114	25186	13785	193622	70545	294851	152319	9597	95395	278144	114508	88548	121959	28256	13807	106876	14605	41393	90466	10828	61733	148020	43894	26557	111253	58102	163463	249765	18672	6310	14813	117879	168690	250345	179964
8.20_682.64_8.25_658.59	Ceramide d40:0	[M-H]-_[M+Cl]-	0	682.6361_658.5914	ESI (-)	8.2255	163124	6488	28136	50868	20202	46063	30963	9721	3034	10301	7770	70721	117595	137472	450468	29807	58957	222460	171476	465318	287654	42724	21256	138925	47781	91331	123307	17070	170773	431283	36992	94944	290053	38814	459866	527979	21451	13400	38273	54435	362971	390305	684381
8.02_656.58_8.03_680.62	Ceramide d40:1	[M+Cl]-_[M+CH3COO]-	KEPQASGDXIEOIL-GLQCRSEXSA-N	656.5756_680.6202	ESI (-)	8.0215	2668391	268107	837881	334038	254776	1234207	374760	247360	41328	800883	228034	3548102	1215628	2807738	1848930	658753	1933030	2539257	1608580	2525625	1437740	902946	223542	3026617	882577	671877	1707834	421070	833529	1394863	576341	418513	1468675	794922	1917968	2440469	766014	301701	414191	1741833	1564847	2185904	4174252
7.32_654.56_7.41_678.60	Ceramide d40:2	[M+Cl]-_[M+CH3COO]-	HILTUFAERVOALR-MQXYEJFFSA-N	654.5624_678.6049	ESI (-)	7.364	411623	53375	216738	82565	34496	259543	44059	25331	12053	148654	36750	505184	446507	793807	223989	99030	664339	386467	324075	442488	319156	248370	58787	418979	99932	245633	292350	55324	307110	420081	81210	61772	252010	209134	355419	573905	131909	63028	33545	404728	685039	672099	914141
8.35_670.59_8.35_694.64	Ceramide d41:1	[M+Cl]-_[M+CH3COO]-	NAJHAHQNQCNWOP-PUYNVXOJSA-N	670.5912_694.6361	ESI (-)	8.349	1696101	110376	430645	166399	236392	918801	311992	191591	28951	123107	230792	913086	590353	2329424	1328965	177889	412124	1080302	1072205	1050552	1155660	563997	106080	922585	214510	317975	1106084	160144	425505	913141	508249	389354	1053566	441255	913795	1727794	186109	90624	247241	917863	1070178	1605378	1193120
8.87_686.62_8.87_710.67	Ceramide d42:0	[M+Cl]-_[M+CH3COO]-	BPLYVSYSBPLDOA-WVILEFPPSA-N	686.6221_710.6669	ESI (-)	8.868	97680	12849	21277	22665	27369	47227	30555	8799	5629	6273	9191	29090	61036	97055	450529	56897	23987	49143	116121	159529	183768	54408	13610	30262	21436	15901	72420	13595	58702	152824	36363	63026	228530	33158	80914	613905	18317	16125	33200	41445	91455	197162	173639
8.66_684.61_8.66_708.65	Ceramide d42:1	[M+Cl]-_[M+CH3COO]-	ZJVVOYPTFQEGPH-AUTSUKAISA-N	684.6077_708.6518	ESI (-)	8.6605	3751299	759934	1139301	261185	590318	2206201	609083	411719	145013	352021	391176	1297668	1170956	4178906	1628875	1350464	870680	1510941	1763687	1634757	2426050	1717894	232404	1461415	519015	456791	1775449	613471	734299	1412365	924152	786126	2016415	1173941	1254581	4004049	1299686	566429	723518	1486072	1647528	3281142	2033080
7.98_682.59_7.99_706.64	Ceramide d42:2; A	[M+Cl]- _[M+CH3COO]-	VJSBNBBOSZJDKB-KPEYJIHVSA-N	682.5925_706.6365	ESI (-)	7.9845	3934207	482477	2263949	739697	445037	5579340	567260	191531	418146	2188029	389818	3410243	2531885	6605115	2799476	2598037	5076683	2167920	2877690	5361746	2894375	3394766	342886	2304515	1410300	1531075	2926033	965535	1902698	1999601	723508	630479	3207308	2072660	2246802	5936856	2387300	1521083	1047338	4240944	3009040	4862639	4805495
8.11_682.59_8.11_706.64	Ceramide d42:2; B	[M+Cl]- _[M+CH3COO]-	VJSBNBBOSZJDKB-KPEYJIHVSA-N	682.5922_706.6368	ESI (-)	8.106	776295	260464	354360	119647	125028	626052	102753	86202	32314	151843	74692	474011	537929	962507	355789	369750	700784	1018969	477416	590196	597772	499333	189505	588596	172214	471917	358595	136859	416625	562914	239898	167687	538609	423191	568822	873938	367334	281519	133355	510040	919837	979398	1011550
8.85_698.62_8.82_722.67	Ceramide d43:1	[M+Cl]-_[M+CH3COO]-	QHPYSHVSWAOLHS-PVNBSDFKSA-N	698.6233_722.6685	ESI (-)	8.8355	191520	9416	21682	39154	34313	12693	17466	14122	1607	13959	13129	64451	84997	89448	94090	6987	67362	189072	19553	96186	140498	12220	23540	215008	35920	69366	49870	7075	110883	267550	34444	45932	67275	44595	85870	110994	21450	3732	10816	59833	259879	278638	201359
9.24_736.68_9.24_712.64	Ceramide d44:1	[M+CH3COO]-_[M+Cl]-	CJROVRTUSFQVMR-GVOPMEMSSA-N	736.6822_712.6367	ESI (-)	9.2425	34535	6131	7687	3587	8140	12320	6332	5387	2358	3073	2951	9571	6757	23341	24405	12582	5717	13466	17288	8902	17197	17356	6169	12384	6515	5582	9618	5100	10379	15374	7711	8254	18106	12973	10265	37229	15980	8912	8682	9074	21333	39190	14792
8.45_1421.95	CL 70:7; CL 16:1-18:2-18:2-18:2	[M-H]-	BHRHQZTYQPKZKX-UEERSGOFNA-N	1421.95	ESI (-)	8.449	3097	659	1648	1476	4648	2010	6435	2202	6263	845	1467	22737	14413	6385	8317	341	43098	6494	376	11539	8636	4358	3168	9607	2633	9488	13692	1202	14116	10530	6591	10829	2828	1758	3552	19956	828	229	7717	4585	3429	8907	19539
9.15_1451.99	CL 72:6; CL 18:1-18:2-18:1-18:2	[M-H]-	SUUFUECQWJPUFA-BOLWANLENA-N	1451.99	ESI (-)	9.15	3632	3936	1542	1949	3663	2678	3289	3264	3849	1724	1814	22496	35627	17301	5047	359	36444	5900	2192	13363	7163	7855	13178	13588	4437	4879	5614	1285	7663	6841	2560	8741	2133	2300	5588	21747	622	435	4021	9621	4384	5298	26689
8.84_1449.98	CL 72:7; CL 18:1-18:2-18:2-18:2	[M-H]-	WSEKMBMSQDAXBT-NFIDWZDPNA-N	1449.98	ESI (-)	8.839	6819	8775	2917	4434	10153	3268	9747	5538	4984	1991	3153	60147	75387	30403	15559	627	87631	14963	2086	41089	24126	13255	22024	29928	12713	15111	15497	1974	20785	17229	8098	15247	3317	5024	17208	69006	1494	300	8617	14777	10206	13956	75484
8.52_1447.97	CL 72:8; CL 18:2-18:2-18:2-18:2	[M-H]-	LSHJMDWWJIYXEM-RGLFHLPNNA-N	1447.97	ESI (-)	8.52	28078	33746	6538	12665	84034	6063	29925	8488	7941	2042	6631	191241	198805	109571	87710	701	274930	62596	1665	221287	189088	18739	24752	110134	88780	80604	103961	12170	84766	75021	41857	158503	12117	10819	82604	310474	9349	1170	25295	32799	33169	73027	401627
3.19_923.50	DLCL 36:4; DLCL 18:2-18:2	[M-H]-	JUGJZXXAGJGGSL-XZLOGWRKNA-N	923.505	ESI (-)	3.193	1833	4933	3838	153	173	5095	79	147	162	12113	2624	6214	1222	4482	1084	1434	7852	3258	272	3269	1653	3916	25793	2741	840	3111	2156	1812	889	1300	188	58	3403	3319	1068	2839	554	1435	1130	4514	1251	3524	1468
0.74_171.14	FA 10:0; (capric acid)	[M-H]-	GHVNFZFCNZKVNT-UHFFFAOYSA-N	171.139	ESI (-)	0.744	18360	8893	12648	29895	125799	11382	4958	12507	9712	8606	9272	34081	20644	26821	74319	13449	18030	22205	51764	13555	11117	23701	5813	46249	6844	45150	8010	34722	36128	75290	24866	6097	23883	6043	29845	59503	4507	6011	6769	44871	27574	40490	34083
0.84_185.15	FA 11:0; (undecylic acid)	[M-H]-	ZDPHROOEEOARMN-UHFFFAOYSA-N	185.155	ESI (-)	0.841	2173	1262	1686	2827	1248	2106	1040	1047	1534	1459	1178	5165	3153	3529	9836	2219	3169	2532	1803	2291	2520	3355	1379	3393	1324	3481	1544	1192	4601	4004	1969	1411	3091	1278	3848	7256	938	1384	1538	4296	3191	4871	3642
1.28_213.19	FA 13:0; (tridecylic acid)	[M-H]-	SZHOJFHSIKHZHA-UHFFFAOYSA-N	213.186	ESI (-)	1.281	3973	1616	4610	7112	2069	4144	1422	1908	2537	2926	2586	39624	7460	30408	39156	3318	6511	4100	1595	7936	9084	7013	4185	4433	2297	9410	3961	2225	15216	12682	5508	1848	8073	1999	17244	21395	1649	1850	3109	11618	7774	28817	15697
1.67_227.21	FA 14:0; (myristic acid)	[M-H]-	TUNFSRHWOTWDNC-UHFFFAOYSA-N	227.206	ESI (-)	1.669	2604646	356565	2326801	2629230	110646	1982445	435180	666193	345827	568204	113997	11611034	5345824	8494036	9992971	907606	2529520	3153816	487942	2849850	4669950	4979299	3810326	3310330	195344	6366516	1344490	152999	7905306	7366476	1833621	88505	5217210	415008	8630770	8928605	286168	552202	592340	7147356	6814176	10052153	5314910
1.22_225.19	FA 14:1; (physeteric acid)	[M-H]-	AFGUVBVUFZMJMX-KTKRTIGZSA-N	225.186	ESI (-)	1.216	187830	11854	170861	215027	12285	150343	43590	56347	64428	50965	10343	2399663	824932	824279	1848600	57180	244231	215310	22741	207872	214111	731180	77331	275328	18355	695919	52250	10134	1311516	780788	154315	6700	487057	32533	566889	2155942	18145	31602	66746	779952	508704	1935836	521710
1.52_239.20	FA 15:1;	[M-H]-	DJCQJZKZUCHHAL-VOTSOKGWSA-N	239.202	ESI (-)	1.525	14542	3368	11866	13052	5866	15996	3887	4485	5185	6948	3498	220502	36785	76854	89684	9331	19992	15611	7338	19566	29966	21799	11822	17983	3131	32027	11206	3189	74425	51275	10254	2298	34423	3741	41402	75212	4026	6704	6086	74197	34831	181771	41560
2.85_255.23	FA 16:0	[M-H]-	IPCSVZSSVZVIGE-UHFFFAOYSA-N	255.233	ESI (-)	2.853	314982	105433	176751	228071	50661	203576	86998	97072	68785	180812	60173	2156826	520354	1105144	766700	121402	420823	304458	126304	356837	515004	363277	485132	375557	118830	346288	183626	72408	611439	606798	157748	49695	400695	96120	840247	777533	118756	94738	80895	636541	466584	1128943	620141
2.57_255.25	FA 16:0; (palmitic acid)	[M-H]-	IPCSVZSSVZVIGE-UHFFFAOYSA-N	255.246	ESI (-)	2.568	12941962	10769820	12249565	12600441	3527926	12494609	8901364	9747844	6459636	11478230	4659858	13116059	12774607	13242032	13076882	10656548	13012312	12961544	10619609	13043844	12830833	12423937	12777663	12898965	11172531	13007005	12062355	7991984	12743185	12711320	11936488	5259826	13017349	10178855	12786627	12720254	10591310	9863539	8866676	12633168	12963757	12863571	12800630
1.86_253.23	FA 16:1; (palmitoleic acid)	[M-H]-	SECPZKHBENQXJG-FPLPWBNLSA-N	253.225	ESI (-)	1.86	9254344	845552	6477542	4822508	423290	9243562	1920718	3095484	2134513	5913450	400646	12811852	12406971	12406590	12111856	6632958	9856815	8734088	2065665	8884160	10252356	10932873	6537277	9603191	545738	9819158	4881645	542128	12621100	11838275	4604690	124361	10914128	2299836	11277485	12920406	1262490	1658922	3370882	12416341	10254949	12883284	10866974
1.42_251.20	FA 16:2	[M-H]-	RVEKLXYYCHAMDF-UTOQUPLUSA-N	251.202	ESI (-)	1.415	222018	27897	92339	48141	6110	95513	24425	24662	17260	29487	6669	4420822	406750	780171	1545504	56572	279861	171999	58169	609932	547395	125332	148485	294643	28414	211282	66179	12883	877760	445541	82791	3548	285277	20176	913760	748080	21813	31485	22573	407619	260294	1040752	1406448
3.02_269.25	FA 17:0; (margaric acid)	[M-H]-	KEMQGTRYUADPNZ-UHFFFAOYSA-N	269.25	ESI (-)	3.021	1303985	501681	753560	1102134	83572	1837311	157924	164917	77020	592256	92315	4911858	2415737	5213884	3377287	426287	2246022	1415420	858305	2136818	2994380	1183296	3794970	1481746	323618	1389887	849549	159113	2727508	2805286	461821	76390	1613944	362418	3957153	2745338	431036	319902	162548	3061608	2244972	6623230	4011806
2.30_267.23	FA 17:1	[M-H]-	QSBYPNXLFMSGKH-HJWRWDBZSA-N	267.234	ESI (-)	2.3	660599	80100	465819	464875	33929	1051891	103881	111953	47231	323528	32285	7172884	2425496	5006273	2974555	241253	1388223	738803	304480	897145	1464506	771958	778269	733173	36781	1348375	366446	41834	2601911	2004666	277005	10676	1319314	165956	2488397	2473062	98668	96568	119753	2758734	1319724	6113100	1862154
2.79_281.26	FA 18:1; (oleic acid)	[M-H]-	ZQPPMHVWECSIRJ-KTKRTIGZSA-N	281.264	ESI (-)	2.786	12455781	9132407	12305564	12380487	3883375	12486619	9425317	10847261	5511568	12168600	3719474	13106870	13150222	12615062	12987448	11114469	13079820	12461845	11173043	12558112	13202732	12792794	13107565	12932451	9736300	12488260	12210442	7730742	13169793	13154881	12021394	1450862	13068604	10732091	13166201	13108517	11407799	10838972	9694643	13037654	12971473	13199889	13198145
2.11_279.25	FA 18:2	[M-H]-	OYHQOLUKZRVURQ-HZJYTTRNSA-N	279.246	ESI (-)	2.113	12794579	11131369	11950792	10828502	1800662	12870445	6504698	5218330	1868358	11330000	2822705	13054315	12660230	13079958	12952512	7880996	12877501	12890578	11032998	12994155	12647896	11033240	12651539	12742883	11518797	12862379	11678659	8003684	12657151	12610280	10424931	1221622	12884555	10248193	12657255	12606660	10281979	9857082	8884950	12620446	12874969	12777727	12671096
1.67_277.22	FA 18:3; (linolenic acid)	[M-H]-		277.218	ESI (-)	1.665	3041016	149173	863317	445328	55416	1077435	143152	107546	70292	432307	41061	6986936	4201733	5302358	7655060	363030	2586998	2847943	209503	3004500	5378912	498959	2813694	3036013	188601	2298872	784151	105524	4975362	3059355	436110	24757	3015788	286573	6510349	6597405	267115	239837	311238	3657577	2110844	5047870	5101184
3.60_297.28	FA 19:0	[M-H]-	ISYWECDDZWTKFF-UHFFFAOYSA-N	297.281	ESI (-)	3.604	130330	33941	77150	62635	6352	332558	15468	12736	7676	54513	16870	115129	178812	319842	194419	52814	225417	133705	134463	98047	195260	150932	199489	135092	38136	83141	101963	14035	168872	191668	23026	6539	107010	59015	201338	324568	59454	32284	12219	100967	142491	243888	208517
3.14_295.27	FA 19:1	[M-H]-	YOKHLRHWEXTWJR-KHPPLWFESA-N	295.265	ESI (-)	3.141	281009	46758	221397	207259	13011	1426086	40066	44503	24516	172259	23196	1594371	1227125	1645683	871137	113474	871345	334526	131305	339662	720164	567994	451109	292574	30610	456067	246392	24475	799691	777886	92004	6614	517659	127214	1002977	974011	105268	68730	42727	794666	425179	2020619	711134
3.91_311.30	FA 20:0; (arachidic acid)	[M-H]-	VKOBVWXKNCXXDE-UHFFFAOYSA-N	311.296	ESI (-)	3.913	378587	127633	279198	183930	44806	443887	54533	90382	59977	158238	39596	500525	1000424	691797	849227	309691	497202	303266	382408	270975	305378	1072645	1588968	387202	117364	321301	159541	100544	562448	603212	88369	80469	355923	154700	708430	1039893	226336	132827	83521	436998	475566	998018	535989
3.40_309.28	FA 20:1; (eicosenoic acid)	[M-H]-	BITHHVVYSMSWAG-KTKRTIGZSA-N	309.281	ESI (-)	3.396	1420683	366644	758019	779729	44427	4217338	146498	214231	214422	1013540	81581	6650236	5545157	5290458	3569011	973068	3615721	1597575	820153	1278602	2261031	5458294	1771574	1454155	226145	1249504	717746	162798	2874116	3227462	262547	20966	2198498	537023	4391906	5739308	810944	593294	193969	2639042	2263996	4839040	2558500
2.97_307.27	FA 20:2; (eicosadienoic acid)	[M-H]-	XSXIVVZCUAHUJO-HZJYTTRNSA-N	307.266	ESI (-)	2.974	1796840	694000	542314	477460	26438	3879362	125961	71799	227727	970388	85111	3511918	4048310	3384220	2983663	913124	3289059	1738027	598687	1402864	2478604	2241192	2689309	1695151	295586	1006373	652873	296950	2468465	2558379	159993	19800	1596827	509589	3964762	5457772	1292490	571152	224418	1462642	2201084	2317687	2804088
2.58_305.25	FA 20:3; (eicosatrienoic acid)	[M-H]-	AHANXAKGNAKFSK-PDBXOOCHSA-N	305.25	ESI (-)	2.582	3258837	144740	632157	111781	43645	4782842	51848	146487	478404	2053579	153210	494187	1601533	594492	406808	6905006	4075996	897943	150680	320424	348961	3977235	3679507	920645	115605	451830	838926	102618	651023	374678	78972	23553	752383	305468	401117	802635	284561	151818	219945	291610	360670	717471	410861
2.42_305.25	FA 20:3; (homo-gamma-linolenic acid)	[M-H]-	HOBAELRKJCKHQD-QNEBEIHSSA-N	305.252	ESI (-)	2.424	9785189	6319667	3837268	1329295	115745	8762212	372153	552688	888084	6182158	882340	9619203	9256694	7300630	7052650	6997167	10677493	8610643	3633878	5052620	6539898	8165189	9448893	9006029	3258097	5566536	7062774	1673863	7690732	7319166	659076	141096	5774010	4875364	7338558	10352372	4768609	2099132	3405198	3655062	8383863	8308982	7328618
1.98_303.24	FA 20:4; (arachidonic acid)	[M-H]-	YZXBAPSDXZZRGB-DOFZRALJSA-N	303.243	ESI (-)	1.975	12605404	11134262	10931927	4869050	1307408	12646398	1195456	2744948	2636596	12613486	3645414	11781105	12279921	11331163	11187161	11477474	12680953	12273465	10684229	12204622	12078650	11596261	12530022	12569687	9695146	11311466	12053620	8927242	12248798	10949824	2949876	2156042	11618632	11849847	11907456	12450165	11768900	8071395	7486731	10405023	11558428	12454974	12509639
1.52_301.22	FA 20:5; (eicosapentaenoic acid)	[M-H]-	JAZBEHYOTPTENJ-JLNKQSITSA-N	301.218	ESI (-)	1.525	1592521	509189	245971	30878	28739	1090860	10057	43426	31612	413172	51092	1571344	789862	284908	284748	223957	2787435	518333	365556	465292	365364	538477	2678632	1607791	139738	431149	594713	125266	493218	216537	42842	30241	239394	202507	287792	670280	175819	41120	89016	511364	301651	585047	855333
3.96_337.31	FA 22:1; (erucic acid)	[M-H]-	DPUOLQHDNGRHBS-KTKRTIGZSA-N	337.311	ESI (-)	3.96	236413	67416	132560	85378	32649	509570	22006	26135	58038	143254	19368	453509	537213	442207	418335	182034	542051	167582	253893	155357	174712	897670	294550	215271	48299	116496	130636	60543	323264	345832	29693	15369	260051	112230	362706	720333	194999	128724	42378	253149	319295	511147	341387
3.51_335.30	FA 22:2; (docosadienoic acid)	[M-H]-	HVGRZDASOHMCSK-AVQMFFATSA-N	335.296	ESI (-)	3.513	104638	32585	37289	28014	3606	283319	5936	5650	19001	63737	8340	191339	328698	261071	307921	69454	199101	83574	85600	93235	93350	483720	166130	97454	11697	44007	41130	28179	189895	128843	8126	2139	120247	42967	234856	428387	137877	58314	17217	87836	134621	190197	201805
2.75_331.26	FA 22:4	[M-H]-	IGFLWIHPPADNDL-LTKCOYKYSA-N	331.265	ESI (-)	2.752	2810940	609253	1091264	304654	40822	2258431	76632	112488	308893	3457206	493161	371884	1027452	499947	1289130	1304784	2697770	1663610	2104170	1660441	1423003	2840298	3051591	2170173	454190	1020407	1263127	1099706	2034649	790762	140738	31792	1397256	2208191	1404491	2484600	3278242	1466806	469854	321191	1134206	1061340	2435372
2.25_329.25	FA 22:5	[M-H]-	YUFFSWGQGVEMMI-JLNKQSITSA-N	329.25	ESI (-)	2.246	4449508	407617	727521	176329	34426	3945079	40182	79574	429708	3212040	224187	1520882	2911406	1506459	2295608	1742834	5398990	2345351	1094411	2332289	3245417	2237171	3079277	3618224	449043	1731340	3275758	257957	3269083	1529569	83614	57885	2928932	991246	2257960	4580508	1263224	407822	644121	452843	1725023	3799772	3708405
1.75_327.24	FA 22:6; (docosahexaenoic acid)	[M-H]-	MBMBGCFOFBJSGT-KUBAVDMBSA-N	327.239	ESI (-)	1.752	11343247	4761830	4757614	329720	245563	9251307	125672	321649	903526	8506604	1049588	9017694	9713853	7567671	6405682	4210218	11721531	9662110	6560808	11495553	10865304	7525660	10571790	11419396	4823158	8230800	8739216	4373348	9517415	5224508	412001	657305	8533539	5802202	8206196	10793858	3275545	2016343	3119686	6034308	7759354	10355559	11798406
4.97_353.34	FA 23:0	[M-H]-	XEZVDURJDFGERA-UHFFFAOYSA-N	353.343	ESI (-)	4.973	102466	6853	16231	11235	54780	91193	6183	5813	44134	17206	8276	73984	55111	52254	67652	17742	27499	45646	144860	28299	22180	109226	3419704	117264	7785	45679	114618	17240	41582	108820	6700	22238	32309	11960	57556	79024	16494	8450	74552	14860	111131	39054	45338
4.62_365.34	FA 24:1; (nervonic acid)	[M-H]-	GWHCXVQVJPWHRF-KTKRTIGZSA-N	365.344	ESI (-)	4.615	929531	79784	90101	33923	177784	2000531	20032	11160	1154441	442149	27559	850558	453475	416720	454324	531551	628835	358491	852263	388305	121171	2093622	2927074	828362	18562	180340	871359	215119	378850	570582	13954	75524	306494	110574	431017	728523	458691	144961	606315	108405	850997	301224	644424
6.18_395.39	FA 26:0; (cerotic acid)	[M-H]-	XMHIUKTWLZUKEX-UHFFFAOYSA-N	395.389	ESI (-)	6.18	14188	13296	14314	10495	8202	27110	7924	7190	15487	7330	6354	9612	40782	14283	37576	49895	18143	14061	14685	11479	13733	61261	66415	15583	7897	20392	8283	7344	26635	25255	8486	7997	16595	13978	27051	43955	13093	10526	9206	13242	19984	19150	13074
6.67_814.64_6.67_790.60	GlcCer d38:1	[M+CH3COO]-_[M+Cl]-	DFELABABMXOKTD-IYFIADHGSA-N	814.6398_790.5955	ESI (-)	6.67	3834	2703	4656	4978	7299	667	2506	3388	4032	1853	4698	1903	799	2771	5111	804	325	1561	3980	2395	4890	2835	505	3662	4168	5198	1913	6579	6043	3467	2236	3515	2965	6549	5876	5187	3237	2034	5567	1318	5755	10844	3676
7.36_818.63_7.33_842.67	GlcCer d40:1	[M-H]-_[M+CH3COO]-	0	818.6274_842.6719	ESI (-)	7.3475	17158	19657	23366	33847	42163	1930	14054	15974	18079	6341	33220	8945	2959	13982	24487	3013	691	12199	24589	13551	25299	9940	1750	26943	26505	32523	12414	27772	19304	12981	13098	23332	12917	24371	28333	20038	9350	8905	27832	6867	25275	58701	16813
7.67_832.64_7.70_856.69	GlcCer d41:1	[M+Cl]-_[M-H]-	SJGWLQDELUWRDA-MUYAOIFFSA-N	832.6436_856.6865	ESI (-)	7.685	11191	7608	13493	17926	24988	819.84	8629	9134	12127	3826	34209	5235	2403	9806	15405	506	770	7772	25542	7170	18431	7470	1626	15311	11413	19490	9203	12078	13121	12555	10942	16466	9169	13070	18567	14665	3360	3323	13183	4074	15335	38815	11145
7.99_870.70_8.01_846.66	GlcCer d42:1	[M+CH3COO]- _[M+Cl]-	POQRWMRXUOPCLD-AAAFHMTMSA-N	870.704_846.6595	ESI (-)	7.9985	17769	38137	27423	41695	52108	1710	19230	15554	35473	8333	47618	7182	3972	10935	25722	4333	660	13982	24089	12794	26290	10910	2945	29976	30414	38316	10001	35905	27894	18353	20852	33799	14206	32764	29743	20301	13340	11930	38774	6241	44280	59140	20435
7.33_844.64_7.30_868.69	GlcCer d42:2	[M-H]-_[M+CH3COO]-	0	844.6442_868.6871	ESI (-)	7.3175	11348	15007	25337	31688	43572	2514	14672	6388	41784	8420	28640	5717	1604	6103	20166	4162	872	10037	24309	9613	24869	18160	3295	11450	24955	36985	11030	35419	18604	8362	8966	26620	12635	33723	18085	16515	12572	15364	42030	5133	29073	49807	11223
5.10_750.53_5.11_774.57	GlcCerd14:14E/20:02OH	[M+Cl]-_[M+CH3COO]-	YYILQTLJZBSOCA-IMJQGFQJSA-N	750.5294_774.5738	ESI (-)	5.1045	23706	16107	21607	36957	64300	32752	6628	29697	87191	7840	59590	62042	7528	31602	19223	2543	499.61	21864	89592	13727	10003	22610	7037	51174	6901	54693	33552	25753	62235	23322	3258	31381	23888	14081	42984	70322	9410	7020	39065	11889	77498	46739	25764
5.76_1185.73	LCL 54:6; LCL 18:2-18:2-18:2	[M-H]-	XGVZPSSAPUZKKQ-BBWANDEANA-N	1185.73	ESI (-)	5.756	6864	5464	2144	748	688	4488	618	656	346	1072	1187	8684	5037	7360	4805	730	11814	6079	433	9476	7931	1242	5662	8917	2753	4309	5903	1073	4150	5191	1716	558	6156	1411	4295	9727	655	751	1487	3106	1609	5084	8127
1.04_526.31	LPC 14:0	[M+CH3COO]-	VXUOFDJKYGDUJI-OAQYLSRUSA-N	526.314	ESI (-)	1.044	259	920	1859	1809	589	475	289	63	4734	1024	1721	4276	764	1446	494	565	490	647	1624	1845	301	1827	7792	583	188	4916	1480	1543	660	379	421	563	306	3505	434	1579	279	338	4038	2132	3441	1444	1038
1.60_554.35	LPC 16:0	[M+CH3COO]-	ASWBNKHCZGQVJV-HSZRJFAPSA-N	554.347	ESI (-)	1.602	46889	305852	269790	556284	89537	28428	61519	23650	169506	518349	452392	845146	233164	687691	57737	56562	133885	169134	255887	503240	72402	336245	1708977	83424	117223	620581	527323	416909	147511	54350	91632	125857	98002	714392	86911	234159	67857	99532	658549	907084	1036603	398815	261706
1.16_552.33	LPC 16:1	[M+CH3COO]-	LFUDDCMNKWEORN-ZXEGGCGDSA-N	552.33	ESI (-)	1.164	1085	2877	7596	4147	3922	2755	1027	504	35127	3192	4055	19261	6090	7791	1232	3478	2246	2083	5686	11741	469	5217	15564	1516	2.86	12480	7707	4765	1687	1170	1257	2506	1153	7969	905	7624	464	647	25792	8207	8999	6631	5000
2.25_582.38	LPC 18:0; A	[M+CH3COO]-	IHNKQIMGVNPMTC-RUZDIDTESA-N	582.378	ESI (-)	2.245	1652	4384	7031	5254	2219	2239	777	1126	1399	23154	19769	12504	5933	34908	1439	1494	4572	4890	5957	8752	1698	14604	84968	2913	1499	15466	5177	13921	4156	1072	727	1349	3011	20885	2676	4148	1940	4364	11475	32078	35037	18030	4919
2.44_582.38	LPC 18:0; B	[M+CH3COO]-	IHNKQIMGVNPMTC-RUZDIDTESA-N	582.379	ESI (-)	2.443	34382	120978	113919	227735	35602	34867	16020	31728	24844	355317	283982	179840	111312	573539	24379	21816	87050	83118	102169	162065	29156	254077	970953	60444	50393	249986	91757	248901	66933	20958	32770	28342	53782	335019	43898	73249	34906	70133	223420	581853	555978	309798	100141
1.77_580.36	LPC 18:1	[M+CH3COO]-	YAMUFBLWGFFICM-PTGWMXDISA-N	580.363	ESI (-)	1.767	3533	41206	60322	52446	17488	17639	7376	3428	61382	43127	50430	135949	50388	127883	7066	8507	10884	18960	37946	112983	6901	64693	230104	5701	8901	81720	54369	80136	10840	6503	9784	12083	9570	122540	8352	32742	7816	11152	100327	108338	102540	52951	37125
1.32_578.35	LPC 18:2	[M+CH3COO]-	SPJFYYJXNPEZDW-FTJOPAKQSA-N	578.347	ESI (-)	1.319	2622	43394	43559	37846	18990	13221	6162	2542	22791	8034	19809	303364	54414	219079	11674	1762	4236	13169	26318	244131	13463	16672	124088	4788	9063	81591	70279	24797	8021	6276	10177	20895	7919	31756	15142	71314	2136	2539	48664	72514	33500	67158	60691
2.59_608.39	LPC 20:1	[M+CH3COO]-	GJTDRNFWIDPARY-GTPZACKGSA-N	608.394	ESI (-)	2.59	200	1790	1319	1344	386	771	296	98	1290	5477	1657	1539	763	2948	166	425	794	1140	1572	769	235	5227	3987	381	490	2266	1427	3275	1005	116	201	342	488	7917	455	962	629	1166	3771	2641	4177	929	388
1.96_606.38	LPC 20:2	[M+CH3COO]-	YYQVCMMXPIJVHY-ZOIJLGJPSA-N	606.376	ESI (-)	1.955	89	1564	1275	1214	379	696	205	2.29	1239	2358	1497	2547	1254	4154	415	273	479	1019	1633	1449	261	3164	3127	365	427	2532	1412	6398	589	448	222	466	324	5578	399	1649	715	770	3269	2011	3691	1569	800
1.53_604.36	LPC 20:3	[M+CH3COO]-	BBNHCUBQEQJHIG-FZZJNMCHSA-N	604.361	ESI (-)	1.533	741	9919	7962	6754	2082	2847	898	1262	10001	678	5687	26155	13792	30860	1886	2396	1318	2899	3381	15194	1705	4945	17527	1129	2234	12929	18472	2582	1591	693	2566	1718	1651	4583	2078	14149	303	399	11703	8884	5789	11239	4353
1.40_628.36	LPC 22:5	[M+CH3COO]-	YBUXFQUGNPBZPS-YNBHEIDWSA-N	628.36	ESI (-)	1.396	164	960	1219	547	530	59	182	85	1044	500	583	2575	620	1567	265	0.73	245	391	998	5354	578	528	2831	258	394	2963	1981	733	250	173	342	442	311	1068	288	929	110	68	943	1657	478	1228	1587
1.62_452.28	LPE 16:0	[M-H]-	CKPBBEOJHAPPBT-HXUWFJFHSA-N	452.279	ESI (-)	1.624	101584	142922	449620	34680	73306	31115	670	1625	188038	411377	183973	4247492	553308	1846110	140462	83799	272618	290819	94119	1443382	286314	539677	2051377	227694	39351	1708347	1530358	236433	221345	155752	2930	152913	159902	516718	202108	486467	23178	54829	1334161	1971229	1662832	1603296	835168
2.49_480.31	LPE 18:0	[M-H]-	BBYWOYAFBUOUFP-UHFFFAOYNA-N	480.31	ESI (-)	2.489	574230	455138	1075425	34639	90152	339322	1685	5060	145282	2503545	358236	4220206	1216458	4021128	383361	303441	1495015	764035	254018	2051437	494465	2730991	4910210	1100736	89045	2129122	1365165	639402	452281	348134	4505	183607	670641	1418245	625049	963614	179232	412360	1271572	3121522	2870600	3483056	1585304
1.79_478.29	LPE 18:1	[M-H]-	PYVRVRFVLRNJLY-KTKRTIGZNA-N	478.294	ESI (-)	1.794	10113	20447	161305	2529	24026	39891	372	396	159662	19098	27975	1125610	106718	292413	19639	12078	48892	38426	20324	121163	21200	72484	388363	20751	3251	198331	372596	60133	27469	19006	343	26166	16766	132382	22022	89090	6383	7624	243914	150088	156925	155565	74690
1.33_476.28	LPE 18:2	[M-H]-	DBHKHNGBVGWQJE-USWSLJGRSA-N	476.278	ESI (-)	1.335	2006	2328	73718	496	8720	42146	141	233	8867	983	3007	647081	39973	141428	9266	724	3635	11364	3739	88325	13881	7544	50676	4864	871	105554	283318	10344	10585	11252	263	4453	4075	17304	13527	39514	1031	1052	29057	25946	22894	46891	28971
1.30_500.28	LPE 20:4	[M-H]-	JPNPIRVRGLGTRE-YSKCIPFOSA-N	500.279	ESI (-)	1.302	9059	9050	192579	3554	27350	105518	602	965	51112	3996	5617	292880	190645	226550	24303	7078	13151	23452	26392	276330	40686	36149	108368	15962	3635	239389	961745	28993	29856	11309	549	11534	17160	56229	31879	132007	5825	8648	66619	70969	43640	128574	90376
1.22_500.28	LPE 20:4	[M-H]-	JPNPIRVRGLGTRE-LTKCOYKYNA-N	500.279	ESI (-)	1.219	62377	21655	126118	9119	64602	82770	611	1932	81935	26227	14275	90196	166782	265735	50177	70862	80302	44096	211105	114823	72552	155297	12775	76426	7630	75255	348679	80836	48682	58705	1354	34183	64938	84191	40722	166250	47600	114309	127855	100973	237312	218945	179890
3.78_832.57	OxPC 34:2+1O; OxPC 16:0-18:2+1O	[M+CH3COO]-	HZKBHRZARZUXPO-VYIQYICTNA-N	832.57	ESI (-)	3.783	1659	1640	4945	10281	2370	842	5068	870	1246	289	105	40016	6944	34678	6318	358	10298	5810	2749	5312	4007	3578	12771	5375	6748	2284	2495	542	7090	11088	5988	4548	4009	488	8824	17331	291	516	5520	8611	30652	38672	27407
3.78_848.57	OxPC 34:2+2O; OxPC 16:0-18:2+2O	[M+CH3COO]-	GMJLRVXYZZADNS-CRWFHCLENA-N	848.568	ESI (-)	3.782	2039	1262	408	1822	2067	458	3924	811	436	224	89	26733	6614	12952	28442	165	13580	7590	441	1893	10422	3150	2428	5590	2545	1056	2589	236	1081	253874	5106	5827	1240	131	1947	5965	86	55	1704	10497	2013	15172	7578
3.98_830.55	OxPC 34:3+1O; OxPC 16:0-18:3+1O	[M+CH3COO]-	XNMRFFRAJXHEBK-GEUDNWMBNA-N	830.554	ESI (-)	3.978	451	893	2246	16678	2839	277	11062	968	1476	40	125	17357	3240	16424	2.93	167	4452	2850	769	2420	1788	1395	7041	2058	4688	1047	1020	381	2055	2.93	8616	3796	1833	117	3295	6096	204	240	6030	8545	18658	18443	11566
4.55_762.53	PC 30:1; PC 14:0-16:1	[M+CH3COO]-	XGGMHQYOVYWRLV-VLGSPTGONA-N	762.528	ESI (-)	4.554	4362	1198	4634	2212	6069	6438	2738	3348	38265	1643	1159	12481	5201	2305	2901	5041	5519	4075	3248	3021	2272	2676	2793	4292	472	7745	6577	777	6886	4887	2811	3597	1750	1372	1936	9894	436	410	9857	3215	6597	5337	4975
5.75_792.58	PC 32:0	[M+CH3COO]-	KILNVBDSWZSGLL-KXQOOQHDSA-N	792.577	ESI (-)	5.752	245089	164633	282550	258902	243549	222030	125794	94997	327766	247181	209076	361208	175080	342902	238677	188233	273778	204056	364561	226994	143421	490222	257911	192524	137043	172455	269117	265776	259372	161777	89034	177700	237262	231470	267963	339320	278618	277571	245441	225817	302743	243953	331773
5.20_790.56	PC 32:1	[M+CH3COO]-	QIBZFHLFHCIUOT-NPBIGWJUSA-N	790.56	ESI (-)	5.195	116898	33179	118249	64775	164032	184763	100620	155317	484925	90474	36101	379879	177852	97274	90511	181611	224365	131248	96493	96452	64101	93685	103420	107628	20853	136679	197870	25157	137503	147547	104425	104742	61027	40556	52454	182640	17893	21915	241483	124736	165966	146151	140738
4.70_788.54	PC 32:2	[M+CH3COO]-	GPWHCUUIQMGELX-VHQDNGOZSA-N	788.544	ESI (-)	4.695	19249	7050	13171	6710	20149	18812	14197	7945	24360	3099	2465	57048	9375	10179	16279	14460	21412	19187	9062	19564	22795	6958	13770	20729	5287	22156	14717	2656	27393	25357	12421	15356	8276	3875	20710	44723	1637	1769	22089	10964	24220	23954	28921
5.51_804.58	PC 33:1	[M+CH3COO]-	GXTATYLPYLLNLV-MGIDVFSBSA-N	804.577	ESI (-)	5.515	10858	6087	17270	16411	20882	23826	11401	8842	22327	12300	9508	22768	17280	12501	8374	12584	25661	13279	35076	16689	10946	13562	19874	9969	4320	16753	24938	4572	12869	15345	11866	15441	8112	9106	7800	12159	4678	3664	15679	14736	18824	23253	24306
5.00_802.56	PC 33:2	[M+CH3COO]-	SBNDHGBVMZMSNL-UESLNCBNSA-N	802.561	ESI (-)	4.995	5319	7300	6024	8764	11761	7566	9500	2824	5442	1645	2547	35556	9782	13483	10309	1697	11181	9919	15312	16003	19007	4140	6386	7138	6423	12168	28618	2188	10677	14633	8867	25874	5990	3114	14105	18828	1349	1268	7427	7900	14165	24305	25103
6.47_820.61	PC 34:0	[M-H]-		820.608	ESI (-)	6.467	42898	18826	47852	47225	41885	69809	17219	13896	49060	38988	35559	44235	29053	47436	35562	23567	50426	29551	75089	30146	27235	99932	62014	29378	23940	32567	27291	51280	41161	26718	9998	26243	31403	39304	40515	50904	45953	47774	36344	34366	46234	44042	45888
6.89_806.63	PC 34:0e; PC 18:0e/16:0	[M+CH3COO]-	GTFLTTXDLGEBAI-UHFFFAOYNA-N	806.626	ESI (-)	6.889	6869	2381	6093	13000	9075	5529	4859	2817	5672	3912	4059	5575	4534	8105	7793	2855	4317	5151	9223	3605	4609	13232	4135	4495	3977	6077	3691	4925	7642	4264	2331	3740	5070	6129	10254	9877	6530	4919	6357	4215	10069	8232	6055
5.84_818.59	PC 34:1	[M+CH3COO]-	WTJKGGKOPKCXLL-VYOBOKEXSA-N	818.594	ESI (-)	5.839	464656	247291	426965	524810	769787	503162	415566	423959	761026	397895	300933	1060668	1060881	672914	425297	298133	976254	591008	565003	634884	475839	630973	935476	481599	426689	629710	632095	272801	544520	676735	483706	641914	391763	309618	444927	714618	295158	241401	614717	636218	846775	900558	1006791
5.31_816.58	PC 34:2	[M+CH3COO]-	JLPULHDHAOZNQI-ZTIMHPMXSA-N	816.577	ESI (-)	5.312	481835	431349	387781	465729	756043	427037	541702	373824	312134	170427	253312	2418594	1223782	1174188	729346	82093	965525	749318	481792	1002172	951311	309420	719560	605640	849468	755255	1192895	225557	752360	800781	578323	1269885	547001	205742	941380	1334745	130143	139098	523692	665102	954581	1395484	1620210
4.87_814.56	PC 34:3	[M+CH3COO]-	CNNSEHUKQJCGTE-UPPWDXJYSA-N	814.56	ESI (-)	4.867	17721	5193	11098	9820	25811	12514	12883	7035	15354	4270	4907	73490	38425	16949	19684	3816	29417	21610	11576	29480	31520	6093	14798	18959	11289	28023	39069	3776	18318	18015	12026	39839	9990	4094	24397	40808	2711	2141	16695	18626	24910	32568	47239
4.97_814.56	PC 34:3; PC 16:0-18:3	[M+CH3COO]-	JMAYDGBZRHQJAT-XSMZTDTHNA-N	814.562	ESI (-)	4.97	49389	5895	18303	13404	80652	12242	8309	24185	20596	5566	3725	25949	76372	18210	30259	6033	38507	64892	9016	21294	17766	7850	52145	52789	14349	51530	49649	3784	34084	11630	26422	31429	16007	4772	20671	50834	3478	2417	33007	13328	59399	38079	36038
4.77_814.56	PC 34:3; PC 16:1-18:2	[M+CH3COO]-	QJWDAOSZZYVBJZ-BOAYSYCPNA-N	814.562	ESI (-)	4.774	33301	6435	18601	6659	36774	35979	27322	10325	29500	3624	3390	87437	56124	25465	26613	7815	59362	33563	17956	52406	48418	9927	15762	38111	11297	23359	34755	5100	41121	35892	14560	34240	18444	6408	23337	98561	2083	2670	30524	20222	28116	50310	69220
4.59_812.54	PC 34:4	[M+CH3COO]-	YWDDIWXKFJEMKF-JTZVLWBESA-N	812.543	ESI (-)	4.594	9665	3602	4111	2634	6267	4611	1540	2219	6642	977	1270	8716	5970	3720	4776	2662	8111	5670	2866	4187	6083	3556	5989	9932	1470	10087	9856	1769	8338	4483	2951	5346	2793	1388	5240	11782	1166	648	4356	2690	5413	10337	6814
6.18_832.61	PC 35:1	[M+CH3COO]-	MFHIZGSSDZJFKD-IYEJTHTFSA-N	832.606	ESI (-)	6.182	6212	3062	8033	11680	15534	20513	6026	5958	9658	6734	6790	8837	14793	10565	5315	3867	16473	8849	23707	13304	8932	11521	23698	6211	4678	10737	9147	4277	8404	9562	6395	11998	5665	6757	6321	8216	5066	3487	7789	10023	12485	19158	21031
5.64_830.59	PC 35:2	[M+CH3COO]-	ZSKWZJYUVZYDQU-WESJWMGVSA-N	830.592	ESI (-)	5.645	7404	9695	7711	12771	18837	24407	11552	6619	5275	3406	7261	34213	25223	28550	13209	1931	22104	14554	21221	21659	23488	6506	23421	9349	16001	14632	24198	4078	13373	17541	12068	32282	9196	5354	17671	22470	2931	2902	7918	13837	21052	40462	34613
4.90_826.56	PC 35:4	[M+CH3COO]-	LYNZMLHNPYEREG-ZHMZGHMTSA-N	826.56	ESI (-)	4.899	5649	4132	3539	3698	6915	4121	1731	1168	3542	1067	1928	4571	4694	5098	4092	2109	5926	4646	6691	5884	7592	3494	5159	6003	2229	4942	14512	2066	5817	4395	2615	8432	3881	2250	5233	9234	1347	784	3264	3151	4714	12575	9157
6.53_846.62	PC 36:1	[M+CH3COO]-	ATHVAWFAEPLPPQ-VRDBWYNSSA-N	846.625	ESI (-)	6.526	202306	36303	150515	157507	253726	486127	63450	282883	165780	136141	81625	197572	523809	280103	125989	67803	462109	185122	227404	246459	148715	334098	346035	204414	80438	179474	121942	95625	166992	216417	76956	120748	120480	82889	140894	258814	83396	58086	164937	215132	274462	338243	426426
5.99_844.61	PC 36:2	[M+CH3COO]-	SNKAWJBJQDLSFF-NVKMUCNASA-N	844.608	ESI (-)	5.986	337117	173869	209696	320359	372773	598523	235679	425749	119372	127435	198873	608489	880980	885894	393365	51150	647861	380088	310725	505661	527887	271260	441164	395482	411953	376576	351827	164612	365404	435613	305763	441811	324997	132732	499206	739761	82391	117659	234847	458180	624017	914859	855225
5.40_842.59	PC 36:3; A	[M+CH3COO]-	YPAZQMWFRMHBBM-CLKMJQEKSA-N	842.593	ESI (-)	5.401	63369	51476	53344	47077	100987	206511	61988	38313	78749	16472	22261	172021	208836	143355	71918	17361	229088	79817	87666	95890	109521	75539	62927	66578	74779	62546	130282	33983	67790	73994	46408	103918	56722	23958	85072	162640	21040	21937	66587	64097	87853	134757	136908
5.50_842.59	PC 36:3; B	[M+CH3COO]-	YPAZQMWFRMHBBM-CLKMJQEKSA-N	842.593	ESI (-)	5.5	123923	72878	99716	128185	165387	92473	94590	141628	199807	11032	90568	200896	345878	192995	183418	49575	254019	196957	67827	110774	150208	113292	136605	147282	142043	210702	402130	37153	173751	120515	139046	241248	134330	42889	176008	370389	27265	19797	221617	99540	235392	292487	164198
4.90_840.58	PC 36:4; A	[M+CH3COO]-	IIZPXYDJLKNOIY-JXPKJXOSSA-N	840.577	ESI (-)	4.902	25647	16352	13165	8063	29261	40450	20272	9594	21532	3452	6508	90380	56214	63720	38519	4988	44532	28623	28235	37492	48554	18356	38110	28390	33567	24337	29020	10776	27323	36684	15856	27563	16848	5449	46982	75963	6742	5573	23568	11967	26621	48349	48899
5.22_840.58	PC 36:4; B	[M+CH3COO]-	IIZPXYDJLKNOIY-JXPKJXOSSA-N	840.577	ESI (-)	5.222	509742	345046	302060	284708	549923	297036	148652	178006	314819	199028	164609	398219	721291	577577	374839	162468	607784	391886	333020	483917	503616	413654	553355	561968	383562	443791	735083	355621	458874	299005	249472	592520	441811	212157	456870	752294	223399	104650	309148	347180	451383	856472	718578
4.49_838.56	PC 36:5; A	[M+CH3COO]-	DYDDZDMJSQYFGN-OIVUZXIWSA-N	838.558	ESI (-)	4.486	1390	417	561	477	4214	1076	1565	440	635	186	305	6036	3566	2291	2196	164	1926	2140	790	3587	3148	565	1039	1767	845	2111	1374	458	1897	2024	792	2170	821	382	2613	4090	223	243	1766	980	1522	2001	3991
4.80_838.56	PC 36:5; B	[M+CH3COO]-	DYDDZDMJSQYFGN-OIVUZXIWSA-N	838.56	ESI (-)	4.804	38989	19752	13653	6628	36678	14364	5430	12720	10557	2630	7628	43882	41192	14776	15729	3964	63011	27245	15261	19800	18020	15730	48350	53693	16665	30193	45213	7347	19141	8769	14005	31910	15675	4609	16564	34160	2596	1494	9706	34410	22812	30815	30571
6.34_858.62	PC 37:2	[M+CH3COO]-	MCZUABDVGPPWPM-HJTCUGKVSA-N	858.621	ESI (-)	6.336	1262	521	1081	1964	2308	6482	1105	1557	1280	412	1646	2153	4150	5396	2409	398	3105	2551	3393	1924	3166	1707	1889	1599	1670	2124	2870	558	2388	2191	1305	3216	1522	912	2311	4575	343	613	1447	1749	3372	3403	2972
5.55_854.59	PC 37:4	[M+CH3COO]-	QRPUCJXFPYFTMB-FBFLODOBSA-N	854.591	ESI (-)	5.551	6984	5296	6090	6212	10918	10765	2359	2156	5373	3067	4069	3574	10098	9436	5172	2532	8045	6505	12417	9609	9581	8770	13865	7986	5074	7313	9178	7437	7410	3886	3498	10425	6871	5243	6818	9356	4585	1968	4726	5037	8358	17393	14222
6.59_872.64	PC 38:2	[M+CH3COO]-	KXXLFCAPKGRXBT-FMJYHZMHSA-N	872.639	ESI (-)	6.588	7670	2118	4523	6865	9350	34319	3160	5387	11555	3004	4992	8058	26836	17002	7603	2670	23026	8991	7049	5447	7865	19148	8325	8592	3911	10175	7673	4636	8138	8620	2551	9641	6588	3568	8508	23201	4162	3312	6998	6919	13560	16773	9450
6.18_870.63	PC 38:3	[M+CH3COO]-	OJHJKEBRZSDTTL-VHWCKNCUSA-N	870.626	ESI (-)	6.177	74031	17286	38132	56156	83881	110981	23581	129189	62446	3635	38701	46828	284407	123209	81560	17007	137945	96016	39871	57558	73629	91045	75924	97708	47164	96110	94283	20447	79334	53645	48442	77699	63340	15971	81087	198399	11244	8837	92137	50762	123995	185856	93619
5.88_868.61	PC 38:4; A	[M+CH3COO]-	PSVRFUPOQYJOOZ-QNPWAGBNSA-N	868.609	ESI (-)	5.879	273285	99364	127105	117907	260630	296004	36421	117208	117797	49675	97571	74470	368946	313163	152930	54610	257348	155931	165970	217594	228662	237646	219621	304677	121379	178995	157665	217202	188257	90995	69158	212448	198584	88943	177937	313121	98882	48794	118075	146446	191340	467144	319096
5.68_868.61	PC 38:4; PC 16:0-22:4	[M+CH3COO]-	HUAVKOMRGUBYMK-LTFXTMEVNA-N	868.606	ESI (-)	5.685	15980	4005	11463	12812	20941	14518	5794	8356	31645	15069	13063	12533	18478	14602	19894	7619	24742	19824	16596	14065	20948	23822	16947	16741	9177	25552	28380	11004	18462	10626	9402	23149	14661	7924	16094	28890	9031	7663	21023	7040	20841	28828	21815
5.56_868.61	PC 38:4; PC 18:1-20:3	[M+CH3COO]-	JNKAOGSDBBXHEP-SAUDALOUNA-N	868.607	ESI (-)	5.561	10790	5465	8561	5953	16270	36319	6692	9256	52730	1114	5568	14885	46674	13060	12009	5906	42082	14129	8883	7796	11474	18081	7620	10972	7966	12005	35544	4127	11033	8560	6843	13791	9069	3320	10631	31405	3093	1874	20595	4971	10950	18056	9726
5.26_866.59	PC 38:5; A	[M+CH3COO]-	YLWBKBDNHWQEFU-YJXJLLHLSA-N	866.592	ESI (-)	5.257	54787	18572	29408	14320	61359	93721	10666	10508	69135	14681	16531	39390	71945	35976	29818	16840	106806	35857	44559	45264	55737	71614	42932	49482	23612	46176	60970	35087	36221	20117	15742	52166	33685	17456	31582	61075	21468	9449	31707	22508	28511	63524	66149
5.47_866.59	PC 38:5; B	[M+CH3COO]-	YLWBKBDNHWQEFU-YJXJLLHLSA-N	866.591	ESI (-)	5.469	25767	4595	7943	15579	24585	15121	5801	13825	39738	5907	9248	7816	38503	20742	19799	7365	31917	18783	8724	21348	34068	17405	17558	29934	12038	22750	33445	5259	24254	10607	11367	25338	31737	5163	22254	36582	3644	2799	17006	15585	19126	47956	29820
5.05_864.58	PC 38:6	[M+CH3COO]-	PLZBTDKJYHXIEW-DZUXOTHRSA-N	864.577	ESI (-)	5.049	159593	17989	50248	27450	175037	35816	20244	27440	89258	13430	28380	144420	293858	198113	98208	10018	254053	170637	52839	319776	311419	54381	142941	229945	120043	188041	206351	39743	179301	81717	64903	300327	144579	27307	186300	322864	6869	7863	75358	108097	159087	337545	533637
6.37_896.64	PC 40:4	[M+CH3COO]-	QQIYXJBHMDYXHH-NMUBDWGHSA-N	896.639	ESI (-)	6.369	12567	1599	7414	7932	9722	8026	1997	3708	10821	5237	8910	3863	11483	9535	9867	2888	13893	9332	11934	12494	12077	15403	11903	13444	3977	15264	6537	7362	10760	4888	4213	9520	9258	4401	8485	15135	4920	3969	8533	4540	12333	22373	20678
5.91_894.62	PC 40:5; A	[M+CH3COO]-	LJFKFKIYUJNFPZ-ZLFSCUDPSA-N	894.622	ESI (-)	5.914	9515	1915	5260	3171	8827	5245	1683	2503	6658	2780	5143	4121	5944	5521	6213	1712	12724	6563	6340	11662	12126	9424	10784	9078	4285	11277	5876	4841	7043	3879	3540	9055	5476	3483	6539	8141	3532	2061	5171	4611	6580	12598	17000
6.15_894.62	PC 40:5; B	[M+CH3COO]-	LJFKFKIYUJNFPZ-ZLFSCUDPSA-N	894.624	ESI (-)	6.149	9463	750	2864	7671	7400	7472	1773	5108	11801	1864	3750	1720	16531	8867	7876	2191	8818	7107	3312	11916	14102	7147	4831	10276	3936	8441	7220	1203	10318	4713	4261	7896	13413	1859	8142	14656	1373	1228	6556	2662	8017	25317	17923
5.38_892.61	PC 40:6; A	[M+CH3COO]-	FYVNIFOYDIIODX-KNKJIUSSSA-N	892.605	ESI (-)	5.383	2067	913	1209	854	1954	2650	576	579	2550	1018	749	1202	1625	1797	1883	919	2565	1820	1834	1389	1690	7455	781	1641	881	1876	1498	4051	1703	751	603	1500	1493	1107	1696	2599	2830	1003	1573	775	1554	2142	1956
5.70_892.61	PC 40:6; B	[M+CH3COO]-	FYVNIFOYDIIODX-KNKJIUSSSA-N	892.609	ESI (-)	5.698	85645	4096	20222	13300	52406	45509	5601	30623	17896	5511	20802	21679	160485	118231	37099	3992	121687	59468	20162	172074	121931	34283	61898	117394	32871	64621	27873	18082	67562	35032	21384	74977	53319	12678	68846	130343	3909	4569	22521	51396	67988	162404	281569
5.11_890.59	PC 40:7	[M+CH3COO]-	BPUROMFCPFGBOT-ZEGPSQTJSA-N	890.591	ESI (-)	5.107	10870	1290	3828	1798	14714	15243	1064	1176	21813	1176	3434	17774	39496	17646	4677	1665	48754	9938	5354	11608	10633	17910	9707	10623	2704	7969	17142	2417	10999	4653	1388	11245	6199	2015	9131	32816	1226	572	6412	3703	9774	22936	23093
4.66_888.57	PC 40:8	[M+CH3COO]-	BFCSBEFTXQRIOJ-IMYLGOOQSA-N	888.575	ESI (-)	4.655	6972	790	3081	438	2092	5842	466	912	3.15	1155	885	6078	7777	8845	4844	2632	13739	4219	3321	3862	6348	7258	9726	6922	1211	2976	3682	2374	4815	2202	509	1024	4171	2144	7895	11084	3374	894	1520	1160	2609	7174	5459
6.23_804.61	PC p-34:0; or PC o-34:1	[M+CH3COO]-	QCGUXAIDEOWPBV-SNKLRXETSA-N	804.612	ESI (-)	6.226	17940	6842	18419	23164	19507	11704	15313	5119	16908	18331	15558	11994	11579	22949	16968	11448	12169	13475	38263	14899	11038	50614	13472	13223	9607	17921	7888	16409	21361	9723	5352	9599	15530	23462	19454	29622	28318	20795	18618	15351	32951	20341	23565
5.72_802.60	PC p-34:1; or PC o-34:2; A	[M+CH3COO]-	MBRHHFWRXQYYAN-RTVLTNFHSA-N	802.595	ESI (-)	5.724	3269	2301	2750	3008	3161	2055	6176	2069	2769	2541	4119	4152	3116	6772	5355	1444	1985	4847	7044	2558	2687	4349	4680	3287	2460	3061	2124	2429	5650	3312	1714	2418	2757	4609	6361	8662	4793	4013	3446	2454	7747	4868	3957
6.15_802.60	PC p-34:1; or PC o-34:2; B	[M+CH3COO]-	MBRHHFWRXQYYAN-RTVLTNFHSA-N	802.596	ESI (-)	6.15	1216	169	1337	627	1783	800	391	345	2150	3153	3983	722	824	1200	1340	1123	826	3473	5123	1141	1255	3677	1794	1006	288	1551	632	2622	2632	1065	355	946	1811	2555	1493	2312	2994	3647	1514	760	2949	1766	1526
5.60_800.58	PC p-34:2; or PC o-34:3	[M+CH3COO]-	QLEHHUPUHJPURI-PWYDUFMYSA-N	800.58	ESI (-)	5.597	1321	93	1002	382	2010	982	296	2.96	1169	2077	6296	1608	1635	2553	2548	618	1103	9244	4097	1547	1316	2473	2457	1177	79	1769	719	1955	3397	1369	183	1346	1983	1662	2317	3271	2439	2563	1294	842	3359	2344	2410
6.41_830.63	PC p-36:1; or PC o-36:2	[M+CH3COO]-	ZOTYCHIFTCFAHC-KOUVQCMKSA-N	830.627	ESI (-)	6.412	1777	559	1488	2053	2514	1378	3991	1087	2125	1113	2212	2532	1849	3124	3207	696	1517	3053	4623	1636	2516	1807	4057	2291	1398	1972	1525	1067	3137	2339	1089	2006	1378	2774	3895	5726	2060	1820	1735	1653	5879	3927	2586
5.77_828.61	PC p-36:2; or PC o-36:3	[M+CH3COO]-	DIHWZUCEXWUHOD-IIVNATNGSA-N	828.61	ESI (-)	5.773	1150	542	948	889	1487	1372	2228	679	1261	915	1153	1066	1273	2518	2068	596	958	2170	2310	1423	1412	1938	2182	1336	953	1291	650	1125	2013	1331	381	1408	1048	1525	1947	3296	1581	1407	1237	979	2521	2182	1715
5.59_826.60	PC p-36:3; or PC o-36:4	[M+CH3COO]-	SOUZQPFUXRVDGK-KCTKZSJBSA-N	826.596	ESI (-)	5.595	20308	10389	22087	19738	16849	7900	8305	7361	16181	18380	28072	11879	11700	15501	19235	13962	10356	14565	33008	11335	8809	57457	10439	15029	10629	19128	6769	18301	19867	6108	5393	10391	17834	27844	28434	34716	29057	12893	17279	10005	26277	17484	16127
5.49_824.58	PC p-36:4; or PC o-36:5	[M+CH3COO]-	IOYKZPNDXIIXLN-LOQSCQKMSA-N	824.581	ESI (-)	5.492	8192	124	10161	886	8121	4161	597	89	9733	17381	19496	2291	3024	5190	6692	6604	3065	10415	28342	5964	4161	26014	3236	5637	172	8549	2035	24461	10765	2359	174	4214	9171	13732	7911	8417	22035	15279	5702	2662	9271	6745	7373
6.30_854.63	PC p-38:3; or PC o-38:4	[M+CH3COO]-	GWBOVQHRCURSPU-QMFAPAEZSA-N	854.629	ESI (-)	6.296	6866	3123	7849	8672	8646	4046	3901	3102	5841	5333	11090	4677	5405	5744	7248	4404	5250	6378	10479	3669	4492	15812	5246	5349	4465	8355	3760	6178	7174	3626	2692	4524	5374	8283	10370	11330	6975	3696	6155	4412	10587	8319	5163
5.65_852.61	PC p-38:4; or PC o-38:5; A	[M+CH3COO]-	DBQMOXDLWKVKKG-REWQMPQJSA-N	852.611	ESI (-)	5.653	13731	6369	12712	9059	13440	7212	4942	3740	11745	14090	12024	6486	7644	8634	11838	7822	7546	9126	19433	9171	6867	36465	6249	9154	6441	12950	3613	13427	12596	4025	2904	7994	11505	17397	13908	21119	17872	9082	11161	5984	12384	10351	11577
6.17_852.61	PC p-38:4; or PC o-38:5; B	[M+CH3COO]-	DBQMOXDLWKVKKG-REWQMPQJSA-N	852.611	ESI (-)	6.172	1368	99	1539	288	1881	1012	97	129	1849	2295	2869	747	916	1175	1690	1058	799	2049	4405	960	1102	3908	1112	948	70	1942	833	2735	2555	589	229	1068	1598	2239	2166	2004	2859	1904	1198	655	2215	1913	1302
5.41_850.60	PC p-38:5; or PC o-38:6	[M+CH3COO]-	ATTCDOPAYPGSLE-LQULQHAGSA-N	850.596	ESI (-)	5.414	2373	975	2080	1275	1289	846	656	542	1693	2183	4091	2847	2820	8270	2601	1293	2130	3199	5114	1706	1640	7986	1224	2252	816	2388	625	2781	3018	1032	448	1886	2829	2482	4145	6281	1880	1367	2169	1576	3179	5194	3614
7.03_886.70	PC p-40:1; or PC o-40:2	[M+CH3COO]-	KYEGAYPFBCAHDL-SPACVREBSA-N	886.696	ESI (-)	7.03	766	1780	2020	2072	1979	105	810	232	1995	274	1201	144	138	3.44	381	231	117	3.44	2959	311	1327	904	3.44	515	545	1348	569	1218	678	550	419	935	757	10600	1406	1346	1948	593	2356	270	2278	3066	1282
6.98_882.66	PC p-40:3; or PC o-40:4	[M+CH3COO]-	RDNHPNJCALITSY-MBZSPAKGSA-N	882.658	ESI (-)	6.978	1058	268	810	956	1236	486	881	197	1114	395	1357	808	1144	0.9	1068	269	788	2616	1850	644	780	1305	1109	1001	594	1156	552	477	1435	807	0.9	1243	654	1113	1834	2245	680	449	734	1023	0.9	2222	1087
6.30_880.64	PC p-40:4; or PC o-40:5	[M+CH3COO]-	AGKCACWGAXVMPI-BVWWTNGZSA-N	880.643	ESI (-)	6.305	975	302	982	877	1069	372	695	202	1214	864	1606	762	872	1427	1075	481	1042	1264	1824	847	770	1829	1030	929	569	1325	477	910	1175	377	309	1192	789	1580	1176	1719	807	715	717	893	105	1794	1335
6.96_908.67	PC p-42:4; or PC o-42:5	[M+CH3COO]-	NLEDXBSUDVLSEN-UFFJXODHSA-N	908.674	ESI (-)	6.958	1104	296	883	913	1232	542	678	290	1749	474	1188	564	1282	1388	1049	296	905	2134	1918	1040	785	1275	1165	1002	535	1495	504	652	1732	912	213	1464	1162	1600	1491	2390	841	495	829	995	1837	2228	1470
6.38_906.66	PC p-42:5; or PC o-42:6	[M+CH3COO]-	CMUBJJYJAQLOOD-XSOFIKLRSA-N	906.658	ESI (-)	6.385	870	203	761	289	738	317	385	236	933	387	572	379	758	973	1254	244	475	1509	1030	598	546	1274	802	732	377	691	319	885	1395	503	143	754	703	1101	921	1754	864	309	707	477	1499	1886	1023
7.60_936.70	PC p-44:4; or PC o-44:5	[M+CH3COO]-	CEZAZXUWDFPTTE-FHIJIHMSSA-N	936.705	ESI (-)	7.6	1705	611	1269	1430	2016	854	2170	734	2424	805	1424	954	1908	2282	1828	633	1320	12.24	2893	1357	1281	1912	2207	1431	1008	1992	847	1144	2972	1128	2210	2058	1686	2063	2101	3332	1553	861	1213	1877	3818	2699	2021
5.99_716.52	PE 34:1	[M-H]-	FHQVHHIBKUMWTI-OTMQOFQLSA-N	716.524	ESI (-)	5.993	165697	7623	66012	9933	443796	153351	1146	8592	476809	5727	12976	597952	97567	221024	198962	29847	294691	164504	103141	183271	160990	67586	33088	201533	29253	230331	180062	36494	226222	415917	4146	376700	155258	24386	228779	384429	31683	13030	218662	170531	224773	446621	381441
5.45_714.51	PE 34:2	[M-H]-	HBZNVZIRJWODIB-NHCUFCNUSA-N	714.509	ESI (-)	5.453	231300	24127	93026	9079	937781	196488	3029	19028	270772	4382	13448	3840314	805915	914120	600988	14781	382023	358274	68444	415669	762774	39714	31857	358941	70006	591656	795866	25441	740208	1380560	8544	1285106	182695	18566	883033	1491440	15518	7457	467273	179896	317403	1177267	1206147
5.78_728.52	PE 35:2; PE 17:0-18:2	[M-H]-	UJCJWIHZUHMDIT-OHNCOSGTNA-N	728.524	ESI (-)	5.783	7011	1195	5132	874	45581	32876	238	812	9913	342	1083	201469	28002	44629	20151	561	17106	12331	13127	14963	22846	3794	5284	9639	2235	19236	27993	1388	23619	51007	614	43767	6248	1318	26393	43038	1093	424	14299	8461	14941	45879	40857
5.84_744.55	PE 36:1	[M-H]-	JQKOHRZNEOQNJE-ZZEZOPTASA-N	744.555	ESI (-)	5.836	22469	12522	20878	26265	37489	23968	20359	21045	37904	19864	14995	54219	50374	33441	21365	14703	47621	29671	27710	36139	21706	31759	44990	23248	21349	31479	30581	13810	25950	32380	24147	37932	19035	14657	21417	33685	14729	11528	29918	31306	41467	44393	47257
6.66_744.56	PE 36:1; PE 18:0-18:1	[M-H]-	JQKOHRZNEOQNJE-ZZEZOPTANA-N	744.556	ESI (-)	6.661	189340	7024	136120	8146	207991	212727	1137	3975	179060	10424	17362	202755	229503	245372	233497	30402	184357	107795	141024	145850	169827	187518	37992	163627	11934	116822	61541	89790	200701	187805	1888	133160	190143	65347	278931	423828	179219	33953	114502	109818	126681	294180	293338
6.12_742.54	PE 36:2	[M-H]-	MWRBNPKJOOWZPW-CLFAGFIQSA-N	742.54	ESI (-)	6.118	350554	30452	127602	12252	831636	1076676	3995	37021	180683	7996	28147	3382078	1448105	1827967	783653	19228	533544	398112	118609	570546	964802	118116	105093	520234	73100	565750	473428	62606	811810	1527832	10789	1222354	265656	39648	1008814	1566647	42461	13950	356935	283838	334416	1632671	1323937
5.50_740.52	PE 36:3	[M-H]-		740.524	ESI (-)	5.495	49563	6552	22568	1665	402816	261872	1066	3909	295459	1459	3754	1716834	519424	338412	157589	4264	261981	65519	22619	81486	169389	16068	10921	67270	8884	89339	363693	8783	173599	285604	1250	327052	33362	5214	185442	596427	6415	1804	136681	24869	32455	267904	247143
5.34_738.51	PE 36:4	[M-H]-		738.508	ESI (-)	5.337	652339	62120	206819	19272	2000341	575708	3905	28980	904963	6013	32538	2784648	2428908	1610512	1072931	34764	1422489	791881	142519	945786	1685743	166519	240200	1006440	147286	1208472	2367664	67143	1475923	1079138	14309	2353300	582873	31955	1530085	2690566	30584	5145	925436	394034	470159	2226368	1985660
5.08_738.51	PE 36:4; PE 18:2-18:2	[M-H]-	SSCDRSKJTAQNNB-MAZCIEHSNA-N	738.51	ESI (-)	5.075	8552	3.43	1320	2322	59629	17397	3.43	3.43	49766	3.43	3.43	146999	63342	43721	10076	3.43	15469	5592	2408	20054	30251	3.43	2731	10668	649	14890	24050	3.43	39746	21938	3.43	44558	3255	3.43	22056	152358	3.43	3.43	11267	3959	8159	55329	83757
4.91_736.49	PE 36:5; PE 16:0-20:5	[M-H]-	KHLRCNXJXSYNCK-LPHKCNJWNA-N	736.492	ESI (-)	4.91	7296	964	1911	339	25371	5181	212	1129	8364	199	726	45218	12647	6141	6771	463	10272	5631	1656	3901	6635	2197	4515	10765	891	9389	12709	711	7829	6482	274	15167	2600	379	6470	14182	371	73	6725	4781	2358	8978	8240
5.67_752.52	PE 37:4; PE 17:0-20:4	[M-H]-	CKWQBCHPEQMNNL-UMWXEKTDNA-N	752.525	ESI (-)	5.672	10419	1997	4963	617	59004	35720	87	650	15978	419	1507	37948	57689	43650	20362	1085	24488	12364	9964	25782	36521	6649	4866	14908	1442	19127	40689	3322	30284	13014	381	52535	9200	2222	26310	72105	2225	194	15599	5936	7208	72925	79731
5.98_736.53	PE 37:5e; PE 17:1e/20:4	[M-H]-	ZTNZTGXTHOFZGC-LNFNTRPGNA-N	736.529	ESI (-)	5.981	15775	3.25	17147	137	31726	10174	34	121	21222	3285	3499	11789	8889	13913	18218	4239	4330	11248	64271	10521	14438	20246	1988	8521	3.25	18939	9007	17823	21492	5699	33	15675	17862	12962	28313	28986	19551	5573	17315	3077	15864	22164	18204
6.00_770.57	PE 38:2	[M-H]-	CLPMAPXZURYSNH-CNBLIUODSA-N	770.569	ESI (-)	6.004	18302	8208	9901	14598	24033	32329	12040	26352	8809	6051	8826	34572	50561	48199	22415	2814	34127	20783	14949	32673	29052	14399	21275	22060	19917	20542	19515	8816	21446	23140	14258	43173	17245	6125	27185	42171	4355	5560	13260	22330	29803	52162	48728
6.69_770.57	PE 38:2; PE 18:1-20:1	[M-H]-	UITCASPZWUAJBW-HWSICPKZNA-N	770.57	ESI (-)	6.691	4389	381	2401	3.05	5532	13391	179	218	13435	394	484	6822	10833	8024	6718	873	9010	3271	3025	4896	5782	5701	1347	3842	520	2783	2835	1858	5608	5256	300	4021	4623	1517	7293	17549	3899	1014	3502	2891	3014	7919	9293
6.32_768.56	PE 38:3; PE 18:0-20:3	[M-H]-		768.556	ESI (-)	6.321	21590	2901	12208	2806	99780	121313	667	5319	124809	1088	6933	85382	244193	106687	97381	3078	38359	40777	13684	54513	96913	20344	4091	39626	7681	48936	66011	12223	103556	135885	1612	132940	37737	4762	105165	328684	7559	1309	68610	18237	9051	162215	133242
5.22_766.54	PE 38:4; A	[M-H]-	ANRKEHNWXKCXDB-BHFWLYLHSA-N	766.539	ESI (-)	5.219	25684	16395	15736	14145	29866	15791	8653	11714	20695	10588	8231	24329	37039	31677	20116	9691	30418	21533	17902	27099	26470	24108	26013	28294	18491	24036	37423	17762	25229	15963	12849	49361	22464	10737	23259	39416	11527	5704	18317	17397	25289	46177	39124
6.01_766.54	PE 38:4; B	[M-H]-	ANRKEHNWXKCXDB-BHFWLYLHSA-N	766.541	ESI (-)	6.014	1621516	112433	519925	45277	3213658	3237017	6410	99507	1607198	18023	111136	3174104	5082193	3856324	2264476	88913	2831829	1357832	685817	2887094	3075354	849548	395500	2219474	234000	1814316	2294914	394707	2632914	1671129	17143	3287652	1363284	169518	2732575	4605410	202860	23046	1518741	1174776	1041613	4342292	4677933
5.81_766.54	PE 38:4; PE 16:0-22:4	[M-H]-	ICYDFONFTSPCRL-BHYOAKPMNA-N	766.54	ESI (-)	5.81	79225	1613	33514	2997	193932	40204	549	991	438404	3134	4561	159125	79679	41631	101451	6557	198219	59179	39169	52026	85566	51321	51147	62478	4432	128825	244837	12723	119609	68622	1115	119655	42848	7330	67025	174612	11939	4253	138022	16522	71048	113637	78844
5.37_764.52	PE 38:5; PE 18:1-20:4;	[M-H]-	ZYMZKMQPPJPQHY-HAGCXRLMNA-N	764.524	ESI (-)	5.371	206681	12817	62131	3211	751954	589210	1223	3242	851794	3232	11799	1115157	910911	356253	286870	10793	730720	164291	70692	342650	426243	59831	34929	258130	25413	298180	793042	31216	367573	237352	2328	623269	120873	13710	321934	738717	16021	2321	248103	85760	112937	488390	658179
6.13_750.54	PE 38:5e; PE 16:1e/22:4	[M-H]-	OZSVECGNTALICE-GKPKDRHFNA-N	750.545	ESI (-)	6.131	95966	322	59466	274	81622	53722	168	227	82939	41886	16415	67291	48072	55874	67997	33302	25407	56029	126795	71073	39430	155192	10537	61610	258	79451	33090	76145	124518	20844	171	43882	60330	45305	97421	139314	104339	62044	68630	9005	47133	76239	136995
5.18_762.51	PE 38:6	[M-H]-	VRBJSZDBPQLNEM-PFTGJCAASA-N	762.51	ESI (-)	5.182	772603	14243	101589	6332	1900400	278409	1468	7896	1054536	2315	16987	1372622	1510692	1339244	529607	5240	525901	451175	151375	1622316	1888484	63910	55959	876590	92033	941760	1161612	47146	1239923	476344	7817	2781830	570948	12323	920891	5135311	5978	3251	595260	336310	280578	4343170	3317411
5.13_762.51	PE 38:6; PE 16:0-22:6	[M-H]-	MPWUZHVZZKSTPV-LGFBOSHVNA-N	762.513	ESI (-)	5.13	772603	14243	101589	12767	1982754	278409	1468	7896	1054536	2315	59041	2428697	3731774	2465912	711812	5240	992936	871918	151375	3142319	2629092	204693	156923	1526924	92033	1843701	1161612	47146	3244770	1012555	7817	2781830	603887	15768	1853012	5135311	5978	1979	595260	434993	1233521	4343170	7926719
4.91_762.51	PE 38:6; PE 18:2-20:4	[M-H]-	VFHZIDQZQBGNBH-DMQHYRIXNA-N	762.508	ESI (-)	4.91	5857	624	2041	825	12405	14797	145	313	7509	251	569	22175	23173	14343	8759	533	20980	4087	2060	8788	12166	2631	3408	7674	858	4806	13930	1691	9695	7710	349	7792	3223	836	10630	25402	1071	431	4351	2619	1903	13723	13059
6.49_794.57	PE 40:4; PE 18:0-22:4	[M-H]-	TVACGFJBGVEGCR-PYQGTGCGNA-N	794.571	ESI (-)	6.493	65270	2180	29224	2132	51654	53459	622	911	75503	3693	10006	46130	56871	46159	71050	10163	66187	32635	46246	70796	61626	94166	16037	57635	2816	46704	33608	29358	85796	27990	811	50275	44975	10751	64393	157550	29412	11173	37552	12031	28737	118274	214540
6.04_792.56	PE 40:5; PE 18:0-22:5	[M-H]-		792.555	ESI (-)	6.045	64307	1676	18832	0.93	51662	29778	0.93	920	47275	463	4133	145829	34534	37142	55613	2660	64808	31660	20126	81805	76856	21307	10921	69209	4435	60129	52358	9792	57392	39605	473	82920	32360	4919	61707	84056	10310	3317	24428	23204	28799	80461	146952
6.83_778.58	PE 40:5e; PE 18:1e/22:4	[M-H]-		778.576	ESI (-)	6.825	32971	84.53	28213	84.53	40677	26680	84.53	84.53	29235	24281	9040	20580	11208	15691	31049	14215	13761	26885	56363	22906	23818	76438	7528	20171	84.53	35605	13886	41169	62686	10389	84.53	16434	26111	20427	46188	50872	36716	24811	27595	5310	27040	32466	41562
5.05_790.54	PE 40:6	[M-H]-	FEABWDMFZNBFCT-KUVQHVNNSA-N	790.54	ESI (-)	5.054	7731	1323	2686	2164	9900	2734	3488	3451	5528	899	1762	9312	17707	13370	5152	795	12971	8146	2993	35869	13531	4872	6874	10113	6007	10313	11075	2418	10689	4348	3589	47046	6855	1594	8403	23619	586	632	4444	4831	10017	26499	45121
5.82_790.54	PE 40:6; PE 18:0-22:6	[M-H]-	XYYHNDVKALDFHQ-HSBBONCLNA-N	790.541	ESI (-)	5.815	875822	8871	159825	11010	1173603	627753	1802	10617	810258	4356	27137	1260870	2222501	1761585	685354	7284	956528	566295	190598	2969516	1923824	316430	117111	1305972	72495	859811	612726	86384	1438722	807641	7651	2032398	769369	21514	1278415	2397620	20831	4555	386954	556879	402631	2866188	4799923
5.22_788.52	PE 40:7; PE 18:1-22:6	[M-H]-	JZSZAGWWWKKXLO-HILQMKNTNA-N	788.524	ESI (-)	5.223	60678	2730	7613	480	347268	88439	155	767	642427	817	2497	264638	339291	145923	58888	1385	220142	40357	19618	222847	190190	17504	7587	84060	5132	60182	238762	9209	155459	49089	417	337419	42552	1529	92647	419509	1556	587	68944	18076	10814	260607	491112
6.31_700.53	PE p-34:1; or PE o-34:2	[M-H]-	ZOSSFCIAXYNTHL-CSTBBDSDSA-N	700.529	ESI (-)	6.313	37910	1436	33002	1183	37902	15627	1089	5575	38621	17119	7808	30692	19459	51108	31938	16546	7123	35778	106904	20979	23065	54317	7723	25123	2426	28512	13495	54263	53844	22331	3001	29348	42205	31793	49959	84903	55145	39237	41476	7721	33925	42999	47736
5.77_698.51	PE p-34:2; or PE o-34:3	[M-H]-	LALFTIIBOJSVNP-OBEJFMRTSA-N	698.514	ESI (-)	5.774	19188	40	11509	274	23930	11253	178	123	28264	2892	3702	33556	18167	61823	23079	2196	3789	42144	78273	9662	9778	25364	5234	12555	123	13522	12842	14001	34069	13540	130	12354	12250	8917	33845	52992	19976	10107	18697	3070	25968	22898	28110
7.01_728.56	PE p-36:1; or PE o-36:2	[M-H]-	OBAAWAYLQLYWNN-KHFVPPDWSA-N	728.559	ESI (-)	7.01	20162	2035	15097	1748	30606	10700	2543	9046	17084	7889	4699	6787	4729	28495	19033	5635	2306	19500	41934	12859	18844	22478	3022	13764	2524	20353	7571	16920	32579	7847	4731	26326	22717	17347	35115	45753	23797	13255	21954	5185	27050	38600	25411
6.44_726.54	PE p-36:2; or PE o-36:3	[M-H]-		726.544	ESI (-)	6.441	12216	116	7926	231	19283	8377	138	306	11496	2268	4656	10984	9112	21019	15837	2229	2844	25218	26225	6775	12757	9595	3881	8495	202	10404	5985	8664	21825	9652	151	10088	8323	9528	26200	32016	14403	7642	9728	2207	15916	21298	15845
5.64_722.51	PE p-36:4; or PE o-36:5	[M-H]-	UUYSKERSKRMYME-MAIXUNBTSA-N	722.515	ESI (-)	5.645	477969	418	427430	903	480956	164333	423	439	481402	110291	57662	372071	297082	349807	358707	156585	81349	251336	930663	286159	216407	727586	24362	253113	433	383387	185365	531149	533559	88046	376	238416	351704	241216	519076	866778	623715	169425	417821	41985	230718	424237	720867
5.20_720.50	PE p-36:5; or PE o-36:6	[M-H]-	RLLOITCRNQRGJD-DFAKUSJGSA-N	720.497	ESI (-)	5.2	9366	51	4879	85	7807	3392	131	147	8518	826	900	9492	4905	6017	5519	1087	2308	5055	29759	3805	2881	9568	1461	6353	51	8174	5272	4104	6621	1760	3.46	4407	4433	2004	6278	9214	3304	954	5568	1845	2858	4853	6572
7.07_754.57	PE p-38:2; or PE o-38:3	[M-H]-	LZGIKQZCPKHHMV-NANSGXCVSA-N	754.573	ESI (-)	7.073	2023	5.43	1048	8874	2010	1720	2216	5.43	2754	223	295	2049	1524	4358	2200	5.43	541	2443	3508	1716	2390	2997	1790	1845	635	1730	1384	946	4078	1746	5.43	646	1999	1415	3000	4169	2093	1243	1801	888	5255	5695	2935
6.63_752.56	PE p-38:3; or PE o-38:4	[M-H]-	YHSWSUHZIXJBHZ-OWTAGOBYSA-N	752.559	ESI (-)	6.626	5723	116	4544	175	5873	4418	149	51	7841	1326	1715	3953	4628	10351	6322	2776	1388	6513	8015	2454	5021	10575	1192	3172	148	5258	3944	3155	7057	3829	86	4254	4504	3141	8420	13065	5600	2351	8146	922	5630	7758	4332
6.33_750.55	PE p-38:4; or PE o-38:5	[M-H]-	URPXXNCTXCOATD-FXMFQVEGSA-N	750.546	ESI (-)	6.33	349582	364	337578	1110	540214	130801	284	356	274818	82898	52693	154918	142707	163506	295112	123756	58567	186686	496343	135154	226781	410194	33767	170295	330	301634	119446	315556	489526	88442	422	161409	278953	252964	572329	663502	467609	129342	348053	40001	267493	331290	293891
5.71_748.53	PE p-38:5; or PE o-38:6	[M-H]-	KCNBSSYOJRUKOM-JALPNNRCSA-N	748.529	ESI (-)	5.707	122252	942	66157	415	161994	57903	163	308	157929	11327	15955	83498	99233	70633	82233	27692	40678	57584	224228	112365	82743	234045	7590	70013	237	104578	42336	117843	172433	19837	147	70446	96872	55172	124277	311501	143654	47182	95516	10807	46317	144587	286929
5.45_746.51	PE p-38:6; or PE o-38:7	[M-H]-	WVGALBKSWOUIEZ-XNHMFJFDSA-N	746.514	ESI (-)	5.445	67558	137	61334	259	121321	35828	83	155	142247	13923	16332	69377	66929	66876	75771	21674	13682	46940	550573	81117	69615	223251	3560	49784	223	97212	52942	122914	137889	12354	169	77250	81745	29314	127430	182137	65078	25416	88467	8974	51498	90916	211611
7.04_778.58	PE p-40:4; or PE o-40:5	[M-H]-	OQKUDRFZPJFLJQ-KMUIXOOCSA-N	778.576	ESI (-)	7.036	8983	25	6687	25	11010	4701	25	25	11443	25	1652	2072	268	8312	3391	2983	25	1107	23280	4060	8508	10807	679	1647	25	7864	6183	6218	4269	25	25	8314	6613	6511	8343	20442	8790	3846	7247	1213	1054	14402	4046
6.34_776.56	PE p-40:5; or PE o-40:6	[M-H]-	DZPHTQGGRSWHLG-USOCFQKQSA-N	776.56	ESI (-)	6.344	19361	3.01	15438	99	27684	8431	117	104	20124	11589	4656	12818	6626	7874	18108	6282	6901	12911	39980	13972	15354	35393	4000	11895	94	20646	8516	24906	30426	5380	138	14220	14214	14019	27275	31590	24497	11324	16074	3847	13264	17719	27186
6.12_774.54	PE p-40:6; or PE o-40:7	[M-H]-	FIJFPUAJUDAZEY-MNDXXDKYSA-N	774.545	ESI (-)	6.121	29623	132	27417	328	67843	20381	120	118	39982	9038	9929	25270	21710	27007	37072	13303	9072	20124	157271	28725	43737	108766	4524	20059	181	39420	17173	62455	70087	7546	152	30824	31584	16178	70678	68476	25862	13329	37698	5248	26110	45824	60748
5.51_772.53	PE p-40:7; or PE o-40:8	[M-H]-	UKPNUUDYLNCIOE-IZHHWLPXSA-N	772.528	ESI (-)	5.515	7126	46	4704	154	19067	6791	50	43	30361	1043	2746	6990	15756	7718	10603	2411	4261	5599	44037	14698	14126	39013	679	6535	78	12574	10331	12400	20181	2157	3.45	14418	11402	2701	14321	38962	5634	2851	12594	1253	4756	15546	29175
5.11_701.51	PEtOH 34:1; PEtOH 16:0-18:1	[M-H]-	JCABVIFDXFFRMT-VXPUYCOJNA-N	701.514	ESI (-)	5.108	597	608	1265	24247	3.53	117	3610	946	3.53	507	1173	3.53	1039	105409	5199	455	1344	3.53	237	1918	1610	487163	1921	3.53	241	1710	3.53	553	30716	281	3281	3.53	156707	1191	4753	18506	5077	1214	495	1849	516481	7656	9076
4.71_699.50	PEtOH 34:2; PEtOH 16:0-18:2	[M-H]-	PVQVBWDPYRLAQO-SESCJMQFNA-N	699.499	ESI (-)	4.709	266	666	408	12008	233	170	1147	164	138	88	451	6110	782	258673	6162	221	501	570	328	1451	1698	74613	509	288	428	852	119	350	31791	619	1768	900	191955	497	6238	23789	2263	512	290	195	427021	6340	14427
4.61_723.50	PEtOH 36:4; PEtOH 16:0-20:4	[M-H]-	QTIJJMLOUMWMQQ-BUPHOURSNA-N	723.499	ESI (-)	4.613	222	306	202	4296	442	45	130	39	138	36	296	714	236	27322	1699	192	187	170	165	651	572	45788	72	181	44	353	109	158	9997	265	135	173	54127	318	1558	5233	1292	166	170	74	52284	2006	3424
4.72_721.50	PG 32:0; PG 16:0-16:0	[M-H]-	BIABMEZBCHDPBV-UHFFFAOYNA-N	721.502	ESI (-)	4.725	4700	876	1655	2967	2570	3984	680	2533	6011	608	480	12156	5942	4618	7527	634	2685	1362	847	7450	4070	3463	570	4290	1195	1921	5079	521	16725	6863	1117	6280	4850	376	6793	7814	892	1566	1177	2221	996	4696	23769
4.27_719.49	PG 32:1; PG 16:0-16:1	[M-H]-	NOFOTAHTYLXZNV-PEZBUJJGNA-N	719.487	ESI (-)	4.273	4231	425	1109	1875	1926	6476	791	15418	2637	403	98	6960	4909	4145	6845	583	2490	2381	174	3865	4387	1360	100	6384	178	1595	1005	179	32794	20337	1405	2223	5255	153	4654	9455	184	186	1289	3397	2.75	3874	13444
4.78_747.52	PG 34:1; PG 16:0-18:1	[M-H]-	PAZGBAOHGQRCBP-ZCXUNETKNA-N	747.519	ESI (-)	4.776	26702	5834	7636	40088	161033	48898	18025	50581	79995	1892	2424	88407	206391	67223	57641	1726	54663	21833	7524	107793	74219	17672	3732	44621	19546	34355	41419	5150	202920	138678	30003	160916	38687	2427	60309	145197	3850	2390	42565	28733	9822	127908	421268
4.38_745.50	PG 34:2; PG 16:0-18:2	[M-H]-	ATBOMIWRCZXYSZ-BCTRXSSUNA-N	745.505	ESI (-)	4.384	23115	5841	5685	15171	5917	26798	3191	19092	2591	971	354	83624	41119	72230	98590	1059	12765	16701	973	51376	101205	4330	1224	44970	14804	6612	3119	635	316966	215312	5062	10627	65130	743	158185	119718	1799	1925	2176	23804	4918	40805	265756
3.77_743.49	PG 34:3; PG 16:1-18:2	[M-H]-	PTJBFPPEYDFAAQ-RUGCENDANA-N	743.486	ESI (-)	3.77	5222	604	7085	3710	5300	1106	2109	563	1632	996	298	18055	5619	6312	13296	405	3863	7372	873	5189	8393	813	630	5054	1039	13120	1495	892	19502	12627	1981	8310	6251	902	5532	17444	324	204	2343	3766	11431	25105	8581
5.07_775.55	PG 36:1; PG 18:0-18:1	[M-H]-	ZEFGRNLJASLRBZ-ZZEZOPTANA-N	775.552	ESI (-)	5.073	99118	179	31295	13090	38107	24793	2913	1315	9193	5961	9671	71904	178151	82751	32067	2988	84745	66635	33030	94520	79855	99342	38411	70170	2542	135885	20573	3952	178970	81683	2509	26663	91625	5884	73684	223992	2195	1486	10011	20466	220147	860362	285496
4.57_773.54	PG 36:2; PG 18:1-18:1	[M-H]-	DSNRWDQKZIEDDB-CLFAGFIQNA-N	773.536	ESI (-)	4.566	108960	7210	86460	30630	108569	48098	22126	8546	42037	40245	5715	346047	203260	135612	97941	10983	200724	154252	20309	138682	173245	62293	17200	97702	16058	244359	96339	11017	225956	203463	21191	142647	142254	23087	112436	213286	8309	3240	31883	86141	217845	640382	361483
4.19_771.52	PG 36:3; PG 18:1-18:2	[M-H]-	FSVTVWTVWNNIQX-RQOIEFAZNA-N	771.519	ESI (-)	4.194	103417	9708	114220	22741	139869	21362	26803	4550	29711	20704	4975	375149	170195	183224	202989	4064	103119	179327	15465	210060	404114	19716	11400	103861	26131	323071	49943	19048	306399	223427	17671	247425	121634	16080	179773	294860	9150	3749	25972	64958	224795	684920	439969
4.31_769.50	PG 36:4; PG 16:0-20:4;	[M-H]-	OSLKKANICVMRGE-JAXHXWBXNA-N	769.504	ESI (-)	4.308	8581	1620	2040	6201	2004	7277	802	3832	1087	391	160	4021	10563	12247	19922	313	4351	3288	380	9167	19893	3809	476	15003	2314	1781	902	372	83834	28547	1100	1357	21350	373	26050	27160	1032	481	749	5121	528	10654	42838
5.09_803.58	PG 38:1; PG 20:0-18:1	[M-H]-	QIXQWVMGZWMDAQ-UZYVYHOENA-N	803.58	ESI (-)	5.093	10187	607	8180	17627	28361	3139	2896	1002	4330	772	1637	6856	22612	11541	8254	655	7666	7333	2163	5265	33396	11752	2941	12031	3104	40827	5809	656	33565	25897	2154	23906	9431	5952	11852	106270	1033	359	6186	4407	42558	59533	12045
5.09_801.57	PG 38:2; PG 18:1-20:1	[M-H]-	IMCUMKCJDBGHKN-HWSICPKZNA-N	801.566	ESI (-)	5.087	11083	1441	4955	10768	11279	11670	4730	1475	7828	1639	1972	20881	38708	29471	9229	1036	17363	14915	5662	16566	20817	27226	4172	11520	2699	32757	5884	1287	44898	22597	2476	11196	12012	2327	15289	72462	928	599	5216	4952	38907	96457	52178
5.08_799.55	PG 38:3; PG 18:0-20:3;	[M-H]-	UCNHHDFNWFZPRO-JTBMWNAQNA-N	799.551	ESI (-)	5.082	3842	0.67	515	5235	3504	16974	182	2527	8454	0.67	0.67	3270	43547	14153	9679	0.67	3327	5731	0.67	11732	20218	4762	306	6637	890	2516	1982	0.67	105010	16662	733	3084	8492	0.67	23156	74147	86	89	1515	2102	3904	15181	68541
4.84_797.53	PG 38:4; PG 18:0-20:4	[M-H]-	JDHPBMPBPWNFFB-ZKVKLVECNA-N	797.535	ESI (-)	4.838	4873	784	1328	3159	2875	10543	675	8450	1537	267	245	3132	9649	10135	8755	240	2835	1939	512	7571	11065	3001	521	7809	2103	1564	990	415	32755	9895	2111	2507	8425	253	11555	14059	650	357	995	2626	729	8071	34351
4.31_797.53	PG 38:4; PG 18:1-20:3	[M-H]-	FGLCTGHXZAQEIH-ZYKQNZMBNA-N	797.534	ESI (-)	4.313	10094	1649	8325	3041	8800	1831	2346	1212	4186	1453	891	5601	12556	10281	15365	1164	4250	16025	1693	8583	20283	3814	1065	9540	2387	23416	2514	1358	22856	13596	2288	14269	8842	1278	9070	20309	755	481	4274	3042	20067	48121	16038
4.12_795.52	PG 38:5; PG 18:1-20:4	[M-H]-	ODHQFFNXKQCMPG-HAGCXRLMNA-N	795.519	ESI (-)	4.118	18920	1858	14776	2414	20256	3485	1018	828	6869	2865	1828	5066	16748	8800	15333	1087	9208	17956	3141	19920	16168	6134	1545	17455	2550	35406	3038	4398	27657	7840	2283	15282	9290	2330	8271	19950	1514	666	3895	4419	13505	59806	32254
4.19_793.50	PG 38:6; PG 16:0-22:6	[M-H]-	HUFCXYMYEWLLHT-LGFBOSHVNA-N	793.503	ESI (-)	4.186	3930	325	697	1045	244	1816	397	1169	305	353	54	2132	5604	6422	6677	111	1775	2573	39	8118	17814	819	246	8175	1739	1090	435	90	47088	9287	499	502	10719	220	13922	13780	156	187	197	2495	724	6257	44149
3.80_793.50	PG 38:6; PG 18:2-20:4	[M-H]-	IOSMTWQOMVSNAG-DMQHYRIXNA-N	793.503	ESI (-)	3.8	9696	1876	9976	1548	12489	1319	931	685	3801	1138	1392	3895	9186	7975	17622	353	4485	10217	1245	18007	16619	1329	829	10569	2668	22250	1324	4269	19870	6080	1819	13745	4452	1010	7768	15103	975	451	2272	2441	10375	37116	26910
4.31_821.53	PG 40:6; PG 18:1-22:5	[M-H]-	JAMPNNNOPHDTDM-LKVUMQLBNA-N	821.534	ESI (-)	4.31	12909	2682	5240	2215	10177	6765	1578	2985	13634	6816	1465	6725	26372	11948	11370	2969	11799	10678	3982	11989	15577	14698	1090	11853	2220	18583	10585	1510	21493	9308	2373	15470	15336	3302	9509	24850	2426	652	4290	2753	9461	54371	22137
4.01_819.52	PG 40:7; PG 18:1-22:6	[M-H]-	FZJRPYWBMGYDIA-HILQMKNTNA-N	819.518	ESI (-)	4.007	36379	13320	11228	1902	20909	23432	3058	8872	12188	14211	2718	28386	91200	37992	22161	3595	50408	30164	9436	48389	44253	24046	3610	43899	6828	51308	11996	5929	48581	12483	3919	45894	22909	5740	21730	61772	2574	1011	6036	13251	21853	102875	75922
3.71_817.50	PG 40:8; PG 18:2-22:6	[M-H]-	GMXYXYLCBAOPHA-LNYCXSEGNA-N	817.502	ESI (-)	3.711	20017	23979	7326	2146	12366	7065	1795	2728	4919	3978	1707	15419	40366	28286	18894	698	17701	15850	3133	44793	39523	3957	1635	26484	5907	31973	3537	6309	33109	6551	2219	35065	9532	2301	18450	44517	1333	772	2612	7185	12915	55678	60502
3.57_865.50	PG 44:12; PG 22:6-22:6	[M-H]-	XACKZSRNTPEYBU-GZSOIYOPNA-N	865.503	ESI (-)	3.57	5253	27007	1170	265	1805	8420	184	8225	1950	2565	956	1405	17053	6529	1540	758	7401	2386	3267	8028	3501	6113	699	8750	1569	3844	921	1685	4825	557	1281	5770	1487	939	1927	7518	410	183	605	2113	2107	7882	9678
5.12_837.55	PI 34:0; PI 16:0-18:0	[M-H]-	NEXFZIYXCPIHEF-UHFFFAOYNA-N	837.552	ESI (-)	5.116	3307	1911	4784	7032	7156	3162	1269	600	10420	1396	12160	65206	23881	14877	7929	721	110712	5325	2626	15713	12885	11193	2845	4815	1787	20908	294151	2784	9928	7934	3142	17706	4230	1465	8483	23338	890	1371	14071	4627	17963	36368	46532
5.10_835.54	PI 34:1	[M-H]-	PDLAMJKMOKWLAJ-AGORXRROSA-N	835.536	ESI (-)	5.104	284	521	285	323	1541	1.36	56	164	912	215	458	2469	2233	944	1286	450	468	1.36	194	2066	865	1.36	1.36	195	377	1245	2410	887	822	485	249	1409	1.36	546	312	1.36	281	492	2370	898	230	1.36	4490
4.26_833.52	PI 34:2; PI 16:0-18:2	[M-H]-	BSNJSZUDOMPYIR-BCTRXSSUNA-N	833.519	ESI (-)	4.256	671	4437	1705	34842	141867	320	12146	6402	48203	2255	10204	196025	97792	58991	2311	267	12152	5735	57088	7620	5985	2223	4244	1778	19517	114781	100834	16894	6458	3018	22393	193064	923	1979	988	2608	1246	527	163538	19259	38946	79157	10499
4.79_861.55	PI 36:2; PI 18:0-18:2	[M-H]-	KZVRAFHIKMDULK-MLWYYCKJNA-N	861.55	ESI (-)	4.788	1017	27500	5443	95318	369486	728	27760	17338	46900	6593	32224	944865	377278	310027	5682	462	74495	12123	54861	16086	23620	8551	11708	3650	83167	304864	249834	55720	9968	4562	54229	690748	1708	4890	2745	6879	3230	1086	279800	80557	96320	390308	32578
4.80_859.53	PI 36:3	[M-H]-	UPMVFTFJRCVMKL-PVJQQWEWSA-N	859.532	ESI (-)	4.801	57	2.96	64	129	1395	2.96	62	127	724	35	2.96	2240	1007	485	264	52	179	2.96	71	938	530	2.96	153	172	65	1011	950	239	300	402	80	2176	48	163	380	220	187	279	1060	516	247	1279	992
4.19_857.52	PI 36:4; PI 16:0-20:4	[M-H]-	VWRYMIZQLPXULA-JAXHXWBXNA-N	857.52	ESI (-)	4.19	637	8072	4850	20460	239074	230	6504	13959	191569	4221	21526	152580	103280	36846	1522	219	22323	11512	181377	2662	2486	6517	4073	1803	11582	78413	353465	42496	8785	1599	15635	123047	737	5894	611	1753	4211	504	134114	20624	29234	71637	3954
4.94_887.57	PI 38:3; PI 18:0-20:3	[M-H]-	GGSSNEAFVQRIHU-JTBMWNAQNA-N	887.566	ESI (-)	4.941	659	31883	4140	24590	126926	415	22070	30079	183931	2754	31765	847917	144483	99303	3175	300	62017	12062	54407	2745	8368	9639	4794	1480	26555	84694	265779	22991	5661	3710	27914	151517	837	5324	1084	4246	3490	650	126001	31216	46371	165612	4518
4.71_885.55	PI 38:4; PI 18:0-20:4	[M-H]-	OJESNYFIPWSOPO-ZKVKLVECNA-N	885.552	ESI (-)	4.711	4702	98009	63048	194564	1740322	1926	56682	144161	966867	62727	198710	1355454	908302	594256	13402	1602	248019	111594	825008	24585	38865	112668	42108	11086	187005	705854	1388498	577238	56563	8440	160027	1540776	6263	97022	4862	14329	69660	6566	720362	244348	234708	1261108	42101
4.72_883.53	PI 38:5	[M-H]-	WDEXQPPLSHRNLR-ZGNZFFCSSA-N	883.534	ESI (-)	4.718	121	152	50	272	4682	46	82	205	2107	122	301	2637	1643	888	3.1	3.1	544	3.1	2027	149	3.1	3.1	80	3.1	325	1260	2799	1235	3.1	77	195	4249	3.1	78	45	3.1	132	37	1789	405	114	3475	3.1
4.24_883.53	PI 38:5; PI 18:1-20:4	[M-H]-	XGZVRASBCZTHNO-HAGCXRLMNA-N	883.535	ESI (-)	4.244	256	2079	2546	4727	78164	182	1896	3481	181284	1560	12010	58344	36596	14018	640	91	13842	6342	52612	1020	1073	2759	1372	589	3573	23406	145425	25394	3403	533	2639	38926	171	2463	195	635	2928	311	56277	4212	6268	17551	1132
4.07_881.52	PI 38:6; PI 16:0-22:6	[M-H]-	FPHAZHKZJQOPBU-LGFBOSHVNA-N	881.521	ESI (-)	4.072	56	980	517	1402	24535	73	874	2217	21515	601	4408	25093	21263	7177	458	72	5176	282	16053	581	666	992	461	298	1930	13710	104088	3549	1062	513	1616	30191	94	266	112	525	111	44	30793	2139	3455	8223	737
5.11_913.58	PI 40:4; PI 18:0-22:4	[M-H]-	VTYLJIRGLIZEIC-PYQGTGCGNA-N	913.582	ESI (-)	5.107	285	2641	1846	12941	57928	167	1430	2415	77609	2407	15332	90576	56433	59300	1161	62	20306	3628	30734	2044	3205	16302	2765	606	2171	49108	123183	14041	6572	566	2461	60301	340	2781	346	2775	2088	458	50427	4783	20318	118334	4772
4.57_909.55	PI 40:6; PI 18:0-22:6	[M-H]-	DJVOKHFQPGWUPK-HSBBONCLNA-N	909.551	ESI (-)	4.571	226	3362	1366	6105	63507	155	2492	7877	40977	1903	12629	86101	70416	37989	1055	101	19431	1177	18338	2327	2822	3455	1321	559	8021	44474	208214	15214	2226	690	6026	150944	255	724	298	1385	311	131	61468	8951	8682	49354	3637
4.88_786.53	PS 36:2	[M-H]-	AGTPCXBHIGMTEU-MLWYYCKJNA-N	786.529	ESI (-)	4.885	6572	11105	4922	3824	20124	7505	564	97	14075	1569	2615	77679	26881	63982	23739	2083	9765	15260	7743	17603	13466	5201	2820	5590	3888	9494	12549	10329	14933	24918	1276	19800	7195	7772	14350	20491	7159	11030	17661	15494	9745	19708	27352
4.83_810.53	PS 38:4; PS 18:0-20:4	[M-H]-		810.529	ESI (-)	4.83	10451	7346	7421	7738	119063	15898	523	6315	39924	1643	7016	77977	66753	158281	35077	9099	15084	31580	7312	45890	36539	8809	11268	10152	11481	42764	25587	24929	49170	30859	5373	91922	8991	10566	17746	24027	6352	11336	72992	42532	28174	82666	63719
3.81_705.52	SM d30:1	[M+CH3COO]-	HZCLJRFPXMKWHR-FEBLJDHQSA-N	705.52	ESI (-)	3.807	3.06	129	3.06	3.06	140	3.06	232	96	304	70	2221	3.06	41	3.06	3.06	3.06	66	3.06	43	3.06	3.06	3.06	3.06	3.06	3.06	128	3.06	3.06	159	3.06	3.06	56	3.06	138	3.06	3.06	3.06	66	3.06	3.06	3.06	3.06	3.06
4.60_735.56	SM d32:0	[M+CH3COO]-	MJAFYELZQYPMQG-MPQUPPDSSA-N	735.564	ESI (-)	4.601	431	178	451	1519	785	257	297	211	416	352	2625	136	259	3.18	190	237	62	133	492	311	507	1379	3.18	148	137	612	437	630	1186	195	171	830	500	649	401	736	420	524	828	3.18	299	3.18	255
4.38_733.55	SM d32:1	[M+CH3COO]-	KYICBZWZQPCUMO-PSALXKTOSA-N	733.55	ESI (-)	4.38	4036	4846	7760	19564	13907	2488	7964	5353	17769	5831	99107	1358	2984	7722	1675	3302	2683	5423	6443	2802	4368	21530	3993	1919	4458	10868	6531	10025	12386	1858	3718	11364	4720	11008	3502	4556	3796	7160	10549	2650	9660	11670	3794
3.90_731.53	SM d32:2	[M+CH3COO]-	PEJGMBUENJSLLH-RHAKMSQVSA-N	731.532	ESI (-)	3.9	51	204	202	399	646	34	343	370	808	73	2723	3.05	152	3.05	56	33	3.05	3.05	179	88	94	293	292	3.05	241	519	279	403	318	3.05	400	619	88	188	3.05	3.05	134	199	222	3.05	3.05	3.05	3.05
4.70_747.57	SM d33:1	[M+CH3COO]-	LQINJRUGTUOHGS-YPDYIYJKSA-N	747.567	ESI (-)	4.699	2591	5900	4343	11826	8214	1675	6358	5029	7728	5480	62691	372	771	4276	1416	2570	1869	4028	4982	1225	3836	9541	2704	1398	3420	4844	2314	6095	9169	479	3138	7814	4294	9931	3291	2502	2521	5108	5982	1754	5913	5656	1143
5.25_763.60	SM d34:0	[M+CH3COO]-	QHZIGNLCLJPLCU-QPPIDDCLSA-N	763.597	ESI (-)	5.249	7039	7098	6867	22247	11973	4908	10362	5431	9064	10938	20135	2179	2267	8912	6461	5684	3051	6025	11019	4262	10085	32082	959	3823	7255	7674	3690	17283	14395	5713	3545	10876	11831	11153	9508	9375	9728	14581	13173	3620	8407	10625	4521
4.48_759.57	SM d34:2	[M+CH3COO]-	YLWSJLLZUHSIEA-CKSUKHGVSA-N	759.566	ESI (-)	4.481	1122	8526	4851	12603	18879	839	6350	7011	18589	2295	74888	179	2212	4561	3.43	1223	1648	5900	4450	1673	3475	14295	5587	695	6580	9717	4882	12786	9202	327	3891	14775	1663	5107	1816	764	958	6571	5736	892	8600	7949	1292
5.94_791.63	SM d36:0	[M+CH3COO]-	JCELSEVNSMXGKA-IOLBBIBUSA-N	791.627	ESI (-)	5.943	3418	1391	1400	11111	3758	756	3583	1135	835	1914	3286	2093	1033	3077	2634	1383	1538	1955	2675	6258	5937	2543	651	2075	6120	2073	2900	3925	5342	3848	2090	4220	4417	2668	4858	4333	2107	3302	3228	1990	3578	11483	8264
5.13_787.60	SM d36:2	[M+CH3COO]-	NBEADXWAAWCCDG-QDDWGVBQSA-N	787.598	ESI (-)	5.131	162	1503	1309	4863	4144	78	1465	1609	1937	184	11324	1286	1386	2901	3.73	268	1474	3.73	1017	533	1680	2446	1468	236	2776	2369	1357	3140	2499	90	1613	2534	629	1224	961	770	411	1492	1633	844	5551	7413	1784
4.64_785.58	SM d36:3	[M+CH3COO]-	YMTVMVYOUDDTQJ-UOMMIRHQSA-N	785.581	ESI (-)	4.639	32	108	147	231	424	108	207	119	845	3.17	1012	3.17	85	3.17	120	65	122	79	187	92	51	148	774	90	107	196	786	588	213	96	114	90	131	62	73	3.17	117	41	1151	117	101	3.17	3.17
6.07_803.63	SM d37:1	[M+CH3COO]-	HAFQHLHNPJDAGB-MAJDXUCPSA-N	803.626	ESI (-)	6.07	1220	1748	1326	4165	2625	733	1881	1925	1122	1582	6066	1051	827	2294	1056	1151	1387	58.31	1468	1466	2043	1245	1033	949	2207	1677	1714	1688	1870	876	2078	2343	1345	2351	1485	1064	1239	1549	1856	1367	1835	3339	1662
6.43_817.64	SM d38:1	[M+CH3COO]-	AADLTHQNYQJHQV-SVLGDMRNSA-N	817.644	ESI (-)	6.429	27107	19084	15683	51196	50878	13995	19307	28602	15799	17990	50995	46708	31317	61953	15666	12587	44852	20799	14278	35753	44929	21965	5938	17563	33809	33480	24986	25522	42393	13809	23231	45311	20109	21878	33788	34556	10390	11134	34167	27362	29229	90221	56897
5.82_815.63	SM d38:2	[M+CH3COO]-	MDRFMTLYKHBJTF-NQYLGBTJSA-N	815.627	ESI (-)	5.822	309	1978	715	1770	2174	268	1170	1831	763	439	5498	476	771	1089	93	268	753	4.1	511	764	1054	1040	703	223	1610	1212	766	1515	949	116	1373	1627	324	853	547	447	274	662	612	482	846	1743	640
6.79_831.66	SM d39:1	[M+CH3COO]-	YXSZOBWVQJIWNE-LUJNSPTCSA-N	831.659	ESI (-)	6.787	5033	5850	3728	14004	15951	4158	5858	7264	3535	3334	27570	6006	7913	22527	3180	1380	5076	6070	4652	8333	13407	4153	3502	3605	6556	10836	8374	3241	7931	3557	7814	16915	4057	4110	7247	7713	1297	1652	6825	5139	8314	27842	13698
6.19_829.64	SM d39:2	[M+CH3COO]-	SDUGEKJCGFHJRC-IYXZHQORSA-N	829.644	ESI (-)	6.191	67	968	142	805	739	3.1	195	521	160	3.1	2009	100	94	168	56	76	81	3.1	195	151	254	108	377	34	2287	327	355	140	240	80	499	667	162	265	189	3.1	3.1	36	200	163	3.1	424	200
7.38_847.69	SM d40:0	[M-H]-		847.69	ESI (-)	7.385	6721	1127	1628	7388	8272	4070	4272	1026	937	2017	2872	1977	3613	11780	12715	2918	5300	4404	7066	19130	23042	4819	241	2572	8664	6164	5629	1751	6101	8816	3840	13277	10685	1954	14171	18198	1416	1278	6251	4692	5681	31922	15206
7.11_845.68	SM d40:1	[M+CH3COO]-	FJJANLYCZUNFSE-QVMKKYBKSA-N	845.676	ESI (-)	7.111	112542	89233	64284	190548	178413	95191	61865	81161	59841	67045	145699	122538	142864	321449	58607	56155	138610	91490	63486	123622	181118	108374	22050	78544	126128	142922	101746	77974	149987	54836	76682	169837	65675	60981	119874	115008	28043	39014	109777	105225	125987	331890	232604
6.39_843.66	SM d40:2; A	[M+CH3COO]-	FOULCGVQZYQEQM-DNXGLLHMSA-N	843.659	ESI (-)	6.391	2562	3942	4037	8403	7975	4958	4376	2698	17082	3651	23352	2404	5054	6691	1092	2587	3989	3122	3375	2946	3764	5300	2547	1519	3473	6308	10769	4401	6075	1286	2267	7627	3133	4600	2100	3012	1614	3320	6670	1710	4636	9525	4081
6.53_843.66	SM d40:2; B	[M+CH3COO]-	VBFKEZGCUWHGSK-ADSSWVSQSA-N	843.66	ESI (-)	6.527	2374	15941	5016	12354	14854	1316	6245	6001	5931	2452	28589	3530	5726	9794	1182	1816	4020	4238	3383	4927	8439	4640	4317	1663	9736	9822	7271	6468	6240	1332	7109	13730	1887	5112	3672	3404	1430	3844	4311	3096	6654	12903	6863
5.83_841.64	SM d40:3	[M+CH3COO]-	FMJPKVXVBYILLP-FTRJIJDXSA-N	841.641	ESI (-)	5.835	249	570	392	680	438	168	448	276	429	457	3268	90	114	455	60	249	141	137	255	197	373	452	235	59	460	509	696	1147	773	76	286	594	336	552	112	181	255	668	496	179	185	421	67
7.48_859.69	SM d41:1	[M-H]-		859.692	ESI (-)	7.483	43226	25894	20468	48877	97974	57062	30664	33564	31026	17092	113877	41784	35278	178331	24082	9893	39497	44965	29706	53077	112032	45688	12702	32457	55541	31595	56665	18812	30188	14926	48259	117506	24911	16135	52484	51804	4127	7836	41279	38674	28934	173620	53542
6.85_857.68	SM d41:2	[M+CH3COO]-	JBDGKEXQKCCQFK-JWQIMADESA-N	857.675	ESI (-)	6.848	829	3509	2137	6177	9947	1637	2870	3973	3893	736	21635	2042	4726	7656	252	366	1996	1377	1953	2867	5374	2466	3634	707	3805	6683	3979	2119	2671	594	5040	10208	306	1728	1709	1856	318	995	2196	3.09	3.09	8089	4412
8.00_875.72	SM d42:0	[M+CH3COO]-	SMJLGESYPKPRNU-CRCOQUFZSA-N	875.722	ESI (-)	8.002	1946	2440	1327	7547	4311	2195	3185	809	1850	1177	2060	1384	3746	5085	6753	3798	3231	4509	3258	7190	12926	2977	1161	2301	4037	3712	2608	1658	8215	10658	2374	7207	6519	1512	7080	11038	1010	1566	4162	2298	7429	9421	12809
7.82_873.71	SM d42:1	[M+CH3COO]-	IBTSIOOOQSZQIS-OGSMZCTINA-N	873.709	ESI (-)	7.815	118344	177371	78187	110789	204968	131092	88544	63034	147389	34870	154744	38584	94399	285818	59395	99641	74173	68524	64777	122877	229375	155504	14641	43776	160246	88753	86627	104146	100246	37341	90069	212866	67100	72388	130564	136943	33616	62022	159044	96142	83820	330830	122396
7.11_871.69	SM d42:2; B	[M+CH3COO]-	DACOGJMBYLZYDH-GXJPFUDISA-N	871.692	ESI (-)	7.108	44960	90997	66424	215500	212748	141031	76684	50213	400134	87041	196272	27613	69655	140522	20178	60504	81923	60869	82687	33639	86915	194244	26661	25228	84788	140450	137749	135458	83634	12114	43161	208818	60583	81440	50542	57292	38100	92677	204893	28875	115061	210872	51351
6.50_869.68	SM d42:3	[M+CH3COO]-	TXFLWJQVQCDUDZ-BRUGZULGSA-N	869.676	ESI (-)	6.505	7663	27637	14200	38163	37750	10535	17556	5381	40003	13495	72439	4667	9645	22599	5727	7985	8274	12477	14648	6690	17195	25932	7425	4267	19328	22798	20933	52654	40763	3162	6858	35836	10635	20580	11580	10029	15231	28150	27329	4150	23507	26909	8179
7.99_887.72	SM d43:1	[M+CH3COO]-	LXMARZYBSFYVSY-KUQVZNNZSA-N	887.721	ESI (-)	7.985	1571	1759	1348	6628	7209	653	2186	1680	1147	716	3841	1204	1803	4759	879	421	1827	2899	708	2681	8327	940	1033	1187	3658	5351	2786	864	3420	1466	3652	7664	1216	2067	2152	2540	610	539	1856	2710	5491	14160	4661
7.28_885.70	SM d43:2	[M+CH3COO]-	PBROMOQAZGFDHQ-GPQOMLTASA-N	885.704	ESI (-)	7.283	871	997	1323	4717	6098	630	1593	1254	1532	935	5421	1266	1331	3547	198	378	2690	570	1061	2027	4463	918	815	599	1542	4441	4623	1108	2411	701	1752	7332	945	2241	1090	1676	562	693	2909	1248	2347	12430	3466
7.75_899.72	SM d44:2	[M+CH3COO]-	YXEXWUZHFGYOHJ-UOJCCMJYSA-N	899.721	ESI (-)	7.75	1079	1083	961	2760	2508	2020	696	166	6445	1257	1339	827	1095	2490	662	1158	1678	3.35	1300	1150	1365	3163	218	684	1301	2026	733	1810	3562	783	3.35	2043	1377	1422	1280	1854	707	1548	2754	3.35	3046	3687	1923
0.70_344.28	ACar 12:0	[M]+	FUJLYHJROOYKRA-QGZVFWFLSA-N	344.281	ESI (+)	0.7	497	563	455	1813	7002	2705	2253	261	5837	254	1268	2038	648	2741	801	89	900	2326	2513	3076	230	2107	1998	287	3285	4434	5757	2603	513	3170	274	19609	813	1254	354	500	430	520	8857	2346	2655	1325	2023
0.61_342.26	ACar 12:1	[M]+		342.264	ESI (+)	0.606	339	219	184	1112	4476	877	429	7.23	1564	279	916	7.23	405	826	776	90	636	1030	1066	1150	314	559	1642	303	473	1800	3177	1155	257	3571	249	10697	409	195	162	169	86	416	5998	769	1736	7.23	7.23
1.00_372.31	ACar 14:0	[M]+	PSHXNVGSVNEJBD-UHFFFAOYNA-O	372.312	ESI (+)	0.997	4297	3480	4378	5448	16433	13916	11027	2587	21353	4436	4154	7872	6291	18731	8091	6909	5830	4331	7335	9706	2770	19370	2887	2514	17644	6600	17910	5630	2672	5206	1963	38065	3353	6398	2757	4806	5601	2499	13211	9176	5803	6704	11231
0.78_370.30	ACar 14:1	[M]+		370.296	ESI (+)	0.775	991	999	816	1355	11011	7658	1989	644	4881	1219	1018	2092	1467	8007	2152	223	1045	2633	2950	3254	247	3696	1600	455	5903	4788	7178	3004	757	3224	668	27580	1019	2223	751	1126	1577	935	10219	1697	2037	4.21	2320
0.68_368.28	ACar 14:2	[M]+	HXOGMKPCIDSSKJ-NKBLVAAJSA-N	368.281	ESI (+)	0.675	206	560	159	178	3662	3319	574	215	1252	264	761	6.93	555	2919	6.93	162	6.93	1446	1088	1814	196	119	2501	291	3037	2217	3088	1610	414	879	134	15382	86	703	213	190	319	335	3700	6.93	6.93	6.93	979
1.51_400.34	ACar 16:0	[M]+	XOMRRQXKHMYMOC-OAQYLSRUSA-N	400.344	ESI (+)	1.506	11926	22918	23470	36127	47367	45218	20896	19180	89547	31899	49580	60357	33604	58179	39722	57056	32026	26752	44389	48462	18716	115043	16737	7852	98799	33893	87490	21582	22337	16072	12698	83957	17966	26402	19598	30033	26702	15005	39845	45552	36862	45903	73295
1.11_398.33	ACar 16:1	[M]+	NRCCZFJHTDUMBS-SEYXRHQNNA-O	398.327	ESI (+)	1.115	2225	2960	6338	2872	27382	26185	4556	2270	30788	5201	4296	73204	18628	20307	27667	2713	8097	9247	8928	17388	4432	15925	411	3866	14052	13093	36587	4513	11437	5973	1577	29057	6850	4587	4417	13687	3454	1406	16782	6306	7844	26447	18320
2.24_428.37	ACar 18:0	[M]+	FNPHNLNTJNMAEE-UHFFFAOYNA-O	428.374	ESI (+)	2.241	12070	13107	20140	21166	12219	68969	5523	9612	38432	30613	21199	28042	56789	133659	12394	45635	42169	19059	17455	54363	14004	173383	25280	5926	44924	15687	32771	11049	16042	8680	4386	27963	11919	29189	17123	33164	11481	7551	26430	79738	27414	49101	70002
1.66_426.36	ACar 18:1	[M]+	HITOYGLMAFIRNI-YSESTWPTSA-N	426.359	ESI (+)	1.656	6806	14118	16434	18095	77718	62900	10492	9393	91376	22460	18630	104944	46311	31245	53392	11257	34738	33036	36079	42086	14389	72688	11800	9335	59729	40296	74972	15668	26449	16675	6394	71166	25242	14495	21322	26187	9926	5754	34869	26112	31066	64625	53166
1.26_424.34	ACar 18:2	[M]+	MJLXQSQYKZWZCB-DQFWFXSYSA-N	424.343	ESI (+)	1.259	6065	8548	11391	5535	52553	58823	5083	1864	36669	9022	9654	70206	72368	38251	61509	2643	45991	29560	17414	48012	33903	14009	18060	13179	35501	21872	42190	11930	27571	17957	1570	40969	17613	4819	32629	41453	4010	3241	16955	6398	18517	69237	111370
2.38_454.39	ACar 20:1	[M]+	PVOQPLSKYNZHOT-OUKQBFOZNA-O	454.39	ESI (+)	2.382	2796	3551	3330	6188	1393	18627	726	1918	15206	2283	1743	1059	8383	15545	1464	4438	6651	1163	3787	7985	625	35470	3795	361	6452	753	1854	1293	1301	1007	948	2028	952	6724	1463	3596	5176	1019	1431	14204	1773	2346	7244
1.24_448.34	ACar 20:4	[M]+	RBFQHRALHSUPIA-WFYBHXQRNA-O	448.344	ESI (+)	1.235	8765	1034	10421	736	31476	68744	557	124	5433	7130	1184	11297	66292	19085	52565	2253	29874	15262	1744	11706	14656	9457	5197	20147	3376	5155	11768	1545	19206	6236	99	3513	10561	1998	23961	41378	1270	824	2437	905	4689	33068	33911
10.86_647.58	CE 16:0	[M+Na]+		647.576	ESI (+)	10.858	3074	755	64	196	205	172	101	274	157	82	635	210	3353	123	264	1646	3362	170	1284	2496	1982	629	264	2475	545	283	83	186	1544	279	88	128	145	498	411	1832	123	144	127	192	90	361	1996
10.31_645.56	CE 16:1	[M+Na]+	HODJWNWCVNUPAQ-FSAOOAOSSA-N	645.557	ESI (+)	10.306	1303	412	175	189	190	167	60	206	452	66	4901	6354	2518	2777	2562	1995	947	122	506	376	1104	4746	1355	1182	90	1385	5.95	202	2877	1529	268	116	1904	1023	1333	3831	87	78	145	1180	1138	4242	1518
11.32_675.60	CE 18:0	[M+Na]+		675.599	ESI (+)	11.316	811	484	62	124	175	192	65	4.9	132	77	209	218	1011	321	174	1178	1533	52	266	244	659	2370	128	794	55	138	49	155	97	301	64	4.9	320	105	178	626	53	53	60	218	340	325	884
10.84_673.59_10.83_1019.95	CE 18:1	[M+Na]+_[M+Chol-head-H2O+H]+	RJECHNNFRHZQKU-RMUVNZEASA-N	673.5909_1019.9482	ESI (+)	10.8355	15837	14847	2527.03	484	464.03	5486	127.03	257	1012	1619.03	6383	1714	31054	373	175.03	23205	19853	282	12585	16190	21002	12031	2524	13925	3104	798	359	4080	7679	1705	60.03	311	478	7937.03	1972	14719	2192	246	286	429	361	1438	33755
10.37_671.58_10.38_1017.94	CE 18:2	[M+Na]+_[M+Chol-head-H2O+H]+	NAACPBBQTFFYQB-LJAITQKLSA-N	671.5754_1017.9396	ESI (+)	10.376	23594.5	10567	3518	4684	11919.5	5839.54	2537	700	3004	3108	69082	12016	23007	17387	15284	11700	22742.5	353	22412	18808	37052	21066	36210	22651	13567	18589	804	17302	24350	11839	1689	7350	13772	35987	21960	20300	8158.54	2258.54	3049	6677	15300	34760	33061
9.97_669.56_9.97_664.60	CE 18:3	[M+Na]+_[M+NH4]+	FYMCIBHUFSIWCE-WVXFKAQASA-N	669.5563_664.6046	ESI (+)	9.972	748.38	448	176	253	415	385	100.85	92.38	278	291	2288	633	963	424	1664	718	418	218	294	536	1144	800	829	400	179	603	81.38	484	850	615	219	313	755	906	1159	737	382	209	479	237	723	1687	704
10.45_692.64_10.46_697.59	CE 20:3	[M+NH4]+_[M+Na]+	MLPRJPSMAFZPLA-PJSAOELNSA-N	692.6352_697.5911	ESI (+)	10.455	5564	3129	204.08	446	483	718	79.77	152	1688	104.77	5606	613.77	3134	393	359.77	4444	6521	164	1881	789	862	20274	812	4506	241	547	214	419	1155	868	123	294	564.77	1397	998	2207	1319	256	173.77	325	712	1035	2637
10.12_690.62_10.13_695.57	CE 20:4	[M+NH4]+_[M+Na]+	IMXSFYNMSOULQS-BEDFLICRSA-N	690.6194_695.5736	ESI (+)	10.1275	33842	5736	1106	962	2808	4351	94.64	733	3684	3201	20151	3235	9891	1642	2595	15656	33199	283	5192	5597	8850	57158	8762	22107	1998	3490	917	3942	6782	2439	572.64	1588	3199	6870	4647	8668	12580	670	545	698	2211	5539	12190
9.70_693.56	CE 20:5	[M+Na]+	XZFUGMCJZFRBKF-JIKDAPOUSA-N	693.558	ESI (+)	9.7	588	127	51	97	103	94	68	94	85	53	1372	1.67	92	94	126	146	797	96	180	94	53	1165	374	363	1.67	310	58	96	81	193	1.67	107	135	179	93	211	182	1.67	1.67	120	1.67	143	95
11.31_722.68_11.32_727.64	CE 22:2	[M+NH4]+ _[M+Na]+	0	722.6813_727.6364	ESI (+)	11.316	4470	4543	1504	1117	1926	3068	1530	395	2259	1766	2505	2370	3875	1851	1300	6244	4774	225	3825	3739	3350	11364	2047	3568	1601	1904	1539	1979	2578	2268	372	1024	1496	1643	2415	3240	2074	1148	1687	1776	4066	900	4162
9.88_719.58_9.88_714.61	CE 22:6	[M+Na]+_[M+NH4]+	VOEVEGPMRIYYKC-HNJOWPRISA-N	719.5771_714.6147	ESI (+)	9.8805	6764	2917	440	194	766	2707	189	1083	1476	804	5549	2082	2876	634	868	5487	9251	393	2111	4930	4894	35716	3009	5178	605	1520	595	2699	1972	795	440	752	2026	1677	2587	3191	600	628	440	352	645	3505	5763
5.56_538.52_5.56_560.50_5.56_520.51	Cer d34:1	[M+H]+ _[M+Na]+ _[M+H-H2O]+	0	538.5226_560.5041_520.5126	ESI (+)	5.564	769026	53608	495724	135924	40282	558639	46518	18241	68164	354333	34474	1009457	459423	760614	576444	349343	702850	575758	583016	789648	378531	735039	209761	645885	240935	387811	361793	232412	520541	459817	80290	38793	502873	378529	600846	841658	512222	245133	178323	603814	795241	346813	1141323
6.26_588.53_6.26_548.54_6.26_566.55	Cer d36:1	[M+Na]+ _[M+H-H2O]+ _[M+H]+	0	588.5325_548.5422_566.5536	ESI (+)	6.258	134395	4362	33583	19037	6485	59552	7951	4308	5393	33112	4941	248390	78757	112493	63186	22938	129824	70204	53062	144737	53669	50488	76303	134787	40953	38218	63661	28981	60719	87730	14468	12303	65983	30327	84465	122971	45854	26047	19252	67683	106355	118692	265602
6.95_616.56_6.95_576.57	Cer d38:1	[M+Na]+ _[M+H-H2O]+	0	616.5634_576.5749	ESI (+)	6.952	43723	2063	11221	6711	2519	15221	3566	2367	368	11862	2377	65172	33401	41277	29817	8447	44326	32400	21548	44617	19410	12453	3361	45084	11621	15653	22427	6776	26121	40252	6320	5055	24807	13865	31279	45580	14977	4409	5858	22980	43765	39236	74573
7.62_622.62_7.62_604.61_7.62_644.60	Cer d40:1	[M+H]+_[M+H-H2O]+_[M+Na]+	KEPQASGDXIEOIL-GLQCRSEXSA-N	622.6161_604.6056_644.5966	ESI (+)	7.621	200937	17084	53051	32934	14116	89436	17473	14169	2980	53314	14214	273797	172569	183322	121482	48085	151832	152062	110116	198413	92247	58628	18855	218552	54706	73337	119115	27066	104257	174900	26760	24284	97149	47142	121290	159721	49254	20048	24862	98095	195755	137638	364973
7.94_636.63_7.94_658.61_7.94_618.62	Cer d41:1	[M+H]+_[M+Na]+_[M+H-H2O]+	NAJHAHQNQCNWOP-PUYNVXOJSA-N	636.6309_658.6118_618.6191	ESI (+)	7.942	108952	7813	25239	24212	12756	64371	13628	10233	2223	18710	13928	118063	91022	106680	76637	12901	58987	95165	66758	97868	66232	29862	15419	124228	27444	43066	70717	11037	64189	125137	19683	21226	60697	24770	73614	92895	11515	6656	13540	46912	120047	76051	165853
8.25_650.65_8.26_672.63_8.26_632.64	Cer d42:1	[M+H]+_[M+Na]+_[M+H-H2O]+	ZJVVOYPTFQEGPH-AUTSUKAISA-N	650.6457_672.6288_632.6356	ESI (+)	8.25467	232500	42843	61097	42109	26743	126820	24262	18827	8494	54081	20475	195437	221594	166346	145317	89212	167390	182214	101674	199541	122710	90069	32091	240644	67039	88981	95221	35233	128741	227953	35035	36011	109822	60098	138206	186576	67605	32572	34282	103800	238904	149472	329251
7.59_648.63_7.59_670.61_7.59_630.62	Cer d42:2; A	[M+H]+_[M+Na]+_[M+H-H2O]+	VJSBNBBOSZJDKB-KPEYJIHVSA-N	648.6312_670.6134_630.6207	ESI (+)	7.592	324095	31654	147545	71521	26323	448456	28246	13014	27388	163540	25756	517379	331899	538624	208716	205839	894487	235111	216646	466960	203319	236334	18484	288946	93329	164124	221567	68456	228706	233427	35433	40130	235958	131864	244369	433177	164683	101276	65424	257771	370223	336831	892092
7.71_648.63_7.71_630.62_7.71_670.61	Cer d42:2; B	[M+H]+_[M+H-H2O]+_[M+H]+	VJSBNBBOSZJDKB-KPEYJIHVSA-N	648.6301_630.618_670.612	ESI (+)	7.709	48047	17034	23644	10863	6836	24505	5966	5252	1195	13002	6031	36521	42148	41845	26995	15394	57031	42536	29122	49351	35520	27441	8666	45952	13559	30246	19982	8306	30805	42169	10408	9805	25147	25597	35640	49029	19341	11382	4643	29001	65667	46313	85919
4.91_510.49	Cer-NS d32:1; Cer-NS d18:1/14:0	[M+H]+	ZKRPGPZHULJLKJ-IMVLJIQENA-N	510.489	ESI (+)	4.907	11156	160	6980	2715	318	6067	868	262	1868	4764	787	13507	8547	11017	8884	3948	9301	7722	7528	10590	5976	10819	11862	9925	2402	6785	6216	1969	8620	9455	1528	541	8003	7537	8613	15074	6271	2593	2792	7453	12968	7881	17363
5.23_524.51	Cer-NS d33:1; Cer-NS d17:1/16:0	[M+H]+	KXVLPPCAUYSNGY-BYCLXTJYNA-N	524.505	ESI (+)	5.231	7855	538	4723	1987	371	4423	894	456	1033	3593	520	14743	7289	12699	7303	2582	10931	7421	9406	10046	7351	5495	3666	6822	2070	4825	6266	2000	7477	7867	1108	995	6409	6832	8578	14163	4549	2322	2443	7016	10765	10507	22539
5.01_536.51	Cer-NS d34:2; Cer-NS d18:2/16:0	[M+H]+	GMWIWVUTMCBDSP-ZNPGVSGMNA-N	536.506	ESI (+)	5.011	15341	1317	10322	2601	1033	10407	1142	443	4146	7419	1554	11405	8249	12988	7750	4375	16158	10583	11099	13661	7961	19775	41637	12497	4116	8804	5236	5274	10045	8991	2011	727	9825	9958	10713	15488	8645	6461	3232	10681	19379	11281	23599
5.67_564.54	Cer-NS d36:2; Cer-NS d18:1/18:1	[M+H]+	OBFSLMQLPNKVRW-BXBVYGNFNA-N	564.537	ESI (+)	5.672	20657	270	4130	1469	1719	22559	274	441	6504	4165	627	25542	7908	12290	6741	1885	18223	10119	8933	18645	10251	23898	343243	17450	2955	6492	10163	3389	9173	10820	1159	1997	7615	1986	14799	13852	4220	2242	4754	7791	15084	18433	31876
5.16_562.52	Cer-NS d36:3; Cer-NS d18:1/18:2	[M+H]+	BCBBDQYDGOWPQS-GHSVNOJVNA-N	562.521	ESI (+)	5.161	9135	326	364	3.01	728	20080	218	219	1757	3382	764	3415	508	638	2090	923	827	2437	3831	1176	746	8136	302546	8065	195	1129	4277	1910	1915	2486	132	179	1786	277	3284	2029	3075	370	3591	315	3685	810	1983
7.04_620.60	Cer-NS d40:2; Cer-NS d18:2/22:0	[M+H]+	AWTNSRHUZXWBCO-MXBGQREFNA-N	620.6	ESI (+)	7.045	11518	2451	5791	2271	1169	3768	1276	858	142	3522	1002	12416	9917	17462	6685	1686	13830	12298	9337	13331	8261	5548	1405	11287	2781	6222	5396	1890	7317	10065	2172	1839	6058	4802	9623	13152	3522	1882	772	8911	17944	15948	25642
7.03_646.62	Cer-NS d42:3; Cer-NS d18:1/24:2	[M+H]+	GGSZJXUUQMDAST-PKPBCWLKNA-N	646.616	ESI (+)	7.03	28417	4702	17889	6234	2733	27306	3244	639	786	13097	2570	36628	27350	62141	25744	10025	66085	28239	23122	42374	20546	17890	2397	24797	9012	18194	14914	10006	27707	19941	3283	4034	22342	17614	27267	47177	26649	13450	3637	21724	42847	35813	86089
7.05_642.58	Cer-NS d42:5; Cer-NS d18:1/24:4	[M+H]+	VTHRXEAFHUDRLW-BCCXYKHYNA-N	642.582	ESI (+)	7.047	12899	3453	6718	2949	1282	4323	1218	1640	154	5055	1068	13322	10728	15216	7289	2782	13009	8532	10649	14462	8917	7570	1968	13142	3869	8347	7085	2532	7328	10523	2599	2544	7502	5901	11102	12747	4134	2621	782	9377	15483	15015	19917
6.81_586.54	DAG 32:0; DAG 16:0-16:0	[M+NH4]+	JEJLGIQLPYYGEE-UHFFFAOYNA-N	586.542	ESI (+)	6.813	208	2600	265	18292	191	413	4290	15072	2151	821	410	33974	455	118815	14455	430	141	2358	186	168	947	3248	1731	144	1093	6951	449	648	2179	3701	12827	1060	7285	302	8257	2631	338	317	2822	18200	16930	22633	342
6.87_617.51_6.87_633.49	DAG 34:1	[M+Na]+_[M+K]+	YEJYLHKQOBOSCP-OZKTZCCCSA-N	617.5135_633.4868	ESI (+)	6.8655	965	7259	1052	73549	8890	2363	32044	112310	21475	3017	3750	83267	4128	286341	86153	398.44	1226	17313	1837	1099	2788	11075	15178	1082	6444	53344	3387	2931	5921	26520	83890	9560	64852	904.44	45566	5468	1338	3091	26832	91624	50407	125726	1160
6.33_610.54_6.33_631.47_6.33_615.50	DAG 34:2	[M+NH4]+_[M+K]+_[M+Na]+	SVXWJFFKLMLOHO-YAIZGCQRSA-N	610.5437_631.4738_615.5	ESI (+)	6.33333	636	44120	1519	54671	12170	1329.23	46382	85057	10502	2244	4103	46521	1678	160357	85411	500	1027	33264	988	2489	2302	1311.4	20967	1054	41607	44129	1250	5739	6489	20518	93298	24808	57009	1029	31837	4431	1093	3703	30611	62684	51248	88792	1826
5.74_629.46_5.74_613.48_5.74_608.53	DAG 34:3	[M+K]+_[M+Na]+_[M+NH4]+	BHGPPCIWDXQOMA-IXDOJJAKSA-N	629.4595_613.4826_608.529	ESI (+)	5.73933	597	563	239.21	3140	1879.75	106.17	5216	8888	1964	391.21	542.75	6525	227.75	17067.8	18669	309.21	243.75	3480	278.21	351.96	371.21	675	159.63	461.21	446	5962	114.63	473	309.21	3028	8205	1610	9505	396	3129	205.75	419.21	307.75	6042	15783	3122.75	9968.75	188.17
6.26_610.57	DAG 35:2e; DAG 19:2e/16:0	[M+NH4]+	WCXIUSIUSYIJFE-WITMPDRSNA-N	610.574	ESI (+)	6.256	2.31	308	1009	359	259	1885	2.31	2.31	2.31	960	439	18218	2427	2563	767	511	2.31	5092	2.31	2779	996	2411	4106	898	1236	1304	683	1341	758	5563	2.31	1071	3292	749	4292	802	399	549	2.31	2.31	8597	14885	2.31
7.52_645.55_7.53_661.52	DAG 36:1	[M+Na]+_[M+K]+	SAEPUUXWQQNLGN-LVVMQYBKSA-N	645.5467_661.5155	ESI (+)	7.525	83.63	3703	449	14550	847	1237	4875	28279	2265	1202	1415	9853	3239	34341	17081	375	514	1749	352	253	684	3318	3729	9.14	3229	11039	336	1652	1386	4421	12293	2900	13644	822	11300	1982	723	759	3583	18590	9042	34398	129.51
6.93_643.53_6.93_638.58_6.95_659.50	DAG 36:2	[M+Na]+_[M+NH4]+_[M+K]+	AFSHUZFNMVJNKX-LLWMBOQKSA-N	643.5309_638.5759_659.5027	ESI (+)	6.934	300.74	2210	756	54591	8678	581.85	23889	87065	20483	658	1825	61765	1437.85	208409	74569	238.34	168.59	26275	192.59	19.08	906	7995	12785	90.34	1137.74	62951	186.34	1128	831.85	18619	69039	5137	71834	245.23	38381	601.49	121.59	1463	23232	130115	40250	146726	216.59
6.40_641.52_6.40_636.56_6.40_657.48	DAG 36:3	[M+Na]+_[M+NH4]+_[M+K]+	BLZVZPYMHLXLHG-JOBMVARSSA-N	641.5172_636.5601_657.4843	ESI (+)	6.39867	482.59	7412	405.59	30314	10543	1145.59	21932	46582	8958	781.59	1780	41068	4025	134832	92775	208.59	498.59	39299	419.59	993	2318	1927	16298	563.59	5739	49526	15.87	2614	2062.59	19781	55812	9007	64674	873	36234	1285.59	297.59	3600	21192	91341	31092	94540	203.31
5.86_639.50_5.87_634.54	DAG 36:4; A	[M+Na]+_[M+NH4]+	MQGBAQLIFKSMEM-ZHARMHCNSA-N	639.4995_634.543	ESI (+)	5.8655	383.63	5943	219	5010	2429	253	3989	5087	813	160.63	379	5875	904	22419	22630	303	1283	11888	362	3943	1087	136.23	3948	682	3179	6957	176	904	875	4090	10358	4386	10659	362	6108	1156	90.23	592	3995	14873	5340	15314	1591
6.24_665.51_6.24_660.56	DAG 38:5	[M+Na]+_[M+NH4]+	GRGDLDNREYVILP-CNWVQWJYSA-N	665.5131_660.5587	ESI (+)	6.239	229.11	4521	446	3465	1624	368.11	1455	7121	6699	471	1245	7829	2573	13330	7005	285	652.11	2910	669	490.11	424.11	812	1480	133.11	2484	5150	332.11	894	1149	1584	4202	3556	6028	712	3197	808	705	380	3926	9295	3411	15229	471.11
5.72_663.49_5.72_658.54_5.73_679.47	DAG 38:6	[M+Na]+_[M+NH4]+_[M+K]+	YDVDXUYJFQLPEG-CTHJWPIASA-N	663.4943_658.5439_679.472	ESI (+)	5.722	314.08	9049	263.08	877.69	397	572.08	365.69	1619	720	715	525	3269	1002.08	6415.69	3724	488.69	746.69	1414	485.08	368.77	1008.08	872	1064	694	2872	1257	444.69	455.08	586.08	741	1597	999	2923	378	1061.08	639	14.76	272.99	626	4764	678.77	6641	605.08
4.71_884.60	Gal-Gal-Cer d18:1/16:0; or Lactosylceramide d18:1/16:0	[M+Na]+	HLIJNIKSBCIDGO-QKLMXXKVSA-N or HLIJNIKSBCIDGO-NLXPYQMASA-N	884.6	ESI (+)	4.707	836	693	2455	1402	5540	935	2471	812	4829	6843	12548	3237	1992	4321	12952	1135	6709	1447	2476	10119	9501	28498	3192	2118	160	5286	1622	4774	11994	10153	342	2322	1239	19950	11455	13764	12334	3481	5105	1547	18823	11460	6966
4.75_862.63_4.75_844.61_4.76_884.61	GlcCer d34:1	[M+H]+ _[M+H-H2O]+ _[M+Na]+	0	862.6253_844.6123_884.6082	ESI (+)	4.752	37391	13783	55492	42676	25933	27266	89749	8648	24267	32295	38906	18040	18997	42870	51240	33046	30201	58102	75917	41871	49140	105667	78989	28741	30007	26896	9580.03	14841	53783	36582	14065	17501	34594	71181	45135	63656	39182	67024	38000	37467	80090	63029	64528
6.95_784.66_6.95_806.65	GlcCer d40:1	[M+H]+_[M+Na]+	QMYGQSYNQBLKGY-YAEABVQUSA-N	784.6627_806.6488	ESI (+)	6.947	2858	2595	3308	5760	4924	325	2161	2300	2504	1064	4865	1426	651	3491	4797	392	255	3893.54	3908	2680	3421	1581	840	4431	4034	4397	1824	3818	3565	2259	2905	3422	2151	3228	3569	3366	1669	1435	3041	1437	6249	9869	4512
7.59_794.68_7.60_834.68_7.60_812.70	GlcCer d42:1	[M+H-H2O]+_[M+Na]+_[M+H]+	SNVYJLGKALMFOP-MOLROICHSA-N	794.6832_834.6791_812.6955	ESI (+)	7.59567	4341	5747	4887	8140	7312	337.64	2747	2818	5175	1798	6375	2002	730	4208	6226	817	512.64	4815.3	5143	3132	5331	2728	910	6664	5440	6560	1763	5639	5428	4324	3768	5453	3093	5128	5699	4218	2607	2333	6151	1459	10673	10288	6360
6.92_810.69_6.93_832.67	GlcCer d42:2	[M+H]+_[M+Na]+	WBOZIXHPUPAOIA-RBELZSLISA-N	810.6851_832.6667	ESI (+)	6.9255	1634	2161	2991	5080	4668	312	2211	1364	3594	595	3559	1143	162	990	3313	640	360	3495	3395	1941	3071	1097	539	2262	3101	5153	1086	3832	3242	1592	2008	3132	2434	4030	2819	2508	1257	1942	4126	1579	6664	7579	2746
6.65_994.72_6.65_972.73	Lactosylceramide d18:1/24:1 15Z	[M+Na]+_[M+H]+	MKOKWBRPIBQYJJ-LWQSSKHKSA-N	994.7161_972.7349	ESI (+)	6.6505	6434	2841	8074	8162	3791	3207	8427	770	2722	5859	1116	2098	3422	11065	7463	4993	7403	2233.09	7205	9043	10157	14395	6279	5485	5845	4017	2207	913	8597	5403	1642.09	2221	7926	6876	8092	14388	4068	8343	5660	6255	9773	23838	21220
1.27_508.34	LPC 17:1	[M+H]+	LPMGFNAQZPADDZ-FJIRUFBNSA-N	508.341	ESI (+)	1.266	347	910	1538	1067	632	676	365	194	1365	357	1102	3014	1126	1963	505	359	496	599	1714	1999	432	1040	2893	417	66	1584	1939	911	378	441	233	521	312	1578	295	568	369	245	1847	1542	1547	1638	1004
2.31_572.37	LPC 20:1	[M+Na]+	GJTDRNFWIDPARY-GTPZACKGSA-N	572.369	ESI (+)	2.315	123	275	276	5.44	101	145	54	115	186	395	111	1267	394	1207	235	5.44	5.44	317	117	135	77	500	430	128	86	403	164	183	657	360	167	67	316	524	297	750	102	5.44	350	654	1214	5.44	243
1.73_548.37	LPC 20:2	[M+H]+	YYQVCMMXPIJVHY-ZOIJLGJPSA-N	548.372	ESI (+)	1.73	500	1832	1846	2022	327	1081	602	117	1525	3267	2367	4483	1793	5467	771	362	698	1751	2277	2403	233	4569	4317	471	562	3129	2474	8543	1121	346	508	626	671	6822	754	2382	1139	1017	3649	2564	4727	2504	1331
1.58_572.37	LPC 22:4	[M+H]+	ZOJBSSVHFSBHMP-JJJSWPRASA-N	572.37	ESI (+)	1.584	222	1099	2030	559	345	219	368	237	2362	1710	1264	2444	641	2534	428	90	356	433	1705	3728	238	2176	3414	265	502	2774	2136	2993	349	110	242	436	281	2948	377	1372	270	3.42	2078	1260	894	1756	1070
1.09_568.34_1.10_590.32	LPC 22:6	[M+H]+_[M+Na]+	LSOWKZULVQWMLY-APPDJCNMSA-N	568.3414_590.322	ESI (+)	1.0955	1953	12399	11109	4607	3827	3386.6	1766	1226	10548.6	2084	3228	33506	27365	99284	2596	839.6	2958	4402	8322	182594	10821	6049.6	30758	3419	7510	21732	37116	4155.6	4037	891	3502	3914	3955.6	7968	4815	26819	347.6	267.6	7565	24640	8783	53909	69068
0.93_468.31	LPC 14:0	[M+H]+	VXUOFDJKYGDUJI-OAQYLSRUSA-N	468.308	ESI (+)	0.929	529	1656	2375	3062	955	1004	574	182	7183	1320	3046	7256	805	1482	405	969	627	1222	2431	3436	560	3004	9197	557	174	7144	2265	2350	1023	274	539	1029	181	4441	817	2181	454	593	6080	2757	5416	2342	1729
1.14_482.33	LPC 15:0	[M+H]+	RJZVWDTYEWCUAR-JOCHJYFZSA-N	482.327	ESI (+)	1.138	185	2249	2450	5897	832	146	291	2.85	1666	1563	3988	6970	624	5915	474	290	698	884	4837	4589	448	1577	9760	398	255	4078	5911	2209	941	923	858	1241	532	5619	817	1767	281	2.85	4691	5383	6692	4788	2809
1.41_518.32_1.41_496.34	LPC 16:0	[M+Na]+_[M+H]+	ASWBNKHCZGQVJV-HSZRJFAPSA-N	518.3238_496.3411	ESI (+)	1.411	63045	517351	429038	1264431	102319	35395	76347	29171	229824	1019607	864252	2596253	440686	1846417	75977	71827	184835	260006	380214	1330173	100098	557815	3535778	109077	141474	1482973	1418195	752122	188482	78231	112677	159826	124576	1428202	109038	401107	69895	111767	1464003	2273660	2493206	1044324	549554
1.29_496.34	LPC 16:0	[M+H]+	ASWBNKHCZGQVJV-UHFFFAOYNA-N	496.341	ESI (+)	1.288	4660	33929	25126	38999	7458	7452	5413	2777	19494	38423	40221	97956	19536	76856	6791	7791	14036	12782	30466	45988	6366	40098	182031	5965	8145	48567	44799	31208	10633	6201	6698	8665	9082	46746	7195	21976	5818	17161	42503	80825	103843	40942	26447
1.03_494.33	LPC 16:1	[M+H]+	LFUDDCMNKWEORN-ZXEGGCGDSA-N	494.325	ESI (+)	1.033	1559	4251	10255	5514	4817	3718	1496	492	47370	4032	5497	26822	7015	11047	1653	4644	2868	3343	7667	15481	1390	7036	18266	1919	714	16308	10594	6454	2232	1608	1576	4033	1080	9358	1331	10114	556	816	29683	10567	11915	9318	5969
2.20_546.35_2.15_524.37	LPC 18:0	[M+Na]+_[M+H]+	IHNKQIMGVNPMTC-RUZDIDTESA-N	546.3549_524.3734	ESI (+)	2.177	45995	143609	123810	303124	38628	44749	18433	34008	28428	549343	367156	292433	146607	1062457	32032	27963	116990	116004	114602	223408	36873	340343	2060614	73190	57996	337543	114930	296330	73808	24665	35817	32351	64478	429067	52871	95128	35517	74790	253969	993741	961601	564556	131216
1.98_524.37	LPC 18:0	[M+H]+	IHNKQIMGVNPMTC-UHFFFAOYNA-N	524.372	ESI (+)	1.975	2250	5203	7561	5793	2467	2665	878	1348	1837	24633	20800	17649	6847	36217	1776	1896	5500	5999	6856	10780	2065	15008	77534	3345	2022	16863	5458	14333	4658	1495	1075	1663	3712	20163	3295	4671	2282	4836	11542	29905	35663	22887	6037
1.43_522.36	LPC 18:1	[M+H]+	YAMUFBLWGFFICM-SEYXRHQNNA-N	522.358	ESI (+)	1.428	8472	90102	20999	164870	7033	18604	4824	10647	25261	22164	9094	150793	87120	152225	6451	11835	25785	15839	41749	127407	12006	44165	52872	12061	23047	42762	50482	11956	7881	14000	45104	8061	9541	27086	6207	28158	2579	5988	32921	158928	74694	107843	104760
1.56_544.34	LPC 18:1	[M+Na]+	YAMUFBLWGFFICM-PTGWMXDISA-N	544.337	ESI (+)	1.558	3.43	1031	2357	2062	638	876	176	228	1710	1453	1701	22109	2572	8252	304	324	738	620	612	7971	207	2656	19053	254	367	4108	2820	2612	370	176	231	563	200	4189	107	1928	149	188	3683	6270	5497	3874	2074
1.17_542.32_1.17_520.34	LPC 18:2	[M+Na]+_[M+H]+	SPJFYYJXNPEZDW-FTJOPAKQSA-N	542.3229_520.3417	ESI (+)	1.171	4591	58397	60176	53393	24761	18690	9446	3574	31232	10101	27284	710139	82759	433961	18880	2847	6837	20586	34916	529315	18770	21598	168537	6872	12853	118074	229304	32469	10554	18555	14609	28313	10866	36233	20730	104756	2850	3503	58882	104232	49761	123301	104421
0.94_518.32	LPC 18:3	[M+H]+	WKQNRCYKYCKESD-YVHLTTHBSA-N	518.325	ESI (+)	0.94	300	1836	1735	2685	665	554	162	279	1630	485	290	2504	3287	1464	171	551	1011	956	564	2853	288	469	3548	197	91	3505	2877	362	370	198	2268	319	361	978	122	1626	155	6.88	2324	1630	1790	1681	1149
1.36_546.36_1.39_568.34	LPC 20:3	[M+H]+_[M+Na]+	BBNHCUBQEQJHIG-FZZJNMCHSA-N	546.3571_568.337	ESI (+)	1.3715	960	12416	9734	9218	2650	4155	1408	1699	12526	606	7294	37241	16752	42138	2831	3338	1821	4595	4584	21347	2398	6894	21461	1302.9	3264.9	16068	25623	3515	2217	1213	3762	2433	2187	5606	2344.9	17298	162.9	607.9	13881	11310	7730	16521	6770
1.14_544.34_1.15_566.32	LPC 20:4	[M+H]+_[M+Na]+	GOMVPVRDBLLHQC-VEJNOCSESA-N	544.34_566.3231	ESI (+)	1.144	3751	30841	36553	20601	11211	9122	3605	1816	38242	6773	9132	52920	38225	127363	8056	2927	4202	7230	24067	165487	8344.96	19554	71225	5185	5444	48629	85009	19929	6017	5930	4872	9338	7347	23131	7102	48908	1700	1351	21534	37448	16178	70768	45931
0.86_542.33	LPC 20:5	[M+H]+	PDIGSOAOQOXRDU-WJPZTBRDSA-N	542.326	ESI (+)	0.857	207	2190	283	678	241	132	84	195	239	60	218	1005	1421	1034	125	259	554	435	855	641	232	287	359	753	298	741	889	122	126	88	366	169	390	142	176	645	1.16	123	201	1087	551	1040	530
1.24_570.36	LPC 22:5	[M+H]+	PDIGSOAOQOXRDU-WJPZTBRDSA-N	570.356	ESI (+)	1.24	196	1057	1875	953	826	210	200	2.51	1221	466	732	4062	875	2487	88	119	327	481	1216	8224	534	543	3649	260	483	3780	2621	940	172	2.51	542	769	336	1151	244	510	86	54	1128	2107	610	2206	2538
1.66_482.36	LPC o-16:0	[M+H]+	VLBPIWYTPAXCFJ-DEOSSOPVSA-N	482.361	ESI (+)	1.664	7843	1974	2854	10664	1327	1886	1966	310	2298	8124	14154	4596	3597	16620	5664	4708	5041	5573	2142	4059	4184	18451	14206	5697	1404	5935	2050	4088	7086	4138	1552	798	3954	9087	6352	10407	3301	4541	6171	13115	16593	8534	5731
1.61_480.34	LPC p-16:0; or LPC o-16:1	[M+H]+	HTZINLFNXLXRBC-CQLBIITFSA-N	480.344	ESI (+)	1.608	201	6.21	6.21	6.21	6.21	6.21	6.21	144	6.21	272	1824	6.21	6.21	6.21	6.21	153	6.21	6.21	183	6.21	6.21	6.21	6.21	6.21	152	6.21	6.21	6.21	6.21	6.21	92	1945	6.21	6.21	182	6.21	6.21	850	6.21	6.21	6.21	6.21	6.21
1.82_508.38	LPC p-18:0; or LPC o-18:1	[M+H]+		508.377	ESI (+)	1.818	5923	1625	2653	5853	716	1666	1025	372	1549	10628	4122	2819	2132	11570	3827	3369	3253	4515	1058	3363	2685	16721	7839	3802	1073	3879	756	4918	5141	2595	693	836	2982	8176	3712	7241	3391	4790	4869	9737	12191	5294	5775
1.45_454.30	LPE 16:0	[M+H]+	YVYMBNSKXOXSKW-UHFFFAOYNA-N	454.296	ESI (+)	1.448	20277	22279	62909	5196	14118	6453	117	219	31105	52608	26561	645871	80007	250956	25111	17646	45152	52599	16324	217155	49173	74690	188163	37802	7953	228066	224601	33239	31954	26610	590	28585	28165	51607	32551	70001	4206	10600	160146	230419	196654	252581	130019
2.22_482.33	LPE 18:0	[M+H]+		482.326	ESI (+)	2.218	97470	73793	151945	7633	16534	55577	278	1301	25949	352912	58715	638563	182054	545838	72797	56287	215514	132843	41534	327190	83857	378964	589325	165056	16565	305045	211986	98647	68487	52906	1178	33535	108953	169971	98500	140037	29003	63495	170557	392376	379430	496586	250686
1.60_480.31	LPE 18:1	[M+H]+	PYVRVRFVLRNJLY-KTKRTIGZNA-N	480.31	ESI (+)	1.598	2655	4912	27473	407	5473	8417	172	82	30194	2947	6793	184390	19370	46294	4538	3093	10219	9430	4734	24775	4827	14581	53939	4473	1049	34628	68840	12163	5674	3947	79	6624	3964	21202	4644	16328	861	1170	38183	24028	26097	28156	14510
1.20_478.29	LPE 18:2	[M+H]+		478.295	ESI (+)	1.198	686	476	14430	144	2039	9070	86	5.59	2439	141	845	103630	8784	26442	2201	149	761	3128	1061	15874	3425	1745	9663	1321	249	19308	50045	2740	2411	2547	5.59	969	903	3278	2992	9052	58	287	6344	5775	5639	10280	6847
1.10_502.30	LPE 20:4	[M+H]+		502.296	ESI (+)	1.096	14475	5274	23986	3225	14023	17781	49.92	49.92	18748	6003	3650	18109	27935	44654	12060	16890	17108	10870	39514	22054	16435	29764	1182	16893	2610	14859	60129	19111	9990	12044	49.92	8541	15661	15581	8856	28438	10147	22376	24659	17741	43084	41807	32771
1.12_526.29	LPE 22:6	[M+H]+	XEVRBOQZSXWGQO-KUBAVDMBNA-N	526.295	ESI (+)	1.118	2731	1739	16814	328	2803	9843	64	43	5334	344	595	30251	21758	34608	3509	267	2331	8110	3403	86112	19153	4503	9606	6614	78	30795	85955	4907	7689	2825	155	2330	4981	5512	5941	18220	117	167	5003	11058	9034	40502	55759
2.23_650.44	PC 16:0/9:0 CHO	[M+H]+		650.439	ESI (+)	2.235	29025	15975	18444	16312	23974	23156	27760	15626	15817	16009	7085	101574	55495	24929	13979	7569	32210	28284	19420	58292	20452	17589	50038	30488	31831	49131	43251	7784	20042	16352	16392	38428	9700	4834	18813	50036	4984	3515	17105	15682	50901	52408	52043
4.19_678.51	PC 28:0	[M+H]+	CITGLCJVPOWHKC-UUWRZZSWSA-N	678.508	ESI (+)	4.189	2027	2495	2698	1298	2092	2627	1028	1609	13549	758	1317	7616	1736	1298	1742	3504	2618	2317	1737	2108	962	2097	1889	1770	214	5518	4816	304	2502	2139	1147	1598	630	607	1295	4362	254	293	2250	1772	3967	2640	3060
4.77_706.54	PC 30:0	[M+H]+	RFVFQQWKPSOBED-PSXMRANNSA-N	706.54	ESI (+)	4.77	296779	274884	317758	289318	258243	542393	89409	72437	1178557	132203	334792	1044318	307509	317594	230767	194985	480198	291572	518384	262671	118616	739607	480997	240009	33184	320076	679014	136473	329576	242211	88490	203351	154106	184998	201962	578924	167057	128293	266591	250934	467035	297467	424625
4.27_704.52	PC 30:1	[M+H]+	PUSMCKGZMONNJO-MSUUIHNZNA-N	704.524	ESI (+)	4.272	5170	1402	5404	2476	7877	7085	3258	3848	49475	1969	1060	19315	7275	2736	3647	5404	7056	5710	3585	4004	2648	3216	2341	4916	433	9601	11964	959	7518	5380	3055	4955	2088	900	2182	13257	510	438	11581	3078	8213	8412	7000
5.07_720.56	PC 31:0	[M+H]+	NPGWXTIWUUFYAB-DIPNUNPCSA-N	720.557	ESI (+)	5.066	16898	16996	18956	20894	33709	51493	7975	2875	71797	10805	20289	56528	18274	37304	19739	10376	39704	20059	98527	23372	17208	50545	22803	12879	4254	15863	100562	10954	22411	16088	5307	34071	15000	16986	21329	42882	11626	8605	21636	21956	28610	34965	47685
4.55_718.54	PC 31:1	[M+H]+	QFVHCMLUKNHDSH-WTWBAFHPSA-N	718.539	ESI (+)	4.552	2879	7.31	3450	1315	6313	5155	2469	279	13747	7.31	868	11362	3257	2082	2277	3245	5111	3812	5868	2623	2335	421	646	2475	7.31	2683	13397	7.31	4232	4143	1628	5243	218	284	7.31	6392	7.31	106	5489	2682	4863	7137	6419
5.38_756.55_5.38_734.57	PC 32:0	[M+Na]+_[M+H]+	KILNVBDSWZSGLL-KXQOOQHDSA-N	756.5536_734.5728	ESI (+)	5.3785	837220	290560	785664	760470	878809	741744	212167	142394	1637347	566685	512103	1620816	674441	1376591	745704	388787	1109656	724810	1479332	822082	458015	2327800	790003	570629	275019	534301	1034696	781692	789383	385792	144899	597228	696749	533845	826609	1369028	713097	607102	782775	595171	1069514	1038834	1546126
4.83_732.56	PC 32:1	[M+H]+	QIBZFHLFHCIUOT-NPBIGWJUSA-N	732.557	ESI (+)	4.825	926249	130475	657407	494257	1351346	1167786	353165	449990	3188284	366851	365937	2838055	1760904	993311	579970	666690	1657727	1112440	656794	970308	572012	894133	839456	868029	126035	1098836	1739067	155410	1192670	840510	364368	999000	458917	215574	449475	1853852	98710	81631	1387727	662529	1560781	1679076	1816807
4.39_752.52_4.39_730.54	PC 32:2	[M+Na]+_[M+H]+	GPWHCUUIQMGELX-VHQDNGOZSA-N	752.5225_730.5403	ESI (+)	4.388	23218	8270	15248	10107	39572	22370	15818	9564	153524	3803	3988	168587	38481	18352	21358	16293	33366	30321	15543	36009	32173	8398	15585	26599	7653	46454	39894	4466	36047	30287	17344	42992	10069	4542	24473	66804	2082	2440	34131	14316	38369	69635	73903
4.77_728.52	PC 32:3	[M+H]+	UXEFXNOSLOCOLX-ZCHSEWAGSA-N	728.521	ESI (+)	4.77	27759	23027	26127	30325	19568	57216	7260	6648	85701	10238	33813	72826	24743	28498	19353	15640	40857	25307	49901	20356	11372	78658	48576	23267	4737	22966	35923	11948	33249	20543	6183	15030	13672	15378	20050	64363	12841	9853	15963	20071	43731	24121	30757
5.59_748.59	PC 33:0	[M+H]+	FHENRYRLCPXONH-LDLOPFEMSA-N	748.587	ESI (+)	5.587	12237	20291	13258	15634	29994	32540	4273	4766	125857	20575	15435	22159	21777	21158	14153	18022	37616	16825	20052	19370	12906	26239	18425	9318	4336	15780	29986	5543	13023	11804	6106	24438	11444	11932	11057	27426	6762	3802	12461	12761	17882	32563	32453
5.14_746.57_5.15_768.55	PC 33:1	[M+H]+_[M+Na]+	OFRWLQSOUIZELQ-VEAYGOGPSA-N	746.572_768.5532	ESI (+)	5.1465	40207	8751	34762	36264	135933	99877	19257	16545	140200	13913.9	16305.9	244289	125461	74161	44742	20243	143722	62848.9	92133.9	74540	60811	36677.9	62188	44076	10392	70531	189850	6852.9	54853	76354	23807	118252	21238.9	11423.9	33248.9	98317	5536.9	4055.9	76068	36324	73167	158719	173995
4.68_744.56_4.68_766.54	PC 33:2	[M+H]+_[M+Na]+	SBNDHGBVMZMSNL-UESLNCBNSA-N	744.5552_766.5382	ESI (+)	4.681	13458	12793	13282	24359	51519	15656	17475	4371	19682	3134	12452	119401	29952	48289	23059	2700	28976	32052	34556	42037	55603	10442	16048	16410	12938	34669	94510	5597	35492	26043	13533	109445	12618	5721	33792	63974	2048	2815	26443	14732	42367	108593	100532
5.21_742.54	PC 33:3; [M+H]+	[M+H]+	ANLYQBTVVNHOAL-JRQMLGJJNA-N	742.54	ESI (+)	5.207	15211	2134	7128	4.55	79665	65715	214	1423	47836	334	462	478900	73040	67860	35063	1856	40305	15988	4336	20728	35689	3492	4600	17142	2982	17247	50790	1922	33602	57691	341	57205	10477	618	37620	92709	1458	195	25512	7709	5106	46044	55069
6.03_762.60	PC 34:0	[M+H]+	PZNPLUBHRSSFHT-RRHRGVEJSA-N	762.602	ESI (+)	6.029	52404	18381	48619	60256	54330	104424	17997	14237	71480	37315	39371	51953	37918	73709	46548	24259	66707	41965	97611	35816	31599	165327	61189	31411	23809	38586	29771	56022	48715	25589	10892	31371	35682	36101	48228	73867	46428	45210	41479	34660	57788	75393	75415
5.46_782.57_5.46_760.59	PC 34:1	[M+Na]+_[M+H]+	WTJKGGKOPKCXLL-VYOBOKEXSA-N	782.5692_760.5895	ESI (+)	5.4605	2629330	632891	1824588	2483361	4018787	2614711	1529700	1682290	4034631	1413986	928156	5169599	5046655	3534566	2133881	954458	4891328	3360959	2864789	3928293	2681574	3176570	4057578	2621526	1766390	3216859	3205259	974964	2648691	3005837	1982613	3557857	2003388	916442	2291357	3728903	914094	591412	2858231	2817200	4064459	4851218	5577037
5.83_746.61	PC 34:1e	[M+H]+	OVZJGEFUWZPYRW-VXPUYCOJNA-N	746.607	ESI (+)	5.828	42866	8429	24928	32000	43149	22613	17611	7948	38154	20910	19260	5624	22696	76785	33068	14030	27481	31826	68517	37583	19422	103265	18593	27619	12986	40345	13417	23030	56530	7239	6973	17730	34377	25300	55110	114959	32740	22229	37775	26280	67964	98303	95812
4.98_780.55_4.98_758.57	PC 34:2	[M+Na]+_[M+H]+	JLPULHDHAOZNQI-ZTIMHPMXSA-N	780.5534_758.5724	ESI (+)	4.9795	3138756	2213767	2087283	2627318	4780105	2606252	2930035	1849996	2063785	690012	1169392	8654845	6346721	6296582	4574546	369562	5548996	4760893	2837085	5963387	5561994	1687423	4095883	3628297	4762710	4523679	6643942	1135800	4274630	4402845	3158926	6818559	3338231	845198	5336466	6673415	530455	537042	3257272	3569483	5285517	6973042	7423255
4.48_756.56_4.48_778.54	PC 34:3; A	[M+H]+_[M+Na]+	VKVSSDKCKXJFIM-AFYHZPHLSA-N	756.5555_778.5395	ESI (+)	4.4795	44014	7383	21250	10400	91903	47816	32179	13159	53102	4049	4163	288686	136406	56190	38937	8950	99644	52865	24562	94241	72311	12040	19982	52120	15598	44138	76984	6940	59389	47996	18496	101941	24595	7221	29731	176969	2211	2744	57488	28252	42466	143528	178445
4.57_756.56_4.57_778.54	PC 34:3; B	[M+H]+_[M+Na]+	VKVSSDKCKXJFIM-AFYHZPHLSA-N	756.5565_778.5399	ESI (+)	4.5665	24153	6486	12771	13580	52898	18374	16991	10022	25228	4794	5857	222219	78819	38772	32150	4441	48397	36592	13703	55740	49621	8614	19797	31392	15713	40868	68902	4431	28438	31719	16100	86285	13259	4557	33883	78068	2694	2445	25342	25181	37029	77642	126676
4.67_756.56_4.67_778.54	PC 34:3; C	[M+H]+_[M+Na]+	VKVSSDKCKXJFIM-AFYHZPHLSA-N	756.5566_778.5361	ESI (+)	4.6685	90930	9643	31608	38496	288906	21935	12509	36540	74537	8075	13960	84425	178265	52943	50459	9493	74295	160741	19106	38405	35766	23881	87194	85381	23401	120274	139327	7999	87018	16864	36586	110157	25794	7197	34622	122194	3978	3913	90514	19901	136690	146759	98881
4.31_754.54	PC 34:4	[M+H]+	YWDDIWXKFJEMKF-JTZVLWBESA-N	754.54	ESI (+)	4.314	11332	2916	4160	2693	9169	5221	1096	1418	11035	1184	921	12842	8062	4452	5066	3075	9115	7344	3324	5925	6865	4394	7931	11654	1829	11850	13888	1969	9570	5126	3144	7950	3299	1642	5857	14968	1059	530	5479	3121	6451	18721	11350
5.78_774.60	PC 35:1	[M+H]+	MFHIZGSSDZJFKD-IYEJTHTFSA-N	774.6	ESI (+)	5.776	16813	4109	12462	19427	46954	75117	7574	11049	21109	7881	8901	50043	64745	45410	19214	5498	51351	28803	49990	37800	30465	26535	39049	17462	6981	28952	24796	6485	23811	32944	8870	43320	13698	8275	22003	38963	6557	4442	19066	18271	33754	90068	93486
5.19_794.57_5.20_772.59	PC 35:2; A	[M+Na]+_[M+H]+	MJWAVUYQCBFFHQ-WESJWMGVSA-N	794.5695_772.5861	ESI (+)	5.191	11330	4368	10778	12086	61491	38436	10374	4163	33157	2683.91	7757.91	67725	78764	29639	15025	3760	82349	19183	14737	30247	42988	8816	14990	14096	9430	32879	74830	2659.91	20288	29216	9213	87640	9505	6323	17915	52237	1304.91	1791	14756	12640	17696.9	111093	78801
5.29_772.59	PC 35:2; B	[M+H]+	MJWAVUYQCBFFHQ-WESJWMGVSA-N	772.586	ESI (+)	5.291	20152	11796	14941	21898	63261	53242	14149	8329	22945	4322	11316	107085	93426	93647	35231	2777	55139	40228	57688	68649	74619	15486	46491	23629	21816	39094	81871	8217	39127	35024	14745	109361	20967	7499	51193	101791	4423	3964	19670	22470	49876	173384	172291
4.78_770.57_4.79_792.56	PC 35:3	[M+H]+_[M+Na]+	AYXGHIQPMDYMJC-AHMBLZLYSA-N	770.5702_792.5573	ESI (+)	4.784	16094	5946	13594	11572	48654	48414	13147	7600	15654	2692	8364	76323	58677	37081	16324	4242	44393	25300	41890	37070	32956	11889	16958	17121	7844	26350	52362	3193.3	23456	30151	7931	48827	11739	5283	19700	38853	2521.3	2485	21752	12638	24144	63409	59113
4.59_768.55	PC 35:4	[M+H]+	OROZWUJCDDCYAU-IPUAOQJZSA-N	768.553	ESI (+)	4.594	6324	4159	3524	4355	10917	5154	1900	804	5425	1164	2268	9861	7451	8438	5165	2003	7965	6251	7774	8383	11015	3837	6328	7620	2621	6987	25841	2476	7068	4801	3294	15386	4473	2416	6254	15135	1296	832	4438	3372	6345	24444	17702
5.29_766.54	PC 35:5; [M+H]+	[M+H]+	UJMUDAMKHIWLCZ-SWDVKVAGNA-N	766.541	ESI (+)	5.293	16772	714	4405	620	49155	13892	6.23	990	104335	245	487	35366	49799	31787	42974	1409	28096	18801	3537	34396	65002	2014	5470	19742	2234	24811	62845	6.23	44668	24339	390	57647	23751	635	34768	89375	6.23	282	23139	7212	8863	93056	85003
6.10_810.60_6.10_788.62	PC 36:1	[M+Na]+_[M+H]+	ATHVAWFAEPLPPQ-VRDBWYNSSA-N	810.5955_788.6155	ESI (+)	6.1025	291114	37421	169605	253324	425617	1183357	71732	505531	294684	139827	100757	292601	1141181	581434	175413	67386	964557	326699	343410	384531	188795	649393	561829	258702	81657	253956	139186	109137	220711	256518	94710	155970	154294	74293	175082	427057	77007	54634	221027	291517	493812	731525	950555
5.61_808.58_5.61_786.60	PC 36:2	[M+Na]+_[M+H]+	SNKAWJBJQDLSFF-NVKMUCNASA-N	808.5843_786.6039	ESI (+)	5.6055	1724355	336111	568467	939772	2080525	3343613	493932	1429599	606052	192234	424149	3457829	4351787	4533041	2148665	79890	3413636	2103791	1180469	2976057	2797853	1029768	1907978	2037058	1443796	1721388	1780919	431051	1772167	1909392	761946	2487395	1437620	232408	2613257	3886915	145723	157413	938201	1915202	2759800	4537283	4498840
6.03_784.58	PC 36:3	[M+H]+	HLMODHFPIXJLOQ-YPKKODKUNA-N	784.585	ESI (+)	6.027	4226	1357	3582	4933	6306	10902	868	1697	7473	2573	3073	4793	4840	7789	4070	1627	6781	3472	9002	3122	2153	16852	4846	2634	2059	3495	2937	4493	5069	2227	530	3363	2825	2683	5238	9739	3365	3105	3970	2748	4903	9278	8944
5.04_806.57_5.04_784.58	PC 36:3; A	[M+Na]+_[M+H]+	BXRLDROZWDUSGM-ZRYFCQOPSA-N	806.5659_784.5843	ESI (+)	5.0375	325812	130839	179795	115769	701576	1109683	192656	98229	547327	35137	56002	1346757	1363050	845094	412432	40800	1308393	448308	372858	570805	651792	298083	311624	355842	276816	339520	899393	90851	399923	396317	130502	735897	250681	51931	483578	1109935	40104	41517	357920	250494	410742	885939	961091
5.14_806.57_5.14_784.59	PC 36:3; B	[M+Na]+_[M+H]+	WZCLAXMADUBPSG-RIXBAXMTSA-	806.5703_784.5895	ESI (+)	5.14	401621	90085	197424	268775	837638	356920	145901	248501	889787	13190	150137	1668091	1817431	906642	736761	68106	1031556	834098	211385	430016	666279	342316	398750	521519	296130	822064	2178598	61083	685771	569104	251285	1315858	390734	54429	735382	2032027	34190	23219	840956	217108	803369	1529388	929210
4.60_782.57	PC 36:4; A	[M+H]+	NKQPOVROGSWLTO-NVPMBMBWSA-N	782.569	ESI (+)	4.597	31333	17078	13538	10751	50106	51397	22719	12430	36673	3537	7479	281720	107887	123991	54972	5536	64851	43982	33060	57824	72205	21831	46550	36263	40945	34297	55332	12143	37002	56560	19300	55481	21075	5272	59660	132582	5710	5497	32827	15458	41887	105270	113567
4.77_782.57_4.77_804.55	PC 36:4; B	[M+H]+_[M+Na]+	IIZPXYDJLKNOIY-JXPKJXOSSA-N	782.57_804.5513	ESI (+)	4.7695	67043	9935	29659	32069	108469	64672	16112	28497	85942	6082	29252	127596	155533	46304	61088	43468	93390	71532	20457	30073	38239	33900	48670	59744	18232	80476	121989	8425	55726	33926	23950	67506	28475	11680	47342	124434	7597	4978	76379	21337	70626	86443	49974
4.89_782.57_4.89_804.55	PC 36:4; C	[M+H]+_[M+Na]+	IIZPXYDJLKNOIY-JXPKJXOSSA-N	782.5739_804.5522	ESI (+)	4.8885	2670019	996898	1022582	1005358	3213911	1265316	340838	421055	1865400	438921	428487	2516952	3974297	3040291	1724835	443546	3253355	2149178	1423408	2830692	2771418	1791767	2542418	2882800	1467888	2334734	4200948	1219428	2334021	1170562	707421	3650573	2039666	458174	2196142	4027588	436922	140544	1480572	1391812	2252489	4704960	4230043
4.22_780.55	PC 36:5; A	[M+H]+	SUZYROYNFNQALJ-MHEIZRSESA-N	780.553	ESI (+)	4.219	2551	613	867	365	6067	1731	508	980	2224	150	179	8555	5058	2932	3007	915	2328	2359	1108	4814	4478	1111	1055	2628	1203	2634	2468	538	2709	2847	696	3844	1056	509	3418	5617	260	176	2457	1289	2653	3930	6373
4.39_802.54_4.39_780.55	PC 36:5; C	[M+Na]+_[M+H]+	SUZYROYNFNQALJ-MHEIZRSESA-N	802.536_780.5538	ESI (+)	4.3925	30353	3469	7930.51	2573.51	25582	18993	2136.51	3500.51	36751	2151.51	2336	28162	41334	12841.5	10147.5	9651	39368	12836.5	7954	15196	19161	8332	8731.51	27987	3567.51	13152	30718	4687	20772	9211.51	3975.51	17871	9150	3071	7796.51	50602	2204.51	536.51	12069	6901.51	8256.51	50269.5	29109.5
4.50_780.55_4.50_802.54	PC 36:5; D	[M+H]+_[M+Na]+	SUZYROYNFNQALJ-MHEIZRSESA-N	780.5545_802.536	ESI (+)	4.5045	52078	21132	14222	9996.12	92727	19317	5812.12	16152.1	19008	2884	8795	144073	98394	29666.1	21484.1	4305	105099	40786.1	19859	35673	29911	17404	53459.1	75026	21218.1	52217	92373	8041	29181	12624.1	17113.1	87224	18201.1	4412	20400	64622	2588	866	15833	45227.1	32253.1	81757	78198
4.18_778.53	PC 36:6	[M+H]+	SPWBDEZMKCRQSX-NGPPOSSDSA-N	778.534	ESI (+)	4.184	2649	241	1195	5.15	1817	412	140	435	3015	150	299	4228	2341	1019	1351	213	2993	2681	602	3644	4048	432	1556	3084	389	4203	3204	303	3314	1498	243	3313	1023	453	1526	5194	53	59	1516	627	2213	5918	6434
5.92_800.62	PC 37:2	[M+H]+	MCZUABDVGPPWPM-HJTCUGKVSA-N	800.618	ESI (+)	5.925	2205	734	1569	2168	3672	9337	1427	1969	2412	159	2139	2975	6173	8295	4007	525	4162	4088	4946	2864	4797	2738	2293	2106	1815	3278	3957	570	3403	2846	1760	4998	2589	1065	4044	10778	819	911	2371	1992	4321	6903	6537
5.34_798.60	PC 37:3	[M+H]+	OOYQEEUUQRMQKL-JUUDQZDJSA-N	798.597	ESI (+)	5.344	3467	658	2919	3105	8981	19357	1650	938	10061	181	2739	7357	14028	7136	4030	1126	18214	2.33	4470	3442	5759	4624	2065	3459	1370	6946	17441	1348	4530	2553	837	11144	3250	814	4168	12459	644	524	4653	1656	3754	15602	7331
5.10_796.59	PC 37:4	[M+H]+	QRPUCJXFPYFTMB-FBFLODOBSA-N	796.588	ESI (+)	5.1	8115	1849	4785	4895	27240	8299	1557	731	15007	1398	3285	4150	24059	8242	4960	1973	27843	6383	4327	10014	15498	4832	6615	9154	2830	13998	28876	2275	8644	6008	2757	28670	5396	3321	6029	17452	1489	549	4917	4207	6858	44897	23355
4.79_816.55_4.79_794.58	PC 37:5	[M+Na]+ _[M+H]+	0	816.5463_794.5757	ESI (+)	4.7895	13025	3239	6701	5998.63	23209	13366	511.63	2522	10555	3337	7312	6934	16890	8387.63	6233	1144	11275	5.54	15760	11794	9769	10589	13052	12306	4436	13380	14030	1743	11760	7378	2533	19058	7445	1836.63	8483	14732	2328	884	8761	5543	12147	15715.6	16955
5.93_794.57	PC 37:5; [M+H]+	[M+H]+	NTTKGYVTNQTIRQ-MVYLFEMBNA-N	794.573	ESI (+)	5.934	13577	561	5818	885	14549	13857	14.1	1160	49749	955	2092	10659	27895	27184	30407	2551	12554	12599	6057	40624	40057	7989	1169	15201	1602	12932	18092	4541	29249	17091	534	26039	25510	1651	27271	54783	3748	654	10365	4815	7124	66648	79281
4.45_792.56	PC 37:6	[M+H]+	GEINPYKZLFHHIL-GlcXMCQTSA-N	792.556	ESI (+)	4.45	1764	326	831	730	3449	590	202	260	1392	223	942	1961	2284	2394	1301	247	2645	2931	1852	5272	6162	217	1686	2455	775	2989	5467	482	2442	1287	712	7023	1248	132	2312	4880	75	58	1271	1246	2453	8419	10625
6.16_836.61_6.18_814.63	PC 38:2	[M+Na]+_[M+H]+	KXXLFCAPKGRXBT-FMJYHZMHSA-N	836.611_814.6318	ESI (+)	6.1695	9730	2320	5106	12123	13223	54725	7075	16864	13623	4195	6592	10386	35955	33049	14715	2310	33692	31532	10305	7184	9258	28851	10778	10080	4291	15476	9372	5507	9106	10328	15166	13360	13298	3642.93	11663	30768	4294	4069	11327	11141	24403	30656	16032
5.78_834.60_5.78_812.62	PC 38:3	[M+Na]+_[M+H]+	KNNHXKQRTYEWCA-HYYWERRFSA-N	834.5997_812.6198	ESI (+)	5.7765	199659	20062	56711	86863	271940	418657	28182	217869	135287	4338	49065	302303	1032089	565338	288481	20216	401191	308896	90413	178862	254387	212512	118205	261520	61841	257863	246912	30113	243847	204084	63380	294642	147413	19335	284670	803712	13321	10092	215581	93211	324806	778454	443217
5.20_810.60_5.19_832.58	PC 38:4; A	[M+H]+_[M+Na]+	PSVRFUPOQYJOOZ-QNPWAGBNSA-N	810.6044_832.5848	ESI (+)	5.1945	24930	6246	12633	9512	58710	103578	9443	11243	198896	1225	7695	102702	201058	47098	31203	7996	136512	36508	19352	19108	35347	37314	12815	24981	11027	30730	162262	6469	29701	23425	9102	55696	20796	3789	28666	155890	3361	2136	51331	8841	23838	80760	49408
5.33_810.60_5.33_832.58	PC 38:4; B	[M+H]+_[M+Na]+	PSVRFUPOQYJOOZ-QNPWAGBNSA-N	810.6011_832.5821	ESI (+)	5.33	63071	5384	29632	29149	88597	53170	8449	11180	151237	24013	28208	38135	77687	44104	62975	17371	89918	66507	65566	58584	80546	88621	48762	54536	15465	85135	112011	29562	70641	20981	14042	90888	47074	15845	59467	144698	20454	12687	69263	14870	66320	133924	120101
5.51_810.60_5.51_832.58	PC 38:4; C	[M+H]+_[M+Na]+	PSVRFUPOQYJOOZ-QNPWAGBNSA-N	810.6044_832.582	ESI (+)	5.508	1578776	274389	572971	552096	1322045	1686522	130223	434437	687148	185526	314653	525499	2084520	1758637	809238	203923	1517211	936057	890285	1451870	1298895	1287186	1003149	1696583	505230	918787	819452	898658	948718	474020	274312	1122129	1016800	318305	951055	1819843	361826	136127	571296	722235	1072054	2536209	2106160
4.95_808.59_4.96_830.57	PC 38:5; A	[M+H]+_[M+Na]+	SUACBSWYGWBPFC-GPUJSUHJSA-N	808.5879_830.5675	ESI (+)	4.956	325880	84633	126805	73544	401501	492031	40370	39166	441829	41609	48315	267687	473914	227268	170559	58018	606338	220192	232304	304614	351841	358402	268253	297643	122448	267497	419833	142705	211580	100577	61699	385783	172179	53474	190323	415112	60357	23968	168251	108155	180217	442437	497882
5.12_808.59_5.12_830.57	PC 38:5; B	[M+H]+_[M+Na]+	YLWBKBDNHWQEFU-YJXJLLHLSA-N	808.5877_830.5682	ESI (+)	5.1235	93401	6977	19908	38338	162138	68509	11435	25798	224788	6858	17742	95645	251349	122809	110914	11441	165399	102395	31701	98342	193382	48326	56421	120176	31771	120317	252869	8192	130939	69035	25174	191542	98660	7438	125535	270587	4729	3281	94185	38523	86941	327665	222901
4.51_806.57_4.51_828.55	PC 38:6; A	[M+H]+_[M+Na]+	PLZBTDKJYHXIEW-DZUXOTHRSA-N	806.5671_828.5549	ESI (+)	4.5095	31875	10299	10013	4960.16	28231	28731	3840	4788	17076	3320	3699	45300	42717	37746	24719	7216	39040	17230.2	21249	21870	28968	28536	35838	30891	13286	17927	27905	14515	19452	13560	5640	19224	14451	4589	24145	52692	10396	3326	9645	6083	13076.2	59159	46003
4.75_828.55_4.76_806.57	PC 38:6; B	[M+Na]+_[M+H]+	PLZBTDKJYHXIEW-DZUXOTHRSA-N	828.5544_806.5737	ESI (+)	4.755	1258552	112706	392031	290133	1291804	319797	133360	149579	696530	90747	392880	1099201	2157361	1664940	663159	75496	1658003	1373414	488008	2523060	2174368	547113	1088599	1513125	712142	1390857	1504925	312436	1400152	533065	336641	2140356	996633	205061	1285072	2417261	51121	54105	586928	617041	1445676	2782929	3963548
4.26_804.55	PC 38:7	[M+H]+	BNNUJTATKJXKJP-XCDHYEIISA-N	804.552	ESI (+)	4.258	5860	864	2226	359	5868	3564	1362	1369	9010	1093	839	6007	9849	3504	3060	1777	11644	5072	1973	6328	6342	2049	2535	6183	1362	4233	6419	1029	5566	2305	905	6073	2996	1360	3183	13247	705	963	3620	1729	2439	10680	10067
3.30_788.54	PC 38:8e	[M+H]+	QJNDLYSSLHZQNB-SJPWRKGHNA-N	788.544	ESI (+)	3.298	270	257	2293	17435	3270	226	24445	972	2312	147	65	33278	5294	20530	5520	94	6783	3612	210	1876	345	784	4636	2101	6646	420	330	530	1238	17195	12602	2395	2264	6.47	3719	8216	6.47	90	6176	4763	11527	39399	18408
5.82_824.61	PC 39:4	[M+H]+		824.612	ESI (+)	5.817	916	273	958	769	2663	4502	313	463	1164	290	3	994	3438	3837	1705	202	1586	3	2392	1642	2582	1096	534	414	614	1187	2029	763	1992	687	345	2831	862	504	768	4336	795	104	697	238	596	3340	3276
4.94_820.58	PC 39:6	[M+H]+	QMCWOGICYCFNBF-BWHZRABLSA-N	820.583	ESI (+)	4.939	2941	236	1487	526	8808	284	720	4.39	2505	139	1849	180	5373	2273	1091	4.39	7318	3558	1317	7359	9925	4.39	1053	3275	343	6199	4988	387	3062	731	1087	11632	2359	1248	2560	5061	477	271	102	1348	1017	15088	13701
5.97_838.63_5.97_860.61	PC 40:4	[M+H]+_[M+Na]+	FHUAYOMRHXZKHT-JUGJLYODSA-N	838.6326_860.613	ESI (+)	5.968	20376	1700	9792	8728	18325	13374	1921	3742	20150	5453	9898	5262	18873	15572	16564	3318	16921	16923	19620	17781	19993	24326	12100	16915	4149	20254	8835	9131	18656	5633	4588	14136	13648	5105	15251	38511	6145	4325	13204	4896	15714	51987	44793
5.52_836.62_5.53_858.60	PC 40:5; A	[M+H]+_[M+Na]+	IJTJDJOOHZVSAC-NDRUHXFFSA-N	836.6164_858.5986	ESI (+)	5.527	67942	4794	23861	14973	55862	41795	5267	8959	43141	8120	14316	28256	48770	42676	36726	5312	100874	46243	39230	95966	85426	57552	58746	67744	16883	66997	33879	23516	42429	20899	11278	56097	32840	11752	43257	65943	12179	4962	27116	26194	45308	99206	161860
5.76_836.62_5.76_858.60	PC 40:5; B	[M+H]+_[M+Na]+	SFESOYFQZQJCOY-FXYWPAEZSA-N	836.6182_858.5953	ESI (+)	5.7635	34549	847.96	5719	12648	34695	43261	2547.96	12434	32039	2162	5910	17110	104323	63968	39378	2648	40377	28130	9683	48558	67630	21595	10668	39405	6593	31975	27519	2267	43445	26931	6134	43724	36542	2596	43349	99635	1746.96	1599	21969	7154	29463	156698	110831
5.03_856.58_5.03_834.60	PC 40:6; A	[M+Na]+_[M+H]+	KZSXWBSDQDXESU-PPEVQBTRSA-N	856.582_834.6029	ESI (+)	5.033	13469	2950	4629	3448	15931	20180	1796	1569	17156	2812	1911.53	7801	12934	11620	13034	1954	19015	9565	8463	9208	13416	28171	4502	10868	4703	10194	11548	13166	10892	4184	2075	13407	7562	2940	11628	22845	6758	1835.53	7927	3339	8918	16281	15211
5.34_856.58_5.34_834.60	PC 40:6; B	[M+Na]+_[M+H]+	TYRTWVKQVGNGSZ-RGBTVBCDSA-N	856.5812_834.6049	ESI (+)	5.338	329425	5667	55193	33761	219241	139401	8002	42002	95103	10170	42227	87170	603270	467006	121717	9117	446804	211999	83621	638282	427354	141253	167360	365657	59115	205123	114888	52006	243734	74235	30322	289013	164227	24267	246117	570993	10281	9144	77045	112053	209857	707418	1261207
4.66_832.58	PC 40:7; A	[M+H]+	BPUROMFCPFGBOT-ZEGPSQTJSA-N	832.582	ESI (+)	4.661	3114	999	1281	671	3609	2350	469	688	3843	161	1589	2963	4075	2237	2400	1710	3516	3305	1823	1412	2074	6872	2230	2347	991	2427	4188	1738	1582	561	519	2107	1553	582	1906	4929	548	474	1599	194	2164	5681	2582
4.79_854.57_4.79_832.59	PC 40:7; B	[M+Na]+_[M+H]+	BPUROMFCPFGBOT-ZEGPSQTJSA-N	854.5685_832.5901	ESI (+)	4.79	195172	18618	60516	15767	186195	254302	12923	15495	259922	18101	37312	125257	475765	186360	78266	31688	565619	155210	80206	207846	192387	175450	113769	176461	46161	105537	172281	37862	153963	60726	14220	163519	101928	29043	146193	421694	15001	9185	79061	46167	95980	250045	330771
3.64_818.59	PC 40:7e	[M+H]+	VQFHSIDWVIVATB-OHAVAYCYNA-N	818.592	ESI (+)	3.639	754	348	485	11686	1424	2017	5304	1791	560	307	69	16492	6927	41164	6080	321	6730	5282	1379	1682	921	2138	23773	2001	6317	1645	187	255	5351	25889	7307	1269	4106	90	9894	8760	323	366	2601	2602	20436	27313	11773
4.39_830.57	PC 40:8	[M+H]+	SIMZOWLEIOYZJX-VRCXRDLJSA-N	830.569	ESI (+)	4.393	8988	801	2841	1281	6813	6638	1083	1227	7078	693	1060	12204	12312	12701	5652	2711	17427	4823	4316	7755	8770	6680	9881	8401	1745	4408	8921	2634	6108	3014	950	6470	4778	1307	8459	16939	2389	984	2704	1026	3559	13990	14776
4.27_854.57	PC 42:10	[M+H]+		854.569	ESI (+)	4.268	2523	224	978	206	692	2274	91	397	724	660	225	1171	2648	1692	1448	698	5868	215	1478	3135	2212	2592	3548	2490	189	1124	2413	1182	1678	357	204	720	1481	566	2030	3274	488	123	3.97	285	512	4023	3403
6.03_864.65	PC 42:5	[M+H]+	APYSSUSAYQRESE-VZWUYPTESA-N	864.65	ESI (+)	6.03	924	77	196	230	499	329	113	221	1068	249	183	218	933	1077	946	117	1076	830	465	1326	2147	1048	415	423	143	692	500	118	546	595	165	492	432	165	612	1645	188	1.79	252	77	722	1760	2668
5.73_862.63	PC 42:6	[M+H]+	DSVRMAGYENFTLY-GDDYDVMSSA-N	862.629	ESI (+)	5.731	1172	4.71	311	222	914	1281	4.71	314	1563	91	101	556	2302	750	861	143	1488	4.71	454	1009	1461	1278	161	767	373	888	448	153	1207	530	175	600	951	103	579	2488	4.71	214	553	101	4.71	2217	2215
5.77_720.59	PC o-32:0	[M+H]+	SVWBXNAUENUONE-LDLOPFEMSA-N	720.592	ESI (+)	5.771	68358	11060	34714	48835	55573	36481	21525	14992	46904	19465	24076	97295	55825	145331	71479	15779	35709	54538	61695	43925	37285	108898	23800	49633	16668	45526	27219	25399	68010	38575	10935	37876	40226	31755	99477	151362	35031	25486	46459	33740	85143	89578	102109
6.44_748.62	PC o-34:0	[M+H]+	ZKTXOJMFIAILJG-VQJSHJPSSA-N	748.621	ESI (+)	6.439	7899	2713	6406	14140	8707	6195	4988	2956	5929	4396	4219	5297	4159	10225	8791	3308	4178	6737	9857	3866	4867	12357	4179	4874	4151	6038	3778	5104	7326	4029	2678	3581	5640	5520	10317	10422	5945	5287	6324	4170	10490	9485	6997
5.67_718.57	PC p-32:0; or PC o-32:1	[M+H]+		718.57	ESI (+)	5.666	18710	223	11748	2379	14791	8867	391	7.75	21082	11844	13472	7.75	9441	26697	25746	5428	8619	46856	40133	14544	19371	49426	7660	17146	7.75	21455	1471	20343	32342	7202	157	11683	20213	9791	28656	29148	15365	9256	7165	4122	23393	28271	25324
4.79_716.57	PC p-32:1/PC o-32:2	[M+H]+	FZMYLOBGNYZPQO-QLSONYGBSA-N	716.566	ESI (+)	4.785	739	3551	2760	4045	6.36	2888	2217	7126	5693	1979	5108	5103	6.36	3052	882	803	346	2970	6151	6.36	6.36	3085	1580	3780	1694	2639	3454	3807	4291	6.36	1483	6.36	2639	2149	3666	4482	1931	1606	3332	1842	5821	537	6.36
5.34_744.59	PC p-34:1/PC o-34:2	[M+H]+	MBRHHFWRXQYYAN-JEPFLRBFSA-N	744.593	ESI (+)	5.344	13344	3735	8186	9199	14409	8444	10040	3133	18222	4723	11136	19415	17003	32881	21024	3526	9658	20075	31907	12345	12079	19952	15843	10611	4962	11645	10709	7962	22122	9533	2733	12649	9176	10273	27369	49174	12768	8581	12647	7298	30173	25645	23567
5.25_742.57	PC p-34:2/PC o-34:3	[M+H]+	QEWRXEALGMKRGP-MZWPLUPDSA-N	742.571	ESI (+)	5.247	4.25	4.25	4.25	850	4.25	4.25	388	4.25	4.25	3074	9888	4.25	4.25	4.25	4.25	1232	4.25	31181	13299	4.25	4.25	7105	5734	4.25	4.25	4.25	4.25	4146	4.25	4.25	323	4.25	4.25	3308	4.25	4.25	4257	3416	4.25	4.25	11117	4.25	4.25
5.99_772.62	PC p-36:1/PC o-36:2; A	[M+H]+	ZYLPVUZBZNMVMR-ZBBHDILGSA-N	772.622	ESI (+)	5.992	3394	581	2089	2931	5150	7.37	4591	1392	2834	902	2843	2046	1143	6039	4710	696	2072	5975	8110	2137	3509	4702	5069	2891	1820	3183	885	1593	5611	4855	1213	1009	1833	3695	8314	11504	2928	2527	1737	1896	8834	8671	3274
6.41_772.62	PC p-36:1/PC o-36:2; B	[M+H]+	ZYLPVUZBZNMVMR-ZBBHDILGSA-N	772.617	ESI (+)	6.407	4.08	4.08	215	410	520	4.08	213	114	4.08	337	768	400	4.08	4.08	4.08	307	4.08	1571	1351	4.08	223	321	685	255	254	548	146	402	498	406	218	4.08	369	341	4.08	4.08	467	478	4.08	4.08	1359	1457	4.08
5.89_770.60	PC p-36:2/PC o-36:3	[M+H]+	DIHWZUCEXWUHOD-IIVNATNGSA-N	770.603	ESI (+)	5.886	558	278	281	63	595	6.31	323	227	6.31	325	1527	6.31	6.31	450	6.31	333	325	3434	515	6.31	323	6.31	1062	6.31	6.31	715	6.31	226	945	323	247	6.31	973	982	146	6.31	813	409	324	206	1339	585	496
5.24_768.59	PC p-36:3; or PC o-36:4	[M+H]+	PYVYDRMXPDZRIS-FINMKEMFSA-N	768.591	ESI (+)	5.244	45628	11802	37974	29834	56281	20538	10687	9059	63599	22283	39251	54027	42740	47509	48627	18911	28619	36388	75842	27760	24936	128961	18201	32253	13075	45324	25096	31275	50891	14214	6879	36915	35351	38313	67363	143687	41505	15539	41060	17277	56625	66409	62265
4.76_764.56	PC p-36:5/PC o-36:6	[M+H]+		764.562	ESI (+)	4.758	10.94	821	1349	575	10.94	10.94	1005	404	10.94	1226	4069	10.94	10.94	10.94	515	1048	10.94	2989	8822	345	10.94	5619	2816	10.94	10.94	3445	10.94	2013	10.94	432	1115	10.94	856	1575	10.94	10.94	1648	1043	10.94	1255	3018	10.94	10.94
6.16_798.63	PC p-38:2; or PC o-38:3	[M+H]+	VXNFJZDUQIFCMO-WCXGAVHKSA-N	798.634	ESI (+)	6.159	517	345	344	794	4.8	4.8	874	927	852	339	1695	572	1128	1928	564	416	453	2950	722	4.8	4.8	2729	1222	232	312	899	458	554	4.8	685	611	558	362	864	1488	1929	767	451	992	478	3005	1134	574
5.70_796.62	PC p-38:3/PC o-38:4; A	[M+H]+	GWBOVQHRCURSPU-QMFAPAEZSA-N	796.62	ESI (+)	5.701	7541	764	6336	3543	4.18	4655	1350	533	16084	3711	6976	4.18	4243	8907	12478	2513	4.18	10299	13098	4.18	4.18	22951	4207	2366	1674	9528	4.18	5226	13966	4.18	787	4.18	7263	4439	13243	23282	4930	2669	6775	1315	8604	4872	1818
5.89_796.62	PC p-38:3/PC o-38:4; B	[M+H]+	GWBOVQHRCURSPU-QMFAPAEZSA-N	796.62	ESI (+)	5.89	12597	4043	11065	11705	13917	7568	5277	4097	12925	6886	12957	7452	9602	10565	14108	6135	7797	11375	17789	5453	7405	24044	6754	8712	5528	12692	6682	9184	12356	6100	3898	9018	10116	10276	18988	24344	9963	5203	9737	6079	16107	19592	11384
5.30_794.60	PC p-38:4/PC o-38:5; A	[M+H]+	YPAPIRJFGNBODV-AMFPDOHCSA-N	794.604	ESI (+)	5.297	43654	8482	27971	17880	57539	22189	7145	5059	64451	18470	19377	33054	39724	40474	40063	12859	28367	30258	67127	38694	31065	116934	17689	29397	11287	43869	23004	31762	47560	11583	4651	43660	31376	27483	50544	117188	35850	13369	34321	11564	37282	66882	80292
5.78_794.61	PC p-38:4/PC o-38:5; B	[M+H]+	DYFGXBAIDOATAE-DSLLYOFSSA-N	794.608	ESI (+)	5.777	4274	141	2691	170	7663	4466	239	327	3656	2240	4676	3418	4744	6597	6264	1478	2646	7748	10105	3603	4209	10891	1595	3639	285	4753	1890	4730	9798	2930	485	3941	3491	2605	7951	10235	3729	2236	3239	1450	6331	9491	6793
5.07_792.59	PC p-38:5/PC o-38:6; A	[M+H]+	FAKYQMLQEAQOLK-LHZZQLRFSA-N	792.592	ESI (+)	5.065	10737	1950	5229	2508	9212	4390	1595	1513	14211	3253	8469	11266	13946	15763	10971	2634	8352	9692	20705	10612	9655	25099	4761	9031	2724	10634	5754	5700	13966	4241	1120	14009	7878	4352	19912	38734	3034	1828	7836	4857	11724	17010	20894
5.19_792.59	PC p-38:5/PC o-38:6; B	[M+H]+	FAKYQMLQEAQOLK-LHZZQLRFSA-N	792.59	ESI (+)	5.187	3258	3.23	2096	514	6103	2081	556	32	8250	3235	4683	3.23	3652	4481	3754	1109	742	6475	10810	3970	1614	12629	1896	2771	248	5551	3.23	5517	7466	1119	321	4255	4354	2569	6223	10781	4062	2909	2997	1130	4457	7409	9760
4.97_790.57	PC p-38:6/PC o-38:7	[M+H]+		790.572	ESI (+)	4.966	4.29	955	4128	693	4.29	4.29	501	300	4.29	4953	8411	4.29	4.29	4.29	4.29	576	4.29	4.29	25848	4.29	4.29	19010	4336	4.29	956	4.29	4.29	8786	4.29	4.29	257	4.29	11522	3378	4.29	4.29	3329	2910	4.29	598	6800	4.29	4.29
6.63_828.69	PC p-40:1; or PC o-40:2	[M+H]+	IAVIYOOCANBIJO-DZWPKMMWSA-N	828.691	ESI (+)	6.632	225	257	607	642	217	175	340	139	237	73	285	320	153	260	202	215	158	3.35	480	145	388	427	199	302	263	434	213	305	173	333	274	194	205	1680	559	212	436	246	711	181	825	375	496
6.55_824.65	PC p-40:3/PC o-40:4	[M+H]+	RDNHPNJCALITSY-MBZSPAKGSA-N	824.654	ESI (+)	6.55	849	209	949	392	1250	300	565	385	1267	117	1129	741	903	891	1126	351	772	1871	2165	564	907	1219	928	841	570	1211	479	494	1374	749	793	1221	860	1116	1613	1983	717	299	746	413	1119	2304	1049
5.91_822.64	PC p-40:4/PC o-40:5	[M+H]+	UWNFEVACEPZILS-RNNLSGHUSA-N	822.636	ESI (+)	5.906	1582	527	1586	1277	2033	588	981	755	2370	1306	2280	1079	505	1455	2019	412	1415	1362	3527	1339	1342	2889	1358	1505	1014	2233	728	1125	2215	274	709	1906	1579	1878	2159	3908	1452	490	1347	891	1383	3436	2719
5.69_820.62	PC p-40:5/PC o-40:6	[M+H]+	KUHMJRMPHBRAMY-DDURNVNNSA-N	820.621	ESI (+)	5.694	4399	515	1678	867	4301	2737	407	548	4126	1027	2718	4071	6397	5840	5491	627	3503	3991	5738	4356	4804	7451	2110	3849	651	4596	2508	1944	6055	2006	606	5516	3078	1403	9099	13295	917	822	2283	1819	4221	8962	7007
5.12_818.60	PC p-40:6/PC o-40:7; A	[M+H]+	XUVCLJCZWPTAIO-OAKHYACESA-N	818.604	ESI (+)	5.124	7078	958	2850	1307	8062	3451	979	709	8485	1882	2949	2968	9671	8739	7664	1430	4083	6771	10259	7518	6845	14512	2341	6422	1445	7672	1962	3549	9104	3624	348	11863	5811	2382	11284	23742	1923	1541	5908	2454	6198	11289	15054
5.59_818.61	PC p-40:6/PC o-40:7; B	[M+H]+	FMBYBTSZVHUJMV-DIVFMYBRSA-N	818.608	ESI (+)	5.589	1898	3.22	808	425	2369	1151	708	347	2571	925	1437	1459	1211	3020	2278	434	1448	2658	3904	2136	2576	3711	1079	1493	714	2144	1488	1473	2672	1069	446	2168	870	590	3231	3403	807	548	2133	710	2051	2681	3040
5.02_816.60	PC p-40:7; or PC o-40:8	[M+H]+	PWAHARWXEAMNGK-VCDFOAEJSA-N	816.598	ESI (+)	5.023	556	131	1.69	1.69	3089	936	1.69	188	2971	386	547	1.69	3966	1.69	1.69	1.69	879	680	1476	1818	2826	2286	1.69	536	1.69	1.69	776	680	2107	1.69	1.69	5358	1.69	1.69	1.69	3957	128	185	1.69	1.69	1.69	1365	5840
7.29_854.70	PC p-42:2/PC o-42:3	[M+H]+		854.702	ESI (+)	7.295	542	88	287	820	512	709	1762	232	655	77	216	235	179	796	531	98	400	2038	1314	460	936	384	1605	351	322	233	155	113	1279	418	1169	602	230	466	760	2039	553	545	287	769	2642	1572	1192
7.20_852.69	PC p-42:3; or PC o-42:4	[M+H]+	WSHCLKDGQAEXNQ-MRGADFHSSA-N	852.691	ESI (+)	7.204	696	145	451	522	243	139	522	213	307	258	616	307	435	1048	772	189	468	682	999	439	419	546	326	351	323	681	180	327	486	261	396	840	290	407	930	1212	366	367	302	194	1016	985	621
6.54_850.67	PC p-42:4/PC o-42:5	[M+H]+	NLEDXBSUDVLSEN-UFFJXODHSA-N	850.67	ESI (+)	6.537	819	169	755	224	1048	324	610	318	1442	343	1020	317	1002	545	965	219	597	4.15	2038	1154	882	1295	748	915	493	1287	417	409	1432	470	429	1454	1090	1548	1307	2156	716	446	696	234	1102	2086	1630
5.98_848.65	PC p-42:5/PC o-42:6; A	[M+H]+	QZMFOSCFDWPISC-KQHSIIGPSA-N	848.65	ESI (+)	5.984	1151	114	277	486	1481	442	492	240	1904	250	805	423	959	992	1637	132	600	830	1947	787	685	1220	719	919	285	875	331	626	1910	463	1.6	1166	650	1384	1711	3011	1240	362	387	646	1460	1786	1571
7.17_878.70	PC p-44:4/PC o-44:5	[M+H]+	CEZAZXUWDFPTTE-FHIJIHMSSA-N	878.701	ESI (+)	7.168	1640	370	1154	331	1314	561	329	355	2007	708	1336	791	1538	1664	1489	352	1153	1.1	1810	1140	1005	1556	782	1260	626	1383	613	841	2337	767	1.1	1431	1487	1265	1642	2100	1232	363	903	1.1	1.1	2441	1751
5.01_690.51	PE 32:1	[M+H]+	VRFLBKDYCLYNCT-ZCXUNETKNA-N	690.507	ESI (+)	5.007	9908	268	3924	130	20925	7637	28	892	53556	313	158	51680	9516	6761	11564	5943	9103	11922	556	6398	5095	533	1715	11111	400	11937	12734	312	13989	17346	448	13609	5239	358	6709	19739	279	170	22510	5553	8491	14563	12746
5.64_718.54	PE 34:1	[M+H]+	FHQVHHIBKUMWTI-ZCXUNETKNA-N	718.54	ESI (+)	5.636	57669	1995	20558	3387	110079	52648	356	2275	119861	717	2240	209640	72372	70600	67207	11269	85974	58595	21044	65280	50545	16193	15909	64186	7342	61181	52663	8169	65231	100221	1161	96357	47096	6395	71824	134776	7990	2703	54397	42320	58180	127798	146397
5.14_738.50_5.14_716.52	PE 34:2	[M+Na]+_[M+H]+	HBZNVZIRJWODIB-NHCUFCNUSA-N	738.5046_716.5246	ESI (+)	5.1425	72965	8500	26497	3394	248413	61467	1455	6671	68102	699	5236	1392789	172525	242989	174035	5856	78882	135671	23626	116076	193834	13983	18993	101606	20929	143095	198863	9639	180640	355999	3167	358196	54066	6134	224562	369161	5620	2311	126779	44739	78594	301994	336217
4.79_714.51	PE 34:3	[M+H]+	JROJTBFOFYPTCC-QQQLBLNKNA-N	714.51	ESI (+)	4.794	12120	818	4226	447	32843	4223	5.84	1647	9253	402	2254	26041	8531	8504	13627	3071	1372	15090	2677	5779	7328	3323	5060	12806	873	18231	7423	1200	17503	14526	5.84	15747	5275	1046	11910	16882	1025	187	15060	3326	12382	14742	11416
6.29_768.55_6.29_746.57	PE 36:1	[M+Na]+_[M+H]+	JQKOHRZNEOQNJE-ZZEZOPTASA-N	768.5545_746.5706	ESI (+)	6.294	48741	2102	30125	2863	45485	51891	622	1639	41066	3256	5625	52154	50285	62165	64678	8685	44078	33978	34161	38125	39664	42250	9566	40038	3558	28646	15683	21838	44347	40035	1114	31375	50616	15090	68319	101809	39017	9368	27855	27785	33352	79791	79161
5.78_766.54_5.79_744.56	PE 36:2	[M+Na]+_[M+H]+	0	766.5359_744.5574	ESI (+)	5.7855	117685	8728	36945	4679	219520	320987	1866	13411	51481	1425.95	8344.95	1136007	391656	556454	261910	6559	147145	165664	40592	188703	289286	37422	30438	157213	21802	152101	145253	20420	226856	453190	3346.95	342910	87291	12492	313919	524913	14633	3726	100425	78756	107226	495838	464169
5.05_740.52_5.05_762.51	PE 36:4	[M+H]+_[M+Na]+	KZLUVTCXBFEIFJ-XGLJQOENSA-N	740.5247_762.5056	ESI (+)	5.052	122581	5726	27856	14.82	445656	104062	14.82	2940.69	228105	110.13	6329	407015	386106	244684	173086	9611	212461	144693	14415.7	130511	264769	28885	44584	162952	10110.7	173125	430893	12202	225032	131314	14.82	420895	90039	5600	199802	512397	7311	208.13	165077	46482	57296	372738	315479
4.77_740.53	PE 36:4; PE 18:2-18:2	[M+H]+	SSCDRSKJTAQNNB-MAZCIEHSNA-N	740.525	ESI (+)	4.766	41047	1589	31292	1606	49214	39522	724	1077	27776	17622	1318	129219	47839	51593	47209	5826	35560	50831	11015	34441	50838	21637	7770	34928	4185	54795	24083	5505	59553	69320	548	31660	46793	9484	49543	66475	5962	1482	17528	16746	49449	82111	44472
5.95_770.57	PE 38:3	[M+H]+	MSYFXMJDQLPRGO-JTBMWNAQNA-N	770.573	ESI (+)	5.954	7371	894	3862	686	24805	30637	188	1838	33149	254	2195	21888	53103	27964	28207	732	10121	14419	4938	16238	25201	6338	1178	10846	2309	13465	17445	4562	24851	30759	480	34606	11815	1584	27421	74876	2558	622	18591	4247	5389	41491	34204
5.68_768.56_5.68_790.54	PE 38:4	[M+H]+_[M+Na]+	ANRKEHNWXKCXDB-BHFWLYLHSA-N	768.5566_790.5417	ESI (+)	5.6825	424227	29902	113526	10115.4	843688	870311	2269.38	18530	431006	5467	27987	903634	1479395	995054	581489	28720	647230	413213	140839	784176	761761	193375	149003	559737	36992	393120	564194	99750	618619	335099	4184.38	872800	321554	43388	664520	1339847	55570	6961.38	354571	216971	181068	1234083	1507887
5.09_766.55	PE 38:5	[M+H]+	GBYZJCQFYATCQH-TYBQXOFFNA-N	766.548	ESI (+)	5.09	41559	2751	10774	795	150320	88800	524	740	187973	770	2191	182540	139685	59585	53134	2529	91143	24953	6339	47544	57865	8048	18344	39294	3469	35550	129031	3859	71997	28868	580	112038	19604	2658	57240	144324	1952	579	49701	10275	10844	88464	102072
4.88_764.53	PE 38:6	[M+H]+	LFGBKOUQHCWBQI-BZGLIJSBSA-N	764.526	ESI (+)	4.884	163419	5642	23099	3149	461682	40706	199	3170	169951	1220	8208	366798	393537	371319	164823	2492	106225	183924	26936	552431	565111	18933	19839	249007	27861	244502	229491	17325	362959	142941	2500	812231	165271	5401	294271	564008	2573	1332	112953	90870	81005	640171	1300161
6.14_796.59	PE 40:4	[M+H]+	KSAJIJQUJUOZKJ-MAZCIEHSNA-N	796.587	ESI (+)	6.145	14655	438	7168	432	10029	9091	137	515	14495	1221	2760	10666	8163	10587	17466	2906	10174	10939	10271	14907	12780	15627	3834	12612	573	10711	7443	6882	15054	5878	5.88	11320	11489	2832	14060	23486	6908	2552	8844	3217	7535	23218	28562
4.94_790.54	PE 40:7	[M+H]+	WBGAJXYHDRXATF-MQWJUSMANA-N	790.543	ESI (+)	4.944	12285	437	3.71	3.71	44264	14627	3.71	229	70963	3.71	3.71	32368	39403	25232	14548	3.71	25619	13953	3.71	39949	29394	3.71	3.71	14576	1744	12532	27885	3.71	24095	10502	3.71	49124	5671	3.71	19165	54927	3.71	3.71	11664	5017	3.71	34399	75040
5.96_702.54	PE p-34:1/PE o-34:2	[M+H]+	SMPXBIVJXNXOAL-PRWZWGSOSA-N	702.543	ESI (+)	5.955	10215	238	7848	265	8393	4291	227	245	8773	4267	1603	6984	4567	10925	8309	4565	2041	10854	24317	5441	5695	11450	2031	6309	108	7107	3820	12040	11448	4946	233	4950	10346	7123	10945	17056	11994	9011	9481	1995	8100	9497	10897
6.62_730.57	PE p-36:1/PE o-36:2	[M+H]+		730.575	ESI (+)	6.625	4558	217	3234	390	4772	2633	615	201	3560	1562	1097	2280	1853	4486	3726	1295	1041	5618	7776	2463	3768	4751	1124	2981	267	4030	1664	3817	5819	2575	651	2914	4739	3650	6479	7746	4554	2809	4434	1284	5264	5991	3970
6.10_728.56	PE p-36:2/PE o-36:3	[M+H]+	CFANDHZPOSNKNO-UDHSZFGOSA-N	728.559	ESI (+)	6.101	3129	116	1274	173	3800	2044	129	340	2792	416	1265	2375	1616	4543	3954	878	430	7517	5751	1684	2944	2449	1149	1610	110	2327	1614	2060	4281	2269	157	2534	2329	2262	5356	5568	3084	1758	2311	480	4027	4058	3291
5.38_750.55	PE p-38:5/PE o-38:6	[M+H]+	IQSPCSIULMCRPM-ZAJUHDLGSA-N	750.546	ESI (+)	5.383	22582	383	14654	267	25149	13048	397	294	30857	6831	4582	16702	12944	11867	18581	7800	6111	15857	45364	17555	12675	42559	2512	12176	378	16446	9082	25507	24365	4593	283	12998	20173	11959	20151	38101	29044	11246	19733	2152	11213	17054	33750
6.65_780.59	PE p-40:4/PE o-40:5; B	[M+H]+		780.59	ESI (+)	6.649	1834	221	1931	230	2845	1082	199	416	2699	678	861	1621	1215	623	2290	647	1170	13.16	4876	1670	2157	2240	265	1475	449	2037	1620	1622	2463	1097	174	2255	1761	1705	3262	3927	2087	761	1428	496	13.16	860	2578
6.00_778.58	PE p-40:5/PE o-40:6	[M+H]+	HHQFKPJXVYWLLJ-ABYSKWQHSA-N	778.581	ESI (+)	6	5947	484	4015	469	6907	2983	14.63	650	5395	3367	1502	3906	2197	1739	5548	2103	2443	4780	9414	4012	4376	7934	420	3531	146	5124	3003	7012	6430	1995	240	3885	4688	3897	6350	7042	6269	3500	4549	526	1188	2026	6102
4.97_812.54	PS 38:4	[M+H]+	IULWELDCBXQXED-ZKVKLVECNA-N	812.545	ESI (+)	4.975	7289	3811	3335	4930	84223	9657	359	4223	28643	1670	4270	46730	46412	96245	21375	4259	10935	22233	6360	33798	23283	6218	7650	7182	8278	30974	20963	11778	29455	17858	3663	70735	6215	4309	11252	15897	2948	4236	43783	23052	17982	56149	40454
3.57_647.51	SM d30:1	[M+H]+	HZCLJRFPXMKWHR-FEBLJDHQSA-N	647.511	ESI (+)	3.57	117	116	6.24	479	451	107	6.24	409	406	65	2071	6.24	376	246	413	179	142	101	133	139	253	127	141	144	231	198	167	62	640	171	256	152	255	136	287	380	69	268	401	6.24	6.24	6.24	147
4.29_677.56	SM d32:0	[M+H]+	MJAFYELZQYPMQG-MPQUPPDSSA-N	677.559	ESI (+)	4.29	173	145	145	1085	298	121	198	4.57	167	142	1690	131	58	722	200	4.57	4.57	4.57	399	128	256	492	4.57	4.57	68	193	561	178	667	57	236	812	143	257	162	255	199	278	316	193	1013	893	139
4.09_675.54_4.09_697.52	SM d32:1	[M+H]+_[M+Na]+	KYICBZWZQPCUMO-PSALXKTOSA-N	675.5447_697.5244	ESI (+)	4.0915	3175	3805	5377	15398	11071	1831	7553	4458	13281	4359	64382	816	2662	8215	1765	3022	2081.86	5733	4948	2170.86	3940	15752	3453	1567.86	3709	8413	5315	6616.86	9456	1784	4433	10419	4129	6940	3479	3363.86	2529.86	5377	7958	379.24	9141	12144	3760
3.65_695.51_3.66_673.53	SM d32:2	[M+Na]+_[M+H]+	PEJGMBUENJSLLH-RHAKMSQVSA-N	695.5103_673.5298	ESI (+)	3.6505	332	451	464	905	800	547	384.35	225	597	164.52	2401	461.35	351.52	2459.35	333.35	293	364	1884.35	334	444	488	423.35	1121.35	136.35	742	332	510	279	338	257.35	387.35	505	327.35	234	332.35	595.35	257	220	264	619.35	1564.35	2657.35	180.35
4.38_689.56_4.38_711.54	SM d33:1	[M+H]+_[M+Na]+	LQINJRUGTUOHGS-YPDYIYJKSA-N	689.5588_711.5434	ESI (+)	4.377	2308.56	4763	3445	12319	13872	1411.56	5530	4319	12304	4197	49067	646	1037.56	6593	1369	2195	1973	4163	6006	1685.56	3835.56	7519	2813	1420	3352	5739	4248	6741	8043	1451	3111	13518	4079	6703	2514	2666	2162	3817	7503	2323	7253	11169	2625
4.90_705.59_4.90_727.57	SM d34:0	[M+H]+_[M+Na]+	QHZIGNLCLJPLCU-QPPIDDCLSA-N	705.5921_727.5727	ESI (+)	4.903	27482	16005	17141	61176	52019	16299	18916	8998	36855	18031	36616	9997	9754	36176	21663	10484	13710	24178	35721	16598	37416	102705	5852	13886	21092	29291	18810	43521	55815	17311	7577	48372	37993	17859	33628	42049	15114	16945	46610	10983	36636	52907	25878
4.68_703.58	SM d34:1	[M+H]+	RWKUXQNLWDTSLO-GWQJGLRPSA-N	703.577	ESI (+)	4.68	163181	197327	217706	538847	545923	149322	158535	147385	612560	226906	1217582	121797	85887	460501	93458	141402	101043	232038	234954	73869	185649	796632	50842	78992	151631	316287	158610	399144	436581	55240	74994	476628	146856	199092	177459	189125	101379	218677	470577	107721	305861	501726	156328
4.19_701.56_4.19_723.54	SM d34:2	[M+H]+_[M+Na]+	YLWSJLLZUHSIEA-CKSUKHGVSA-N	701.5604_723.5405	ESI (+)	4.1875	1371	6565	3769	11921	16148	663	5721	6086	15663	1531	50646	128.08	2140	4026	272.08	1044	1143	1729.08	3884	1386.93	3280	10640	3428	1043	5787	7987	4017	9894	6738	332	1413	12859	426.08	3645	1327	1654	1072	4779	4755	181.08	8788	8673	1185.93
5.56_733.62_5.56_755.60	SM d36:0	[M+H]+_[M+Na]+	JCELSEVNSMXGKA-IOLBBIBUSA-N	733.6225_755.6032	ESI (+)	5.5575	12446	1864	3267	22367	14186	3355	4064	2618	3421	2611	4932	10309	4875	16385	9697	1604.41	8388	7088	8665	29377	26015	7664	1118	8322	13953	6507	10251	7752	16992	11635	3709	16907	14031	3947	20312	24607	3209	4059	8972	5739	13436	60575	51839
5.32_731.61_5.33_753.59	SM d36:1	[M+H]+_[M+Na]+	LKQLRGMMMAHREN-YJFXYUILSA-N	731.6063_753.5909	ESI (+)	5.325	67974	23081	33346	108971	121839	26151	24318	29437	52771	27426	71093	160241	48625	139921	32845	20472	80016	44912	46736	66842	88510	65559	8802	40638	52367	58959	55382	81501	92730	21146	24877	96692	46504	33409	81939	91865	19846	45436	75753	40151	58059	298464	147766
4.78_751.57_4.79_729.59	SM d36:2	[M+Na]+_[M+H]+	NBEADXWAAWCCDG-QDDWGVBQSA-N	751.5734_729.5931	ESI (+)	4.7835	2591	40621	27941	98859	106588	444.71	31331	31331	18853	9928	244312	3678	22583	46777	2086	314.71	11614	35211	23872	30778	42488	18902	31859	3880	57656	53670	41172	72226	51656	1512	29861	77505	9562	25033	23112	8572	999	30874	34472	8185	60525	130496	46133
4.33_727.57	SM d36:3	[M+H]+	YMTVMVYOUDDTQJ-UOMMIRHQSA-N	727.57	ESI (+)	4.334	201	182	122	165	147	3.76	208	3.76	695	132	610	249	69	322	177	90	143	132	233	3.76	114	130	452	72	64	306	782	348	152	124	134	134	108	137	184	92	170	128	1246	48	237	3.76	164
5.65_745.62_5.67_767.60	SM d37:1	[M+H]+_[M+Na]+	HAFQHLHNPJDAGB-MAJDXUCPSA-N	745.624_767.5974	ESI (+)	5.66	2077	1236	761	5345	4688	262.78	2164	3217	28.49	1033	6726	28.49	28.49	8364	995.71	242.71	28.49	3058	1952	4104	7934	1030.71	1276	1124	2924	4985	1951	1299.71	5089	916	2600	7599	1652	1692	3862	28.49	221.78	1510	1614.71	1793	4312	16534	3175
6.24_761.65	SM d38:0	[M+H]+	UGRZESKDAPEULH-ACEXITHZSA-N	761.655	ESI (+)	6.235	2196	160	248	4432	2006	295	1218	4.68	4.68	4.68	864	4.68	4.68	3713	2876	271	603	1007	2121	5240	4799	297	174	1734	2187	417	1728	878	3611	3126	357	3107	2946	438	3457	5185	156	495	1778	4.68	3187	10297	8989
5.99_781.62_5.99_759.64	SM d38:1	[M+Na]+_[M+H]+	AADLTHQNYQJHQV-SVLGDMRNSA-N	781.6198_759.6396	ESI (+)	5.9915	24704	12807	11705	40488	47591	15529	13968	18751	17258	12356	33894	36161	27703	59615	14652	9333	35917	21415	14292	28420	35461	25782	4455	13937	21547	25724	18294	20141	36523	10345	15843	36861	15743	14196	32488	43382	8269	7895	28341	17980	25711	105369	64634
5.43_757.62_5.44_779.60	SM d38:2	[M+H]+_[M+Na]+	MDRFMTLYKHBJTF-NQYLGBTJSA-N	757.6219_779.6017	ESI (+)	5.4355	278.28	1615	725.28	3212	7240	218.28	715.7	3798	542.28	4.98	12395	4.98	3748	980.28	232.28	351.28	4.98	431.28	287.28	1261	2512	577.28	331.28	4.98	3341	1276	509.28	940.28	533.28	4.98	2677	5584	364.28	399.28	512.28	698.28	125.28	157.28	4.98	434.28	1274	9562	3012
6.33_795.63_6.34_773.65	SM d39:1	[M+Na]+_[M+H]+	YXSZOBWVQJIWNE-LUJNSPTCSA-N	795.6307_773.6509	ESI (+)	6.336	3783	3563	2413	9996	10660	1004	5155	5380	758	2140	17183	3979	5270	18316	2193	988	3788	5544	3420	5536	8683	3273	1901	2532	4526	7105	5500	2306	5080	2771	5967	11272	3162	2721	5039	6062	257	631	4912	3506	5871	21525	10126
5.77_771.63	SM d39:2	[M+H]+	SDUGEKJCGFHJRC-IYXZHQORSA-N	771.63	ESI (+)	5.773	5.24	315	191	558	5.24	5.24	139	322	5.24	130	2078	5.24	5.24	5.24	5.24	5.24	5.24	5.24	5.24	5.24	5.24	5.24	210	5.24	105	5.24	5.24	138	5.24	5.24	258	5.24	5.24	385	5.24	5.24	121	241	5.24	242	5.24	5.24	5.24
6.91_811.67_6.91_789.69	SM d40:0	[M+Na]+_[M+H]+	FONAXCRWZQFJHY-JCGOJSMZSA-N	811.6685_789.6873	ESI (+)	6.9095	4761	920	1928	12717	5124	2614	3668	1049	981	1079	2144	1984	4150	11656	9422	1879	3340	5619	4775	12331	13633	2732	408	3502	6272	3951	3690	1829	7651	8900	3700	7831	7347	2278	8680	10032	835	1197	3725	4034	8239	26652	20711
6.67_809.65_6.67_787.67	SM d40:1	[M+Na]+_[M+H]+	FJJANLYCZUNFSE-QVMKKYBKSA-N	809.6519_787.6714	ESI (+)	6.668	69002	55009	36932	169755	123627	59592	42349	45125	56365	39779	104065	66862	76776	279771	36124	34762	78367	65907	39008	73608	120149	74514	12093	42800	80747	85945	64049	47046	91435	28013	48690	121729	40239	31921	67694	68554	15339	22734	77953	56161	79041	337833	166699
5.99_807.63_5.99_785.65	SM d40:2; A	[M+Na]+_[M+H]+	FOULCGVQZYQEQM-DNXGLLHMSA-N	807.6313_785.6533	ESI (+)	5.987	1439	2512	2219	8018	9056	4144	3323.19	106.72	18279	1890	16441	987	3502	7260	147.72	2210	2524	549.72	2497	2044	3105	3740	1079	108.72	2134	5608	8520	3300	6022	280.19	1388	7317	2066	2944	1347	2294	340	1614	6357	631	5657	11803	4142
6.09_807.64_6.09_785.65	SM d40:2; B	[M+Na]+_[M+H]+	VBFKEZGCUWHGSK-ADSSWVSQSA-N	807.6399_785.6544	ESI (+)	6.0935	2234	11602	4501	15345	20209	1002	5876	8460	7667	1404.53	23201	4155	12041	16276	681	1260	7919	5740	3020	6361	8652	7159	5786	1572	7225	10223	6395	5515	6819	726.53	6749	13112	1366	3592	2940	4183	1052	2794	4564	3296	10092	23053	12116
7.00_823.67_7.00_801.68	SM d41:1	[M+Na]+_[M+H]+	SXZWBNWTCVLZJN-NMIJJABPSA-N	823.6662_801.6846	ESI (+)	7.0035	23642	14215	10988	48945	44821	28357	18279	19313	16006	9251	55876	21070	29973	92885	13815	6325	20002	32104	15920	28507	55090	21754	6507	16316	28879	34490	28717	9017	27134	13741	26832	56019	13467	8448	25859	23922	2064	4577	20323	18764	30047	90077	51941
6.31_821.65_6.32_799.67	SM d41:2; A	[M+Na]+_[M+H]+	JBDGKEXQKCCQFK-JWQIMADESA-N	821.6485_799.6691	ESI (+)	6.3115	1009	3180	2147	5796.09	6172	4728	3098	1578.09	9350	1848	12641	1033	1601	4553.09	379.09	1290	1790	1142.09	3104	1489	2795	3257	1367	626	2150	2573	4773	2398	2560	622	2199.09	6861	1945	2333	1217	1865	918	1471	4477	892	2864.09	9302	2135
6.43_799.67_6.43_821.65	SM d41:2;B	[M+H]+_[M+Na]+	JBDGKEXQKCCQFK-JWQIMADESA-N	799.6666_821.6513	ESI (+)	6.4345	594	2237	1572	4936	6039	868	2969	3008	2666	381.84	13400	1559	2770	5751	278	555	1410	1485	1593	1818	4064	2078	2281	275	2891	4356	2553	1499	1393	359	4119	6314	1006	1130	1347	1274	303	753	1662	1437	3568	6217	2643
7.56_817.72_7.58_839.69	SM d42:0	[M+H]+_[M+Na]+	SMJLGESYPKPRNU-CRCOQUFZSA-N	817.7179_839.6917	ESI (+)	7.5715	1905	1310	696	3749	2023	1487	2045	361	748	435	838	739	2092	3143	4386	2417	2022	3691	1610	3813	6296	1827	607	1123	2302	1820	1179	895	3774	4945	783	3588	3538	852	3434	5361	414	854	2029	1852	4775	7088	7360
7.33_837.68_7.33_815.70	SM d42:1	[M+Na]+_[M+H]+	QEDPUVGSSDPBMD-XTAIVQBESA-N	837.6836_815.702	ESI (+)	7.332	55358	79548	34088	106585	88032	54597	41798	28598	62103	27337	68065	29375	72820	133773	27627	46380	57594	60760	29400	54038	102092	65036	10957	34033	70515	70007	37581	46693	85862	29046	40090	91426	29897	29097	53345	54306	14849	26579	66277	39312	75750	168321	109369
6.65_813.69_6.65_835.67	SM d42:2	[M+H]+_[M+Na]+	DACOGJMBYLZYDH-GXJPFUDISA-N	813.6855_835.6661	ESI (+)	6.649	30061	55035	37675	189883	154406	86945	50789	29899	341452	48877	140422	16117	38711	121826	13122	37405	49006	45418	48917	22476	63504	125578	14313	15643	56939	85128	81666	76234	96676	11868	27383	145658	37214	42932	31583	37775	19500	50698	136673	17606	73210	217106	43247
6.08_811.67_6.09_833.65	SM d42:3	[M+H]+_[M+Na]+	TXFLWJQVQCDUDZ-BRUGZULGSA-N	811.6697_833.6525	ESI (+)	6.0845	978.43	19099	13558	43075	41485	3468.43	15189	1950	54082	12538	54200	654.43	2471.43	12229	3608	4571	2448.43	11176	8350	971.43	18270	17113	1571.43	646.43	15123	26805	19010	41250	39091	617	5049	32695	10507	14233	6579	2176.43	11841	19048	28293	334.43	15667	14722	2553.43
7.54_829.72	SM d43:1	[M+H]+	LXMARZYBSFYVSY-KUQVZNNZSA-N	829.717	ESI (+)	7.537	911	1027	579	3604	3324	357	717	979	476	192	2013	694	849	2033	228	337	893	4.65	252	1407	3971	189	505	493	2123	2632	1517	379	1318	610	649	3519	558	1396	1236	1318	262	173	1302	690	2270	7400	2875
6.86_827.70	SM d43:2	[M+H]+	PBROMOQAZGFDHQ-GPQOMLTASA-N	827.699	ESI (+)	6.862	491	546	378	3850	3277	526	636	1429	1163	525	3199	852	858	4107	440	370	1597	4.62	660	942	2632	342	401	596	1105	2643	2952	622	1316	273	986	4135	665	1031	643	1235	469	192	1686	926	1388	9991	2115
7.29_841.71_7.31_863.70	SM d44:2	[M+H]+_[M+Na]+	YXEXWUZHFGYOHJ-UOJCCMJYSA-N	841.7127_863.6979	ESI (+)	7.303	895	779	715	2072	1450	1254	516.06	736	3547	763	872	525	871	1296	797	797	1289	6.98	400	739	1056.06	2063	315	740	1324	1498	510	1002	1565	641	433.06	1578	725	629	591	698	553	959.06	1819	363.06	1458	2961	1251
9.43_761.60_9.43_740.68	TAG 42:0	[M+K]+_[M+NH4]+	DUXYWXYOBMKGIN-UHFFFAOYSA-N	761.6011_740.6768	ESI (+)	9.4325	249	189	182	4590	781	291.71	3265	32991	1717	618	2258	3402	154.71	2324	9068.71	682	503	15417	381	252	209.71	1760.71	769	273.71	399	3992	448	337	856	1374.71	14166	1357	2387	299	2272	536	357	611	2503	2061.71	8507	1337.71	309
8.93_759.59_8.94_743.62_8.94_738.66	TAG 42:1	[M+K]+_[M+Na]+_[M+NH4]+	PMWOTNASJLOLJE-BNQAGZCGSA-N	759.5884_743.6175_738.661	ESI (+)	8.93867	226.93	433	374	2768	279.93	321.93	3589	32077	2190	546	734.93	584	593	1754	4584	210.93	14.74	15785	80.55	254	225.93	151.55	1263	261.62	372	2929	239	183.93	306	882	13026	1233	1808	375	244.19	347	358	244.19	3520	3990	6113	1640	342
9.92_789.64_9.93_773.67_9.93_768.71	TAG 44:0	[M+K]+_[M+Na]+_[M+NH4]+	UXWDTZNNQVHGSG-UHFFFAOYSA-N	789.635_773.6666_768.7112	ESI (+)	9.92633	889	715	1456	30511	3136	1070	19461	324115	7013	1343	8064	66761	810	32794	111447	2583	1213	72313	492	812	1205	28893	5951	1534	657	38162	794	929	8429	18455	83283	5738	22959	1063	34493	6895	947	1260	14387	16546	52951	18139	670
9.46_787.63_9.46_766.69_9.47_771.65	TAG 44:1	[M+K]+_[M+NH4]+_[M+Na]+	OUKDNADVOQVFAR-NBTXLFQMSA-N	787.626_766.6934_771.652	ESI (+)	9.46433	599.01	533.01	198.93	11324	2525	500.93	13286	152611	7530	283.01	4610	1788.01	229.93	7163	23422	373.01	184.93	61555	596.01	412.01	29.86	1838	1333	29.86	500.01	12996	313.01	157.93	317.01	952.01	63957	4306	9202	443	1080.01	82.94	294.01	357.93	11197	7881	22584	3118.01	361.01
9.01_769.64_9.01_764.67_9.02_785.61	TAG 44:2	[M+Na]+_[M+NH4]+_[M+K]+	LJXSUVSRRMQRRA-WHTYERKGSA-N	769.635_764.6722_785.6094	ESI (+)	9.014	159.91	268.97	138.19	1203.97	819.97	219.97	3008	30257	942.97	187.97	1073.97	398.91	226.97	564.97	10725	257.91	131.19	35230	240.97	70.13	175.91	434.97	278.91	252.97	232.97	1784.97	269.97	249.91	350.97	305.97	9552	845.97	1480.97	247.97	428.97	70.13	146.97	135.19	3296	1266.97	7635	511.97	211.91
10.37_817.67_10.38_801.70_10.39_796.74	TAG 46:0	[M+K]+_[M+Na]+_[M+NH4]+	JWVXCFSNEOMSHH-UHFFFAOYSA-N	817.6659_801.6971_796.7435	ESI (+)	10.3813	6719	3275	5741	212287	16667	5500	95112	942960	27694	7327	39941	447678	2442	364767	696912	14556	3272	310260	2169	2153	8462	240365	36799	11266	2051	183140	3211	2800	107515	164027	374178	36994	248789	6994	361533	84871	4385	6540	103996	97861	340288	292538	2736
9.95_799.68_9.94_815.65_9.96_794.73	TAG 46:1	[M+Na]+_[M+K]+_[M+NH4]+	RSDIQTNCDWUNDP-VHXPQNKSSA-N	799.6793_815.6495_794.7268	ESI (+)	9.95067	1218	1335	1187	69162	19774	1795	73256	1432048	38607	2837	21616	68062	725	125750	168421	1064	991	390012	1106	1198	996	18149	15546	1306.74	897	66452	507.43	2022	3858	18212	369625	27789	70393	2146	25264	2554	2173	3400	77719	54674	139059	43231	873
9.52_797.66_9.52_813.64	TAG 46:2	[M+Na]+_[M+K]+	XUEMVUXNOCIHLG-MOFPORNTSA-N	797.6644_813.638	ESI (+)	9.522	235	251	336.36	6139	5216	377	11381	64521	7948	425	4491	2394	260	6336	24095	131.36	389	45264	283	305	311	1039	2369	112.36	391	12304	111.36	425	277	1988	33006	6059	11304	201	2152	285	374	1066	12348	7540	16979	5210	298
9.05_790.69_9.06_795.65	TAG 46:3; A	[M+NH4]+_[M+Na]+	YCZHBUHPOJGNKX-YLZDBGKXSA-N	790.6948_795.6488	ESI (+)	9.0565	339	98	124	840	2394	5.97	3709	14089	2591	229	1528	211	280	734	6874	96	150	19934	163	224	208	328	690	155	124	3310	90.34	289	224	586	9844	2708	2797	192	442	109.34	172	91.34	3324	1834	3411	1263	235
9.12_790.69_9.16_795.65	TAG 46:3; B	[M+NH4]+_[M+Na]+	YCZHBUHPOJGNKX-YLZDBGKXSA-N	790.6908_795.6545	ESI (+)	9.14	199	201	165	897	864	126.55	4533	13377	1937	77.09	1269	158	193	1259	4763	187	79.55	13247	137	284	90.55	246	439	205.09	126	1093	129.09	134.55	348	329	7906	2571	2077	258	434	172	405	230	2209	1111	1701	658	218
8.58_788.67	TAG 46:4; A	[M+NH4]+	QCZQFGBWINSNLX-ABMSJQPUSA-N	788.674	ESI (+)	8.576	103	109	79	75	113	1.62	225	917	115	90	1.62	64	113	175	263	1.62	1.62	2408	85	46	1.62	1.62	117	1.62	95	1.62	120	103	73	51	526	186	81	111	1.62	105	101	55	144	140	130	138	118
10.60_810.76	TAG 47:0; TAG 15:0-16:0-16:0	[M+NH4]+	BLIGKERFCBUUQF-UHFFFAOYNA-N	810.755	ESI (+)	10.601	476	794	496	16398	1654	634	5809	13.71	1613	861	2987	11025	499	18362	30046	1226	441	14479	331	605	953	7333	2090	725	526	6922	632	565	4773	9035	15548	3708	12186	928	18871	4015	578	679	5257	6913	15414	14611	357
10.17_808.74	TAG 47:1; TAG 13:0-16:0-18:1	[M+NH4]+	ALRNRVFCWUBQCR-IZHYLOQSNA-N	808.739	ESI (+)	10.168	547	312	295	8119	2820	545	6246	92460	2852	581	3208	6924	289	17449	14175	427	447	42904	337	461	582	1092	1570	560	366	3420	364	647	865	1836	37886	4724	6694	503	2726	652	598	418	6686	4566	9628	4694	344
10.78_829.73_10.80_845.70_10.82_824.77	TAG 48:0	[M+Na]+_[M+K]+_[M+NH4]+	PVNIQBQSYATKKL-UHFFFAOYSA-N	829.727_845.6957_824.77	ESI (+)	10.8017	31546	14473	20768	56923	60577	23090	202710	1176909	5215.87	29848	20947	335151	14856	533626	694255	55673	17465	137061	10653	5374	79851	639343	26144	57987	3736	552007	14337	14743	244057	171531	183875	128359	139282	19768	933921	327272	11071	17398	275179	259002	146204	267262	16440
10.39_843.68_10.40_827.71_10.41_822.76	TAG 48:1	[M+K]+_[M+Na]+_[M+NH4]+	FEKLSEFRUGWUOS-DLOIZKPKSA-N	843.6833_827.7125_822.7621	ESI (+)	10.3987	4819	3060	3694	604237	179980	6378	466807	4336563	180285	12876	165435	1333120	2312	1996041	1218009	2988	3655	1711844	2824	3297	3545	183746	120156	4520	2157	307651	1583	11461	43391	138014	1983508	290852	709398	11606.8	321450	23828	6652	14823	609833	408017	906489	574371	2057.79
10.00_820.74_10.00_825.70_9.99_841.67	TAG 48:2	[M+NH4]+_[M+Na]+_[M+K]+	RUOVJPPUXXFZPC-YZEIBMOJSA-N	820.743_825.6989_841.6716	ESI (+)	9.996	1502	2482	1301	97823	83893	2852	141396	2206718	101715	4632	45809	54604	708	284954	300990	788	1210	1335390	1368	2123	1233	16248	34306	1303	746.93	91241	723	5912	5044	27453	738199	106547	181365	2755	41208	2411	2624	8134	200773	106510	227564	101213	940
9.56_823.68_9.56_839.65_9.56_818.73	TAG 48:3	[M+Na]+_[M+K]+_[M+NH4]+	SKGWNZXOCSYJQL-BUTYCLJRSA-N	823.6823_839.6528_818.7269	ESI (+)	9.56333	98.56	168.94	440	10598	23305	637	27717	170810	21399	691	10547	3840	168	15884	54654	176.56	183.56	249171	320	589	314	1383	6254	313.56	129.75	27160	250	1227	817	4112	94368	26311	35307	694	4364	410	641	1606	33519	18542	34375	14896	246
9.13_816.71_9.14_821.67	TAG 48:4; A	[M+NH4]+_[M+Na]+	GRAMQDDTGXQCSO-ZJPFCMILSA-N	816.712_821.666	ESI (+)	9.137	569	574	677	507	2949	447.23	3198	11198	1640	1165.23	1446	214	211	774	8049	736	247	37707	217	461	342	675	617	63.23	580	3872	327	469.23	239	688	8254	3473	3944	537	533	187.23	1003	1573	2710	1630	3357	1406	178.23
8.71_814.69	TAG 48:5	[M+NH4]+		814.693	ESI (+)	8.709	170	70	141	98	246	174	153	553	100	192	213	74	108	216	314	117	92	2527	4.37	80	78	121	136	74	58	143	44	116	49	125	195	281	279	52	67	4.37	4.37	108	104	158	314	173	4.37
10.94_838.79_11.01_843.74	TAG 49:0	[M+NH4]+_[M+Na]+	TTWJTJMWHOYBPQ-ANFMRNGASA-N	838.7905_843.7433	ESI (+)	10.9765	587	682	449	18487	2562	712	6788	52226.8	3073	1215	4110	8656	534	23935	25413	1056	705	22205	662	415	1370	9782	2517	744	543	12134	174	688	5617	10263	29560	4574	14899	812	19209	5270	391	1115	5578	10152	13314	30028	472
10.61_836.78_10.61_841.73_10.62_857.70	TAG 49:1	[M+NH4]+_[M+Na]+_[M+K]+	VYYGQDOPVVYUKW-UKFBYESTSA-N	836.779_841.7265_857.7011	ESI (+)	10.6173	526	809.48	772	68735	17492	943.48	34733	18.36	11474	1367.48	15216	77407	402	86824	78951	573	601	181900	612.48	1086	519	7693	10509	688	532	20719	589	1562.48	2987	12930	180888	31941	46031	1635.48	29795	1916	1014	1488.48	37254	32829	58862	42948	577
10.17_839.71_10.22_834.76	TAG 49:2	[M+Na]+_[M+NH4]+	QZYSUBAQYSVFNX-PSMULLBHSA-N	839.7134_834.7579	ESI (+)	10.1925	274	288	576	15654	15561	572	16227	152659	7234	587	9107	5126	400	37316	26957	455	322	127432	663	599	349	1255	4751	274	416	8855	331	695	799	4447	80349	18984	18765	633	4942	561	334	865	23526	16271	19218	13249	408
9.81_837.70	TAG 49:3	[M+Na]+	DIGMYZZFQSIQBD-PNLKURBTSA-N	837.7	ESI (+)	9.81	134	157	171	534	1832	220	1721	5859	648	61	827	422	38	1526	3078	73	110	5467	100	266	88	69	293	73	20	828	73	95	41	288	4522	2590	2278	60	216	78	126	103	2255	1180	1291	1191	180
11.20_873.73_11.21_852.81	TAG 50:0	[M+K]+_[M+NH4]+	MARPCPMDFOPPJX-UHFFFAOYSA-N	873.7274_852.8057	ESI (+)	11.208	5090	3675	6016	276327	15472	7065	43860	391758	13743	7580	15474	30570	3384	359129	432396	11202	5928	175380	2614	1074	11244	206600	33509	8135	1352	116159	2136	6196	48173	98381	221943	31724	381464	5210	388028	54762	2534	4941	48183	321629	274734	1010475	1871
10.82_855.75_10.78_871.71_10.83_850.79	TAG 50:1	[M+Na]+_[M+K]+_[M+NH4]+	YHMDGPZOSGBQRH-YYSBDVFPSA-N	855.7465_871.7145_850.7937	ESI (+)	10.8113	20991	13599	12579	1284311	711065	30001	1081771	5639238	58213.1	45983	115789	4047002	7082	4253290	1834747	12636	16151	1412220	10967	17726	28587	422523	42859	28278	11455	1010264	8895	60630	222584	568810	2679325	1283830	913823	40965	1361668	168549	16306	42986	1520646	1356766	1000139	1041642	9405
10.44_848.78_10.46_869.70_10.44_853.73	TAG 50:2	[M+NH4]+_[M+K]+_[M+Na]+	QEZWFCZNHWUARW-XQCAQTCHSA-N	848.7825_869.7018_853.7344	ESI (+)	10.444	8335	14334	7085	937853	810884	14640	957280	5432444	416656	30679	306238	807982	1140	3413101	2011995	2916	7626	3134222	7756	16370	8406	110917	246427	7478	11103	596338	3848	49070	43123	200420	3088631	1238422	1745960	24702	510634	24532	9719	41598	1359888	1189690	1686812	1216172	3284
10.04_867.69_10.04_851.71_10.04_846.76	TAG 50:3; A	[M+K]+_[M+Na]+_[M+NH4]+	UFHNZOACKFBCOM-YXKNDSBASA-N	867.6906_851.7124_846.7571	ESI (+)	10.0393	2487	2696	1862	94882	258992	4086	200729	2355953	94996	10932	71725	36483	409.48	454953	430314	479	1835	2315752	1872	11710	1119	8225	53846	1132	1666	126473	374	16287	5932	37046	1084508	380088	411008	7007	44120	1915	2919	15739	308077	184028	300138	189381	420
10.10_851.71	TAG 50:3; B	[M+Na]+	UFHNZOACKFBCOM-YXKNDSBASA-N	851.71	ESI (+)	10.096	540	680	580	17216	22224	1021	27333	124030	15140	2260	14809	15418	199	35998	44112	246	615	37570	1077	2041	395	1750	11259	514	545	18679	299	3157	1954	8507	63199	26648	44020	370	11536	803	583	2765	35728	22626	34385	30897	320
9.63_865.67_9.63_849.70_9.63_844.74	TAG 50:4	[M+K]+_[M+Na]+_[M+NH4]+	PVMBAGXWHHZKFP-JMPJWMFJSA-N	865.6674_849.698_844.7432	ESI (+)	9.632	174.69	411	224.4	6782	38954	523	21595	120549	12784	838	11114	3683	193.56	15222	54335	243	286	278287	531	3911	257	542.4	7488	317.69	628	15054	292	3038	681	4319	79433	52818	42845	916	5035	240.56	366.69	2411	32580	13841	26420	15404	216
9.25_842.73_9.26_847.68	TAG 50:5	[M+NH4]+_[M+Na]+	AFTBPUXZTDLRSP-UDQIKIEDSA-N	842.7293_847.6837	ESI (+)	9.253	203	485	178	419	4333	249	929.23	7120	908	498	1219	321	243	468.23	5442	434	199	17892	219	641	267	316	399	242	381.93	1033	273	564	394	385	5902	4944	3689	273	421	196	157	666	2382	333	953.23	872	218
11.01_864.81_11.02_885.73	TAG 51:1	[M+NH4]+_[M+K]+	OZAXLAGNPZMZAD-BOEMPQCLSA-N	864.8081_885.7308	ESI (+)	11.016	159	356	406	41571	10599	864	14522	1041.44	4316	782	7090	25465	254	177284	41628	293	314	95798	462	266	318	5309	5971	414	360	12369	258	757	1479	7096	154394	15966	30165	695.74	17302	1019	416	907	13802	23086	31455	54700	278
10.64_867.75_10.64_883.72_10.63_862.80	TAG 51:2	[M+Na]+_[M+K]+_[M+NH4]+	NSNSZGBCOIKUBU-SZOKBDNISA-N	867.7488_883.7219_862.7983	ESI (+)	10.6387	492	701	645	70816	51766	998	50195	348129	19079	2574	21481	14760	299	144547	76383	207.1	615	400583	653	1076	637.1	3972	15597	573	333	35653	636	2847	897	12833	294064	59452	75748	1801.1	18369	756	635	3380	53684	64012	75382	80624	188.67
10.27_860.77_10.27_865.73	TAG 51:3	[M+NH4]+_[M+Na]+	ISSGPXMQOMAFMJ-DMGKHJLRSA-N	860.7726_865.7268	ESI (+)	10.268	276	493	230	17181	32692	622	22153	122980	7089	1231	11555	3686	92	46807	39516	249	449	259520	538	1419	269	812	7405	325	101.27	14765	261	1746	530	4060	93815	48012	36599	924	6149	168	278	1554	25513	20091	29726	26265	75.27
9.85_879.69_9.87_863.71_9.88_858.76	TAG 51:4	[M+K]+_[M+Na]+_[M+NH4]+	IIRQXNVLAXQEKB-KBEZCZBDSA-N	879.6909_863.7093_858.7571	ESI (+)	9.86667	155.56	280	44.88	1687	7998	197	3246	13565	1674	230	2526	347	256	3426	8068	77.98	160.98	47936	303	964	75.54	112.46	1475	140	312	2694	165	431	433	758	13449	14772	6458	578.56	581	282	85.54	424	4310	2332	4468	3495	101.9
9.53_856.74	TAG 51:5	[M+NH4]+	DYYKLAQWCNBXRJ-UNZGPCCPSA-N	856.736	ESI (+)	9.53	138	58	55	130	447	118	263	281	0.94	63	122	134	107	174	349	138	154	2809	122	115	106	103	166	9	60	209	93	105	48	109	440	493	377	568	180	12	80	61	187	153	235	251	82
11.56_901.76_11.58_880.84_11.58_885.79	TAG 52:0	[M+K]+_[M+NH4]+_[M+Na]+	SDNYRTVJOFMYIW-OIVUAWODSA-N	901.76_880.8365_885.7916	ESI (+)	11.5733	2105	2247	3438	29885	6585	3934	8143	443276	5122	3270	7606	3160	2744	29374	37693	7101	5848	31193	1443	1060	3421	45908	10711	3547	1568	22935	1268	3836	9391	17121	35078	7702	41294	2516	45054	13196	1156	2399	9249	38691	23019	251731	1446
11.22_883.78_11.21_899.75_11.22_878.82	TAG 52:1	[M+Na]+_[M+K]+_[M+NH4]+	NPCZZYKITFKRQZ-RFBIWTDZSA-N	883.7779_899.7498_878.8231	ESI (+)	11.216	3431	3465	4263	730095	109810	10099	149965	1883845	58594	10982	51482	263972	1620	2076720	782029	3342	5908	1267953	4319	4147	4130	127770	85502	4335	3921	174966	917	20657	17001	81556	2059852	149466	715033	9807	267652	19221	3443	13841	164835	622259	588742	1307949	1991
10.82_897.73_10.84_881.76_10.84_876.81	TAG 52:2	[M+K]+_[M+Na]+_[M+NH4]+	TXMWKTABZBAJCW-QLHBUVOUSA-N	897.7341_881.7621_876.813	ESI (+)	10.8347	22751	19635	16808	2003959	1925806	45624	1881754	5205943	244207	70136	263964	442604	8996	3229456	1228218	4144	25147	4487837	23810	28538	23569	127149	223509	18724	26808	1472266	3658	97648	50995	428582	3657824	2122145	1653193	52078	635701	50490	17666	87620	1994959	2719015	1808929	2534832	11423
10.48_879.74_10.47_874.79_10.49_895.72	TAG 52:3	[M+Na]+_[M+NH4]+_[M+K]+	DQXQIWIQYYEGLG-MMWLGPPDSA-N	879.7434_874.7939_895.7169	ESI (+)	10.4807	14044	20263	12445	1160443	1976317	25367	1269033	4830091	304932	55092	333663	221249	3030	3584474	2227762	2362	13271	6168702	18110	40802	12612	39502	384848	9930	25985	917108	2819	118350	27981	216970	4031511	2829328	2760248	35595	396887	15508	15575	94966	1482462	1713599	2302034	2110203	4486
10.10_877.73_10.10_893.70_10.11_872.78	TAG 52:4	[M+Na]+_[M+K]+_[M+NH4]+	WHSWXEYWNPTUPW-HNJDVRDNSA-N	877.7273_893.7008_872.7781	ESI (+)	10.1027	4251	16080	3716	123731	535927	6633	206528	1635695	63764	16004	109015	33891	1047	614004	661387	928	4248	4481014	5204	50948	4051	4836	107198	3048	14223	177265	769	56048	10858	44439	1326488	1136471	647651	11984	75597	3397	5821	31998	270700	198941	439940	300482	1001.25
9.72_875.71_9.78_870.75_9.80_891.69	TAG 52:5	[M+Na]+_[M+NH4]+_[M+K]+	CQZAAIKPSLHIBC-KDJOUNIJSA-N	875.7144_870.7547_891.6858	ESI (+)	9.76567	245	437	379	5613	50139	296	13211	79543	7489	905	10621	1897	309	13292	40379	310	288	429657	450	9886	226	423	6684	408	738	13052	197	3646	724	2889	58897	63181	37416	1367	4619	286	326	2434	22340	8883	20203	12674	131.69
9.47_873.69_9.47_868.74	TAG 52:6	[M+Na]+_[M+NH4]+	SSOSFUDNINFYLJ-KIYGNKBKSA-N	873.6921_868.7417	ESI (+)	9.4705	242	210	102	595.14	4723	172	345.14	6419	2986	447	1426	392	198	719.14	3789	59.88	337	11656.1	2.02	503	198	112.88	359.14	203	50.14	1392	44.88	392	138	145.14	2585.14	3323	2395	87.88	315	84.14	75.88	122	1861	412.14	1351.14	787.14	62.88
11.72_894.85	TAG 53:0	[M+NH4]+		894.852	ESI (+)	11.725	590	683	597	4090	1273	704	1313	8096	1294	752	2325	690	632	3132	6878	1333	1010	2811	452	642	811	3186	1371	619	598	3112	464	711	1303	2278	11050	1449	4247	752	4592	1748	412	623	1180	3038	2791	15295	352
11.38_897.79_11.38_892.84_11.41_913.76	TAG 53:1	[M+Na]+_[M+NH4]+_[M+K]+	WWJIBIGWKGFVAQ-JNSYTQKUSA-N	897.7913_892.8355_913.759	ESI (+)	11.389	313	157.6	410	11557	3929	607	3127	65337	2474.45	390	2905	2388	214	24628	10455	363	393	18608	354	238.45	349	2470	2053	328	305	4338	328	490	402.15	2336	27289	3755	9488	671	4238	527	311	601	3741	7677	8200	19117	194.45
11.02_890.82_11.03_911.74_11.03_895.78	TAG 53:2	[M+NH4]+_[M+K]+_[M+Na]+	RSINITWKVQRWSZ-RFVLVDBCSA-N	890.8207_911.7429_895.7763	ESI (+)	11.029	688.2	626.2	547.2	38718	24443	1108.2	19434	113125	11992	704.24	10457	1368.24	365.24	114854	32031	592.2	547.24	168677	458.24	382.24	422.2	750.24	9599	364.24	386.24	19440	369.24	1090.2	522.2	3311.2	137538	27394	40807	542.24	6530.51	468.24	511.24	1457.2	21105	36529	35650	59493	366.24
10.67_888.81_10.68_893.76_10.68_909.74	TAG 53:3	[M+NH4]+_[M+Na]+_[M+K]+	ZNQBEJJYVJSZLM-LEDQTTRKSA-N	888.8096_893.7592_909.7357	ESI (+)	10.6753	351.32	528	317.85	19751	31704	1215	17975	131148	10441	806	10030	2338.32	201	50934	32832	273.32	267.32	263603	540	299.32	320.32	941	7727	303.32	511.32	18015	200.7	1886	634	5009	100546	37607	37811	944.32	6906	246.32	472	1747	20675	25583	29157	35443	284
10.29_907.72_10.30_891.74_10.30_886.79	TAG 53:4	[M+K]+_[M+Na]+_[M+NH4]+	BMSDHYZLQWTKSQ-LSJAAEOESA-N	907.721_891.7449_886.7852	ESI (+)	10.2957	106.94	493	175	4728	17463	743	6460	36410	3947	513	6283	635	87.53	13618	17795	137.61	260	113088	402	926	320	395.53	3737	79.94	289.53	7731	10.14	1393	664	1963	30605	20793	17791	782.53	1803	272.53	354	1105	8369	7938	12171	12555	153
9.91_889.73_9.92_884.77	TAG 53:5	[M+Na]+_[M+NH4]+	QHYAATSKYBYSLG-BXDFBOBBSA-N	889.7323_884.77	ESI (+)	9.917	166	277	149	353.49	3251	69.21	1013	4908.21	454	142	755	246	146	979	3816	168	74.49	22285	99	548	46.49	8.7	368	264	156	1074	49.49	365	52.49	406	4709	3488	1435	339	236	133	83.49	228	1250	731	1535	1036	198
11.84_908.86_11.85_929.79	TAG 54:0	[M+NH4]+_[M+K]+	KKBWDSMULWDHME-UHFFFAOYSA-N	908.861_929.7937	ESI (+)	11.843	1031	891	782	4827	1319	1179	1390	42228	854	1059	2096	654.06	1106	3264	8388	2013	1485	4938	783	990	711.06	8254	1946	2055	2804	8177	912	1018	1493	4407	15159	1442	5836	1008	5162	2253	408	1059	1578	5760	3484	34504	780
11.58_911.81_11.58_927.78_11.58_906.85	TAG 54:1	[M+Na]+_[M+K]+_[M+NH4]+	YFFIQXNTTVSKJC-NZEOUKRFSA-N	911.8089_927.7836_906.8528	ESI (+)	11.578	559	519	970	42335	14577	2727	10321	1089577	9496	1101	7873	10499	337.72	123767	49012	1247	1361	125958	852	500	706	19629	10729	702	552	17812	365	4068	1672	7719	167423	12094	48608	1189	17613	3320	447.8	2874	14658	41559	34499	118195	265.72
11.22_904.84_11.23_925.76_11.23_909.79	TAG 54:2	[M+NH4]+_[M+K]+_[M+Na]+	WUUWGORPQFKFQN-XDVOZUNOSA-N	904.839_925.7593_909.7881	ESI (+)	11.227	1876	2775	3262	317175	104745	12685	75476	1.12851e+06	60670	6383	33015	30944	890.1	990626	343049	500.95	3189	1505385	2498	2455	2337	31800	47798	1584	3581	105689	489	16250	2757.95	25344	1053843	101897	496768	4416	64235.9	4875.95	2266	15239	101138	421004	309725	512628	830
10.86_902.83_10.85_923.75_10.88_907.78	TAG 54:3	[M+NH4]+_[M+K]+_[M+Na]+	PHYFQTYBJUILEZ-IUPFWZBJSA-N	902.8253_923.7454_907.778	ESI (+)	10.8647	7509.65	8917	7042	381103	418789	33371	318933	688172	136025	17792	95560.6	69563.7	5551.65	378105	507461	1803	11791	1898100	8266	12997.6	9443	25581	101919	6433	9379	288738	1352	39722	16150.6	64964	715076	463329	538147	15228	137219	16989.7	6046	39573	451578	575903	490120	407737	4236.65
10.52_905.76_10.50_900.81_10.53_921.73	TAG 54:4	[M+Na]+_[M+NH4]+_[M+K]+	BRLGHZXETDWABO-NOFIOOQLSA-N	905.7639_900.8106_921.7292	ESI (+)	10.514	4505	10421	4359	170273	509909	17278	225495	724807	99389	13271	81014	48380	2092	543095	547072	1316	6012	2450865	5644	17390	5128.03	9537	80861	4055	9442	222328	1211	34737	9904	44862	481786	589384	684524	10648	88364	5007	4748	41179	323852	379846	424781	403682	1719
10.13_898.79_10.13_903.75_10.14_919.71	TAG 54:5; A	[M+NH4]+_[M+Na]+_[M+K]+	OEJXMJPFOHYSIU-GRLFFVHSSA-N	898.788_903.7473_919.715	ESI (+)	10.1353	2491	5305	2553	25296	162796	6414	51741	303181	30150	4953	41114	14401	764	112503	201095	870	3224	1964593	2864	29429	2534	3258	36551	2022	4006	66321	905	20346	5402	15340	344427	285653	192281	5634	29978	1725	3282	20255	75062	61427	106099	80927	1081
10.33_919.71_10.34_903.74_10.36_898.79	TAG 54:5; B	[M+K]+_[M+Na]+_[M+NH4]+	OEJXMJPFOHYSIU-GRLFFVHSSA-N	919.7131_903.7446_898.7889	ESI (+)	10.3433	1088	5018	428	14791	70254	2795	7293	296961	60836	2018	44826	7204	369	43000	35234	443	1650.24	313441	857.24	1927	419.24	4907	19425	946	2162	25197	276	18926	2897.24	3359	69938	77280	49856	3479	8428	602	915	2056	36918	14327	45345	37031	174.66
9.74_901.73_9.74_896.77	TAG 54:6; A	[M+Na]+_[M+NH4]+	HBOQXIRUPVQLKX-BBWANDEASA-N	901.7319_896.774	ESI (+)	9.744	472	1945	635	2608	40274	852	9406	31003	4632	1264	9786	2280	422	10871	34698	386	632	443054	595	25375	694	726	6985	542	875	15372	400	5065	1208	2200	34542	56876	27619	1042	4619	386	920	3562	15440	8007	17328	9491	469
9.74_917.70	TAG 54:6; B	[M+K]+	HBOQXIRUPVQLKX-BBWANDEASA-N	917.7	ESI (+)	9.741	162	247	93	217	3900	216	953	3.56	659	77	1498	206	82	3.56	3367	63	159	2409	82	3376	102	169	426	102	87	1867	83	789	108	200	3.56	4530	2333	301	541	120	215	810	1171	493	1234	578	106
9.97_896.77_9.97_917.70_9.97_901.73	TAG 54:6; C	[M+NH4]+_[M+K]+_[M+Na]+	HBOQXIRUPVQLKX-BBWANDEASA-N	896.7731_917.7018_901.7308	ESI (+)	9.96833	420.92	9934	255.3	4386.92	30188	993.92	3002.92	94686.9	17608	939.92	16804	2473	153	9428.92	13305.9	132.92	726	203268	575.92	1750.92	212.3	1080	11413	472	3014	9315	173.92	10318	1385	1313.92	25251.9	50324	18168	1802	2758.92	323.92	640	1101.92	13512.9	5225	13722	9963	169.92
9.37_894.76_9.37_899.71	TAG 54:7; A	[M+NH4]+ _[M+Na]+	0	894.7585_899.7115	ESI (+)	9.369	20.98	354	178	273.98	9416	217	640.98	1711.98	523	197	752	92.62	202	287.98	4039	60.62	247	25228	240	6885	225	425	512.98	6.6	272	2682	177	495	57.62	253	2142.98	10378	1574.98	135.62	744	275	264	294	945.98	254.98	1430.98	975.98	238
11.74_925.82	TAG 55:1	[M+Na]+		925.819	ESI (+)	11.74	119	177	111	800	249	0.89	318	1449	132	235	349	217	0.89	884	840	52	140	1769	83	76	117	278	91	108	100	346	0.89	98	194	204	481	273	525	246	624	142	0.89	261	161	593	506	737	169
11.39_918.85_11.40_923.80	TAG 55:2	[M+NH4]+ _[M+Na]+	0	918.8481_923.8041	ESI (+)	11.3955	53.52	143.02	221	2521	1230	499	879	9301.52	1839	136.02	784	461	230	6028	2975	288	285	13853	4.54	225	74.52	643	620	289	362	1403	32.02	572	234	401	4530.52	1624	3440	43.52	249.52	250	280	244	1756	1960	2618	2124.52	296
11.03_916.84_11.04_921.79	TAG 55:3	[M+NH4]+ _[M+Na]+	0	916.8357_921.7897	ESI (+)	11.0365	121.8	105.8	124.8	1275.8	2460	316.8	1061	6875.8	3757	94.8	1672	168.8	43.8	4757.8	2335.8	134	147	27719	90.8	84.8	160.8	9.65	587	100.8	63.8	1424	84.8	223.8	86.8	168.8	8007.8	2710	2991.8	151.8	653.8	99.8	162	140.8	1631	2043	2152.8	2750.8	123.8
11.84_939.84_11.84_934.88	TAG 56:1	[M+Na]+_[M+NH4]+	OCYFAHIHWCVZKS-FHSLLVMSSA-N	939.8377_934.8829	ESI (+)	11.8395	495	450	328	5679	1535	426	1795	82536	4032	479	2163	1268	313	6640	11989	870	303	10485	189.9	404	251	7092	1853	217	188	2708	458	1139	723	2929	25024	1825	5283	574	2791	924	514	806	2840	3254	7139	7860	278.72
11.56_953.80_11.57_932.87_11.58_937.82	TAG 56:2	[M+K]+_[M+NH4]+_[M+Na]+	PDEQUPGHMOMBFC-FYEHETCMSA-N	953.8001_932.868_937.8243	ESI (+)	11.57	299	260.27	320	7532.27	4129	742	3008	114011	9440	383	2299	1286	73.39	17757	13674	232	244	59670	407	175	225	3271	1671	214.27	276.27	4097	220	1669	508	2133	29159	4365	9284	158.27	2962	587	278	1514	5571	6195	11734	8501.12	328
11.23_951.77_11.26_930.85	TAG 56:3	[M+K]+_[M+H]+	QXMHHXQBBKDSSL-BAQZNRHJSA-N	951.774_930.855	ESI (+)	11.2435	149	276	98.55	13164	3686	1007	3565	51297.6	5731	330	1974	345.55	110	30435.5	24894	252	257	208805	329	244	212	3055	1980	210	180	4407	119	2083	362	1489	45605	8477	25332	334	4381	266	177	1128	8980	14018	22062	17785	128
10.88_928.84_10.92_949.77_10.96_933.79	TAG 56:4	[M+NH4]+_[M+K]+_[M+Na]+	YONCDTJKIZDSKQ-IYASBODOSA-N	928.8371_949.7662_933.7939	ESI (+)	10.9187	246	1098	335	3435.17	12644	2325	4721.17	41565.2	29426	165.92	8438	1867	342	8711.92	11705.2	83.07	372.25	97301.2	361.25	708	364	2839	3031	310.25	527	5334	142.82	5056	984	1820.25	14832.2	15766	10310.2	393.25	4063.25	365.25	364	2277	15645.2	6875.92	16730.2	9102.17	382.25
10.53_926.82	TAG 56:5; A	[M+NH4]+	UHEJWASONFIROS-YPSHDQQVSA-N	926.823	ESI (+)	10.528	134	100	111	1633	5927	876	2450	14477	10378	267	2364	772	116	6637	9886	123	295	167029	117	159	140	447	890	98	115	2165	105	1034	107	402	16176	14260	10873	95	1168	115	167	839	6053	2414	9364	3004	62
10.61_931.77_10.64_947.75	TAG 56:5; B	[M+Na]+_[M+K]+	UHEJWASONFIROS-YPSHDQQVSA-N	931.7701_947.7471	ESI (+)	10.6275	99	2086	70.53	194.16	7686	1084	495.53	5.69	16463	565	7599	798.53	115.53	5.69	5.69	46.16	390	5.69	352	309	117	1079	768	138	725	3541	58.53	4795	407	572	5.69	10229	3888.53	518	685	239.53	294	890	7517	5.69	5720	5.69	75.53
10.76_947.75_10.76_931.77_10.80_926.82	TAG 56:5; C	[M+K]+_[M+Na]+_[M+NH4]+	UHEJWASONFIROS-YPSHDQQVSA-N	947.7463_931.7717_926.8243	ESI (+)	10.7717	440	4079	222	5755.3	30020	5226	3862.3	62967	29559	969.3	12502	2361.3	621.3	16818.3	5461.3	241	955	9382.3	1004.3	656	768.3	2711	4880	639	2112	11512	166.26	19646	986.3	1138	13548.3	35493	20386	1450	3986	466	691	741	14975	8071	17739	20943	325.3
10.33_945.73_10.33_929.76_10.38_924.81	TAG 56:6	[M+K]+_[M+Na]+_[M+NH4]+	ZTNDRFCABXFVMY-WJTCTALZSA-N	945.7342_929.7612_924.8053	ESI (+)	10.3463	508	5566	438	6272	38551	2918	3549	69073	36349	1426.53	26241	4908.53	587	22455.5	19889	474	1374	344942	732.53	686.53	827	3078.53	9484	559	3275	15292	86.18	13828	1744	2332	27259.5	53638	31696	2285	4708	426.55	688	1409	18437	11695	28445	24505.5	107.02
9.98_922.79_9.97_943.72_9.98_927.75	TAG 56:7; A	[M+NH4]+_[M+K]+_[M+Na]+	DODZUDCYRVWEOJ-GKZBLMSTSA-N	922.7883_943.7178_927.7457	ESI (+)	9.97567	570	3439	422.59	1886	19006	1729	1755	25248.6	11988	1323	11123	1677.59	670.59	6707.59	9959	1022	804	200031	1236	1670	476	854	8163	571	1443	6851	830	7918	752	1408	10303.6	30431	13132	1767	2631	620	889	2275	7381	4918	10568	7888	586
10.16_922.79	TAG 56:7; B	[M+NH4]+	DODZUDCYRVWEOJ-GKZBLMSTSA-N	922.793	ESI (+)	10.158	223	916	180	836	8723	952	1247	138034	10781	530	6744	334	156	5763	5162	313	882	219322	275	166	326	1283	1898	164	6.42	3858	6.42	2559	301	424	11714	17816	9379	369	819	310	6.42	267	5304	1186	10090	4317	6.42
9.60_925.73_9.80_941.70_9.81_925.72	TAG 56:8; A	[M+Na]+_[M+K]+_[M+Na]+	UBGUHMDKBGQUND-VPFWBQFRSA-N	925.726_941.7003_925.723	ESI (+)	9.73767	183.91	3072	267	13.85	2067.94	677	113.44	13.85	2800	180.94	2429.94	13.85	153.41	13.85	972.35	79.91	480	13.85	257.41	550.41	191.5	74.44	555.44	272	796	501.94	203	2070	492	245.94	13.85	865.94	380.44	409.41	126.44	181.94	90.91	110.44	385.44	13.85	13.85	13.85	260
8.22_909.72	TAG 56:9e; TAG 20:5e-18:2-18:2	[M+Na]+	HDEDVHYHDMFAAR-AHPIHTCLNA-N	909.717	ESI (+)	8.223	147	103	134	20628	651	38	30382	5267	137	96	613	333	105	35560	5200	114	68	87387	88	77	124	98	14548	152	734	293	81	377	122	2415	22683	3427	3373	35	301	113	172	695	2187	30627	51603	5076	79
11.91_953.85_11.91_948.90	TAG 57:1	[M+Na]+_[M+NH4]+	QLQFCWUGYPUXFE-MKFPQRGTSA-N	953.8525_948.8969	ESI (+)	11.914	363	240	358	1673	656	343	473	8113	931	142	641	670	182	1400	3472	482	141	1090	331	197.21	293	644	322	248	249	833	109.21	322	442	380	8064	376	1469	220	877	437	166.21	218	505.21	653	1366	1678	338
11.72_946.88	TAG 57:2	[M+NH4]+	OQPANTOJGGHRCB-OEIGHXOUSA-N	946.882	ESI (+)	11.722	87	153	166	2307	1041	166	753	2461	2226	98	673	494	182	3108	5056	140	297	3560	1.83	104	115	437	647	101	96	1129	175	292	305	756	4907	946	2478	211	1639	225	85	104	1319	1306	2193	2203	219
11.97_967.87_11.98_962.91	TAG 58:1	[M+Na]+_[M+NH4]+	OWZMHFAFGQCCNI-FBXRAONGSA-N	967.8688_962.9146	ESI (+)	11.9745	283	467	222	4783	1325	370	1751	38486	4488	211	1713	596	324	3343	9447	1226	305	4298	235	253	316	4754	1530	379	255	1692	261	1019	286	1734	24529	1316	3439	247	1740	637	385	360	1391	1821	4772	4959	140.36
11.84_960.90_11.85_965.85	TAG 58:2	[M+NH4]+_[M+Na]+	NFQQJRGJJVQGAV-MEADVOAOSA-N	960.897_965.8496	ESI (+)	11.8435	183	351	114.49	3262	1489	395	1355	27076	9440	180	1738	367	138.23	4259	7914	191	158	9138	230	241	220	2083	1066	243	208	1538	134	1452	351	1070	12029.5	2108	3577	184	1273	267	122.49	492	2914	1603	4671	3514.49	250
11.66_958.88	TAG 58:3	[M+NH4]+	RFMSTHTUAZETPD-JJPHLYBUSA-N	958.879	ESI (+)	11.658	116	95	3.18	1084	1110	167	258	4810	2196	70	1054	193	65	1183	3108	145	127	4261	134	139	199	444	600	164	157	1110	89	581	205	221	2378	965	1381	62	504	107	106	216	1006	447	1466	1071	129
11.26_956.86	TAG 58:4	[M+NH4]+	CCKRHDUCFMOBKX-AAINFQTBSA-N	956.865	ESI (+)	11.262	66	110	117	709	521	177	160	4399	2606	63	259	50	102	2490	4428	2.57	71	15885	73	94	115	306	205	59	89	509	2.57	396	2.57	128	3269	962	2463	116	498	61	2.57	215	885	1129	1603	1843	69
10.95_954.85_11.02_959.80	TAG 58:5	[M+NH4]+ _[M+Na]+	0	954.8504_959.8004	ESI (+)	10.984	88	179	111	327	1779	374	323	2967.15	7426	114.41	1378.41	97	101.15	1016	1795	85.15	213.41	12137.1	242.41	79.41	208.41	361	236	148	74.41	555	4.56	1246	223	4.56	1541.15	2252	1343	96.41	268.41	128	245	114.41	1043	252.15	1755	1420	248
10.66_952.84_10.68_973.77_10.70_957.79	TAG 58:6	[M+NH4]+_[M+K]+_[M+Na]+	GSNFRUMSEHHPSY-LCXCSEBNSA-N	952.8391_973.7651_957.7909	ESI (+)	10.6813	247	844	218	586	3858.76	1007	576	8224	11771	324.77	4598	291.76	181.77	1295.76	4077	194	289	54021.8	146	74.53	89	819	796	350	135.53	990	102	3825	384	211	4147.76	6530	5304.76	369	763	107	163.77	334	3557	190.76	4536.76	834.76	192
10.17_948.81_10.19_953.76	TAG 58:8	[M+NH4]+_[M+Na]+	KWIGMCRWEINBIR-HUPVKWKYSA-N	948.8075_953.7609	ESI (+)	10.1795	74.7	511	219	282.99	3808	2366	353	12794	12774	153	6290	729	320	1357.99	2022	57.99	583	46213	210	182	283	503	942	186	507	696	167	2475	266.7	414	1673.99	5279	2362	213	1144	180	218	149.7	1524	1218	2044	2571	239.99
9.82_946.78	TAG 58:9	[M+NH4]+	RVXFSLZMZOFGEQ-SWIIBWKZSA-N	946.779	ESI (+)	9.822	144	424	3.73	756	1567	591	3.73	3402	2853	90	2505	96	66	308	1271	37	460	13265	124	160	175	129	334	117	71	182	47	1202	129	95	473	2847	1307	62	538	113	66	3.73	3.73	515	843	663	41
11.92_974.91	TAG 59:2	[M+NH4]+	ONQVFVNCAXIZPA-OEIGHXOUSA-N	974.911	ESI (+)	11.923	58	53	212	665	396	2.17	213	2471	773	86	110	91	53	775	1730	207	2.17	999	72	121	167	373	2.17	2.17	106	358	70	52	50	234	2361	173	281	70	338	204	127	2.17	331	207	612	765	164
11.70_972.90	TAG 59:3	[M+NH4]+	GFWCWSZOZVIVJH-ZIURWEIWSA-N	972.9	ESI (+)	11.702	59	85	3.73	596	446	158	3.73	1218	1860	3.73	287	183	151	978	2621	45	56	2119	79	56	84	144	237	3.73	77	614	3.73	89	45	199	1072	346	870	97	451	3.73	71	97	430	328	978	560	3.73
11.97_988.93	TAG 60:2	[M+NH4]+	QPNVLDQSHXVPMG-JMYPUKFOSA-N	988.929	ESI (+)	11.974	203	120	4.44	1867	1107	143	703	9985	4629	96	423	237	68	1577	3787	210	122	3528	201	199	58	1040	454	97	106	959	158	777	182	537	9513	587	1473	168	613	150	98	87	898	951	2459	2588	131
11.83_991.87_11.84_986.92	TAG 60:3	[M+Na]+_[M+NH4]+	IJOXAPFYWITIHW-KUBXGBLDSA-N	991.8685_986.9155	ESI (+)	11.8375	89	55.15	112	816	892	363	329	4545.15	6726	78.02	1112	112.15	102.02	711	3097	110	75.02	4541	60.15	212	46.15	615	495	109	128	747	126	626	146	390	2249.15	1085	2056	149	357.15	71.15	171	269	1156	549	1373	1083	120.02
11.62_989.85_11.67_984.89	TAG 60:4	[M+Na]+_[M+NH4]+	WECVQMVSEHWZQR-ULZSGHTGSA-N	989.8484_984.891	ESI (+)	11.646	58.94	121	95.76	298.94	659	137	221	1072.94	4710	112	1407	135	161	593.94	1666	279	97	1937.94	117	400	183	259	222	4.7	166	634	76.76	982	308	126	661.94	923	959	55.76	469	135	116	271	945	199.94	442.94	461.94	197.94
11.27_982.88	TAG 60:5	[M+NH4]+		982.879	ESI (+)	11.27	63	119	50	80	112	85	99	1185	1307	91	154	82	54	121	721	102	0.88	2800	61	55	67	114	84	53	90	135	60	101	64	39	669	335	400	44	21	53	49	132	309	58	465	195	129
11.97_1014.94	TAG 62:3	[M+NH4]+	QSEFCNRWIMUGOX-QFXJXGHKSA-N	1014.94	ESI (+)	11.97	3.48	70	3.48	3.48	331	103	105	788	3258	67	358	105	68	241	565	3.48	48	727	67	128	61	242	95	3.48	70	157	74	194	83	90	1643	101	344	77	106	54	115	97	312	160	578	446	72
2.42_633.49		[M-H]-		633.488	ESI (-)	2.423	289214	80165	25766	3102	45	209700	278	624	1274	65861	1246	229217	235390	87904	108070	113245	355508	191014	24819	45531	96383	149563	181683	220038	18794	55713	107386	4369	143516	125056	789	29	69912	40039	127887	329534	45218	7593	19294	19725	131047	142121	116343
1.86_507.44		[M-H]-		507.442	ESI (-)	1.861	55973	542	28235	17324	174	58663	2871	8581	4146	24044	170	218501	143232	169724	156451	30361	63954	49645	3895	49248	72739	82244	29106	60311	266	65374	18418	224	155951	107904	15454	2.53	93131	4986	103621	205466	1241	2544	10234	140154	74910	191078	93277
1.98_629.46		[M-H]-		629.456	ESI (-)	1.975	1132907	648197	548967	59461	3163	1056047	2599	14397	15931	978379	27769	701670	908837	654039	544106	649947	1223194	837786	492812	801794	794221	760119	1156774	1070657	365809	598434	770901	340410	829178	525733	18175	8529	659191	776649	698841	975523	870493	214957	164150	440127	597642	808656	958616
10.78_851.82		[M+H]+		851.819	ESI (+)	10.782	4.33	4.33	4.33	894856	27448	4.33	33540	247694	38033	4.33	234981	403237	4.33	246442	638360	65	4.33	899703	109	54	57	4.33	57899	4.33	4.33	4.33	4.33	4.33	225	75447	314268	4.33	1252002	4.33	23101	4.33	4.33	116	31977	213504	1282064	825038	90
2.89_637.54		[M-H]-		637.543	ESI (-)	2.893	2996	2119	3367	126210	55	2582	2650	3484	1220	1393	53	225070	60555	378978	116668	275	11344	8409	1228	6970	13774	20015	8074	3761	2488	98289	2156	203	19261	71543	28942	134	67842	1068	106909	14787	1009	568	1423	352536	31789	386695	6279
6.71_590.55		[M-H]-		590.552	ESI (-)	6.712	16554	1767	6600	2881	1444	7229	1777	1396	532	4686	862	27414	17496	26635	12404	1620	31969	17827	10463	22472	12263	13020	5660	16778	4151	11048	5631	2849	16033	20894	3793	2632	11282	8740	22861	40437	6462	2136	1206	17653	35861	35439	59224
6.65_590.55		[M-H]-		590.552	ESI (-)	6.646	1716	49	2459	1463	192	7229	506	29	974	2400	383	15232	17496	4409	4722	647	31969	8168	1628	10459	3512	5634	14147	16778	1932	4328	2475	581	16033	10795	1243	267	1143	1874	9434	9139	1082	286	519	6689	35861	2632	59224
1.75_283.24		[M-H]-		283.244	ESI (-)	1.753	229932	49101	47776	6.25	6.25	128468	6.25	1274	8271	113058	9005	128083	145844	92459	71666	41928	278417	142610	71511	248890	198769	93008	186878	244574	49006	103348	112455	45905	140383	56706	1972	5043	107799	62372	98753	204160	34017	20716	31225	66789	91296	169485	288986
1.86_611.43		[M-H]-		611.427	ESI (-)	1.861	34972	352	17702	9211	135	36533	1390	3787	1928	14353	34	65467	45771	46258	46811	18460	37785	32292	1617	31267	41664	42420	16492	36393	153	39270	9492	125	46319	46259	8567	2.5	47680	1968	47082	46631	651	1279	4691	45775	40153	47449	41895
2.11_581.46		[M-H]-		581.455	ESI (-)	2.112	456689	308152	340788	251795	4700	434653	78454	48845	5675	317586	12499	676008	580200	686657	598336	127126	477639	441387	278376	521200	618345	288173	493640	482505	307399	425276	337652	136032	581774	527712	246277	2247	494139	232685	635584	613167	254708	217606	164595	530342	459550	659563	636737
1.67_477.39		[M-H]-		477.392	ESI (-)	1.672	8961	274	9009	11393	46	6764	425	769	293	778	25	94572	23791	54513	66116	1502	8709	12819	450	11116	22513	32341	14725	13296	60	35397	3062	101	44250	47844	6242	1.98	29428	329	52954	53203	192	646	617	40390	35412	57496	24251
2.24_631.47		[M-H]-		631.471	ESI (-)	2.237	21857	431	1914	411	33	15221	0.83	27	109	3889	20	32590	35721	26335	29044	1292	37109	12213	1238	17364	39753	5088	19163	21417	475	12099	5842	121	44301	15148	194	0.83	16894	1209	31808	53014	1295	373	424	6457	11554	70801	43751
2.11_663.46		[M-H]-		663.458	ESI (-)	2.112	57894	52513	55603	46845	964	56237	13348	8770	1350	54104	2475	94131	77494	92899	85329	23417	61196	58264	49974	67847	86574	50186	60376	59636	52470	56148	55513	25839	79224	66869	44081	521	63550	41878	90038	83205	47179	39229	30752	68987	58246	87835	86129
10.82_876.84		[M+H]+		876.842	ESI (+)	10.825	5.21	5.21	5.21	5.21	393265	5.21	5.21	5.21	502908	5.21	352595	5.21	5.21	5.21	5.21	5.21	5.21	5.21	5.21	5.21	5.21	102058	450784	5.21	5.21	215478	5.21	5.21	5.21	84069	5.21	5.21	5.21	5.21	5.21	5.21	5.21	5.21	5.21	5.21	5.21	5.21	5.21
1.75_677.46		[M-H]-		677.456	ESI (-)	1.753	865972	65721	68355	262	191	420549	41	331	1642	312022	2438	287806	488125	197765	150422	51770	958734	483014	162023	811532	746116	214539	604280	880221	72065	273590	309484	53293	459744	90179	482	964	332767	108591	298474	682282	28534	10047	23070	120875	223798	531769	970904
8.37_720.65		[M-H]-		720.651	ESI (-)	8.372	17783	1715	3864	3818	3338	31638	2623	2127	974	1632	1464	7634	7792	22521	8340	3942	9313	24952	14310	9602	9786	5797	3329	10594	3463	6929	7841	1920	8581	15073	6188	4301	12772	5341	8358	17086	3506	2298	3285	9377	35075	22883	20608
2.17_631.47		[M-H]-		631.471	ESI (-)	2.174	49978	2724	7422	971	33	17348	42	69	49	11260	152	71583	36618	22701	37861	1149	90473	33603	5935	57165	70917	8940	74502	51445	3342	23041	17301	1134	51486	21731	597	29	25465	4633	44145	66207	6538	1480	652	17905	19472	41580	90959
2.79_585.49		[M-H]-		585.487	ESI (-)	2.786	465416	171179	397066	413854	26403	471050	190897	275641	55270	333645	23953	704706	660334	690404	629691	273377	561605	484549	280713	535655	616251	500409	493760	491119	206675	528504	365504	118551	609639	591446	367710	3506	573798	252788	667815	627733	281635	266178	202668	648892	533363	663141	606018
8.17_720.65		[M-H]-		720.652	ESI (-)	8.167	75581	1792	9961	16188	18337	8521	7100	2592	326	10804	4378	37359	17268	74499	21498	3047	77200	72872	11356	69104	94449	5822	2565	120336	6201	72702	29028	3128	38667	83843	10402	45607	50871	25507	58608	52341	10738	2971	4590	40447	100170	319790	144671
1.98_607.47		[M-H]-		607.474	ESI (-)	1.975	500332	261942	240775	35341	2608	472639	2080	10491	12383	417630	20172	304010	444699	280879	227267	286989	450845	383869	216736	353367	353382	329955	495912	490971	164522	258400	355299	142867	389711	232128	12781	6843	291286	343002	317387	489233	367231	104279	89198	193421	279688	390783	452906
10.82_850.81		[M+H]+		850.81	ESI (+)	10.825	7.47	7.47	7.47	1860632	44457	7.47	1010706	1356256	125134	7.47	353495	1917674	7.47	1166082	1700946	7.47	7.47	1446171	7.47	7.47	7.47	161427	67473	7.47	7.47	87320	7.47	7.47	7.47	261461	1317027	276917	2010394	7.47	1206328	7.47	7.47	7.47	343598	344655	2050001	1579497	7.47
1.95_579.44		[M-H]-		579.439	ESI (-)	1.951	21034	1714	7003	5986	171	11317	263	775	701	5401	357	98516	30351	47485	42187	12521	19628	13727	3042	15305	22472	32473	18274	17052	1291	18189	8826	1203	35620	28619	1964	147	18732	3028	32215	40476	3250	1550	1724	32687	23374	66487	29126
3.00_625.54		[M-H]-		625.543	ESI (-)	3.005	1022	692	917	11941	69	1770	301	264	293	572	3.04	156813	26533	191922	73388	359	3009	2258	4858	6118	10625	4454	7904	1367	242	34261	505	82	15412	35166	1775	36	26103	279	79284	10187	334	364	427	83015	10034	228014	5583
2.79_563.50		[M-H]-		563.505	ESI (-)	2.785	327519	83804	324903	320481	16969	326102	100931	152161	30473	235693	15196	1043388	604238	807781	490222	152901	372791	360062	166937	343156	474281	305493	355216	360931	109080	350751	259382	59986	490076	448512	267550	2516	407065	147858	606223	553638	164152	153723	107509	549902	374546	877367	494208
7.83_670.59		[M-H]-		670.59	ESI (-)	7.829	1.05	1.05	2950	2731	103	12053	1426	1.05	193	1637	610	6811	10679	730	10589	815	12165	5206	16873	27427	13528	2868	644	6925	2282	3053	8908	1302	14301	22574	913	2923	4391	3908	9872	36247	1745	967	339	3244	11582	2226	44152
5.90_280.26		[M-H]-		280.264	ESI (-)	5.898	21625	2232	15871	5893	2491	20116	2482	988	3218	11408	1773	29049	21643	27938	17020	10039	25157	17640	17814	23335	14385	23072	9848	21297	8731	14182	13360	9357	18388	15701	4075	2191	16083	12407	19502	27433	15436	8084	7700	20067	24537	16305	32225
2.11_559.47		[M-H]-		559.474	ESI (-)	2.112	298160	149448	178316	115613	3154	271469	36947	24570	3191	158642	7428	334234	327285	347756	284483	55112	290713	285842	125305	271091	315247	132387	312760	305104	155228	264334	182099	55509	296415	315994	108829	1364	327926	99924	311084	340249	107431	93059	69928	301690	301106	352321	339634
7.42_690.60		[M-H]-		690.604	ESI (-)	7.416	37737	6000	24326	9369	3968	40194	4574	1665	1502	16085	3959	53375	43248	90109	36945	10533	86594	34635	31446	56792	32317	29919	2773	35987	12970	27846	19854	12357	24910	17529	5301	7006	30972	25609	43674	74691	36982	16234	5071	35427	61028	55834	111947
6.84_638.57		[M-H]-		638.573	ESI (-)	6.845	15027	277	1627	2586	995	1655	800	696	244	2075	700	16090	2898	13561	4222	535	7823	7504	3387	12411	7811	1209	5976	21165	2274	3875	6567	974	5622	14588	1668	2303	6351	2987	7483	10639	2332	1029	1040	7981	13953	43204	27597
2.11_877.66		[M-H]-		877.66	ESI (-)	2.113	17639	5258	6420	3228	2.85	16535	367	206	33	6116	56	39334	28215	39112	33373	667	21292	17654	3729	25308	31887	4630	22932	20261	5176	15423	6957	823	28701	23152	2702	2.85	20279	2531	33988	31738	3341	1952	1115	23278	20292	38153	34555
1.86_585.49		[M-H]-		585.491	ESI (-)	1.862	15244	1158	11541	10085	611	15173	3081	5784	4208	10919	531	52690	26502	40837	29923	11637	14849	14451	4179	14844	16209	19282	12266	14714	748	15162	10466	814	28747	21111	9330	258	18885	4499	20252	39380	1847	2759	7169	26404	15797	43897	17880
7.65_662.61		[M-H]-		662.611	ESI (-)	7.646	19538	3553	5008	5208	2700	188374	2636	2948	4738	6694	1282	76446	49932	64290	22015	6170	3683	27768	19845	30652	2375	21503	32764	25268	337	4220	11969	975	17207	22443	1501	3235	22650	1212	23227	81823	1296	1008	4154	36502	28255	13740	74778
1.75_659.51		[M-H]-		659.507	ESI (-)	1.754	30432	9361	9870	635	478	19384	167	376	2016	16616	1702	19158	22414	16735	12834	8151	35810	21204	13208	34521	27133	15563	26456	31153	9126	16999	19365	9153	19241	10964	615	1189	16778	12050	15701	26661	5902	3483	7348	13015	16049	24417	38092
1.67_455.41		[M-H]-		455.41	ESI (-)	1.671	3265	151	3422	4174	1.86	2553	103	369	30	353	23	66115	9282	23095	29727	631	3385	4735	145	4375	7988	11512	6036	4944	69	13428	1717	39	17223	17855	2362	27	10082	194	20863	23416	56	210	379	15974	14572	29488	9501
10.83_877.82		[M+H]+		877.823	ESI (+)	10.826	5.8	5.8	5.8	1580086	579063	5.8	1114470	3292525	170538	5.8	187394	258173	5.8	1029705	1107490	448	5.8	2961587	5.8	5.8	5.8	40209	20319	5.8	5.8	684532	258	5.8	24243	181230	2350294	619166	1745326	5.8	296939	16518	5.8	5.8	602201	810656	1562263	1429116	5.8
5.61_1596.18		[M+H]+		1596.18	ESI (+)	5.605	3080	398	567	2153	9475	14785	270	4845	813	62	541	9665	19732	16768	5871	2.45	12770	6002	2185	8419	13048	2081	6351	7432	4574	5264	5917	334	4216	4534	1293	10578	3463	105	10120	14563	2.45	66	1337	4929	9695	20577	15748
2.11_883.68		[M-H]-		883.677	ESI (-)	2.114	16210	13119	13266	11189	48	15716	3268	2037	170	13130	423	36749	27697	36868	31653	5795	19048	16545	12010	23937	31931	11866	18561	18541	13313	15322	13862	6386	27752	21444	10618	36	19263	10512	34680	30644	11695	9956	7363	21688	17816	34764	32753
7.64_632.60		[M-H]-		632.6	ESI (-)	7.639	20788	2300	10013	6433	2715	31866	3934	734	1353	8407	2430	36813	23511	65548	15247	6964	61865	32353	19594	35013	19412	9275	1991	21781	4116	12871	18090	2802	19438	28274	4923	4451	18983	15234	19425	36765	7472	3460	4044	24255	43463	47953	78118
1.86_529.42		[M-H]-		529.424	ESI (-)	1.862	140906	1083	72379	41201	295	144936	5591	17332	7667	60412	296	383961	236978	277791	258000	76557	157558	126981	7114	128057	173391	187897	67184	148836	441	160965	40399	398	248725	207476	35758	2.58	203538	8356	212666	282919	2437	4621	20858	239449	172385	291374	195585
5.32_775.55		[M-H]-		775.552	ESI (-)	5.32	3.63	3.63	3.63	8560	26648	59306	163	28868	19711	3.63	3.63	8594	53770	68001	15326	55	25114	3.63	3.63	75203	36801	3.63	3.63	3.63	6187	5169	10556	171	47856	28678	1415	20011	774	3.63	24115	34569	3.63	64	1627	755	3.63	47582	162272
6.07_572.48		[M-H]-		572.481	ESI (-)	6.066	29254	3186	22262	5153	1572	18495	2409	918	2716	17448	1846	22886	14338	21849	16875	23137	25711	13769	27755	26074	11867	29023	5623	21295	10422	13170	13618	12355	16792	13860	3512	1979	21123	22938	19295	22525	32209	16145	8079	22025	21561	10078	28728
4.87_1514.11		[M+H]+		1514.11	ESI (+)	4.87	15231	1439	4790	2484	23199	9222	856	1241	37473	1256	618	43065	34293	13506	6894	1975	33440	14286	6207	13233	9197	7884	12704	15170	1154	11563	39885	1264	15037	7162	2279	18453	5768	569	5847	35319	118	48	10146	6469	15505	25322	33345
3.40_667.59		[M-H]-		667.589	ESI (-)	3.401	2001	2040	1405	7496	29	8146	418	372	327	3790	275	88185	57127	87332	34346	1207	7414	3965	11167	5609	11739	18398	12280	3128	805	9556	953	246	17688	20968	746	32	10043	1094	52810	28230	1004	1145	383	38726	9788	90140	6859
2.42_715.49		[M-H]-		715.489	ESI (-)	2.422	36168	10726	3299	494	2.18	24844	70	53	268	8032	212	28056	27939	10146	14804	13877	41398	23536	3433	6107	11575	17640	17637	26214	2687	7145	13119	758	16995	15152	135	2.18	9052	4849	15812	39142	6276	1127	2591	2521	15092	16157	13527
5.06_630.51		[M-H]-		630.512	ESI (-)	5.06	6305	87	614	173	290	4398	129	51	1178	4375	340	780	903	339	532	1055	965	896	3512	947	623	6399	270391	3411	138	865	3440	1317	1118	1103	26	229	824	623	1098	1218	3883	378	1300	412	1855	400	1191
3.02_389.27		[M-H]-		389.268	ESI (-)	3.022	74283	28055	21281	22280	706	176135	5451	3364	10098	40397	3691	175388	208699	179283	166240	36378	143810	72761	26172	62336	113697	104950	119268	70290	11495	56046	24846	12832	116817	122960	7361	706	81965	20855	215595	271071	55374	22267	9238	83690	100754	116723	124087
1.75_655.47		[M-H]-		655.474	ESI (-)	1.754	530533	59534	64989	358	138	271682	47	287	2228	204783	2962	223624	319432	155360	98001	45926	612200	298314	121841	543238	458505	151928	452400	564053	63278	194125	229480	52263	290214	80369	474	1070	211227	100830	192152	441954	26754	11143	29737	110644	169719	351086	667619
5.09_712.49		[M-H]-		712.493	ESI (-)	5.086	18942	514	3811	2800	111119	4858	1405	1086	32993	209	1544	81709	41425	25599	12307	1137	6272	19544	2570	12772	12997	5667	10024	22565	1139	49740	23898	703	54035	13660	639	35806	4506	779	17907	102861	665	237	29692	3336	42149	68232	74801
1.86_254.29		[M-H]-		254.286	ESI (-)	1.863	139379	3.02	65817	23307	98	57906	3.02	3.02	3.02	3.02	3.02	3.02	169556	3.02	3.02	3.02	3.02	40747	3.02	3.02	179238	3.02	64332	112977	3.02	3.02	3.02	95	186125	247036	3.02	75	19010	3.02	248407	54538	60	55	3.02	174680	86663	59778	106222
4.78_592.50		[M-H]-		592.495	ESI (-)	4.775	13717	39	720	84	1025	11627	139	27	6177	5987	422	8573	1976	1671	3090	2005	1315	2333	7227	1713	1071	21883	429448	11448	184	2397	6627	1386	3705	4673	123	285	2504	470	3491	4659	1784	469	3718	359	7287	2033	2775
2.79_281.32		[M-H]-		281.317	ESI (-)	2.794	3.11	3.11	3.11	3.11	79298	3.11	37541	3.11	3.11	3.11	3.11	3.11	3.11	3.11	3.11	3.11	3.11	3.11	3.11	3.11	3.11	3.11	3.11	3.11	3.11	3.11	3.11	3.11	3.11	3.11	3.11	3.11	3.11	3.11	3.11	3.11	3.11	3.11	3.11	3.11	3.11	3.11	3.11
0.54_325.20		[M-H]-		325.202	ESI (-)	0.535	8309	2963	16792	60530	9.19	5274	3663	480	9.19	876	9.19	181405	35813	66396	56557	2072	33949	21835	1924	17756	14685	21839	8506	22695	8848	5398	818	444	36147	72599	11372	9.19	32487	960	43675	74455	896	7469	2760	72097	85771	268358	106388
2.98_637.54		[M-H]-		637.541	ESI (-)	2.98	2.88	78	270	4321	2.88	2.88	168	88	236	32	2.88	107810	32057	82144	33590	122	2.88	340	534	1002	2861	2.88	2.88	2.88	73	17758	87	77	12993	19789	756	2.88	14074	2.88	42293	2.88	2.88	123	218	44599	2192	85185	2.88
7.42_618.58		[M-H]-		618.584	ESI (-)	7.416	47055	8161	21108	10655	4902	15426	6108	4663	402	12780	4321	58542	48182	98174	27666	5862	62244	61386	34943	58458	40005	27208	6973	48524	12682	31383	20961	6511	34062	53323	12496	8579	25091	20610	48404	66757	12789	5550	2667	48480	102237	96498	127812
2.90_625.54		[M-H]-		625.542	ESI (-)	2.902	472	483	791	19286	2.82	505	531	609	316	410	2.82	36173	9634	66286	35545	119	2556	999	334	1397	2839	2665	1091	622	349	21415	286	2.82	3750	14936	6950	2.82	12267	312	19804	3135	130	88	293	55174	3703	124867	1549
7.32_676.60		[M-H]-		676.599	ESI (-)	7.32	26023	1759	8333	4703	3050	9571	2807	1848	752	8019	1973	27902	22529	16682	15907	5107	21703	15173	13465	27363	15895	10732	2931	26975	8726	10040	14590	5697	21130	26748	4087	4781	13054	10823	18344	27566	10410	2892	4970	12397	21882	18152	36422
10.82_824.79		[M+H]+		824.792	ESI (+)	10.817	9.81	9.81	9.81	525584	6360	9.81	68906	388184	24348	9.81	63420	165158	9.81	130193	356676	9.81	9.81	211920	9.81	9.81	9.81	144872	17946	9.81	364	41485	9.81	9.81	226754	227084	134247	36781	746458	9.81	596599	257981	9.81	9.81	91367	213853	612580	736151	9.81
2.41_659.53		[M-H]-		659.525	ESI (-)	2.412	1449	3702	496	1299	1.93	1098	59	1.93	251	721	55	37176	8924	45340	25082	100	2111	1683	2405	3589	4873	822	2524	1387	893	10404	359	121	6633	10244	256	1.93	9370	397	20061	5780	276	207	924	12647	2648	41432	3826
7.06_666.56		[M-H]-		666.56	ESI (-)	7.057	13768	2304	12208	2899	1370	13580	2328	710	539	7426	2123	24105	19805	29390	16503	3633	36328	9995	18414	26217	14447	5160	1783	14110	4090	10397	13212	4967	18712	19310	1791	2807	15488	16727	15706	28105	13047	5486	1779	12229	16172	21888	41775
10.78_876.82		[M+H]+		876.821	ESI (+)	10.782	2.37	103	2.37	1029776	696681	59	286903	1946574	83095	2.37	116529	42679	99	432024	339965	2.37	137	2554628	230	49	222	12115	30503	2.37	2.37	154504	123	2.37	84	21980	1213976	438423	594707	2.37	425283	20787	2.37	134	336280	1232378	2372782	2156160	2.37
2.76_651.58		[M-H]-		651.579	ESI (-)	2.759	21379	2.84	2181	2.84	2.84	3503	2.84	2.84	66	11319	34	282	11050	12621	19469	2.84	15273	294	1267	8840	2.84	52628	2.84	7420	2.84	4373	714	645	29065	52	2.84	2.84	18315	5389	22520	454	1439	14396	1027	1425	36454	20305	12354
0.83_591.46		[M-H]-		591.463	ESI (-)	0.831	281	102	1418	4821	2.33	438	28	2.33	2.33	2.33	2.33	38588	4308	103886	2982	101	4652	3706	272	5890	2094	2024	9651	3082	387	492	36	2.33	11740	942	236	2.33	4663	2.33	16365	22619	2.33	340	31	42549	50314	67140	37321
2.25_659.50		[M-H]-		659.504	ESI (-)	2.248	52965	504	1561	192	2.62	43917	2.62	2.62	464	30858	109	4762	21462	4487	12178	8101	72984	15122	3119	14053	24357	14185	23780	35502	558	8292	30436	158	25579	6660	39	2.62	22468	2599	11564	46638	3834	448	1084	997	5455	23584	30793
10.82_922.87		[M+H]+		922.875	ESI (+)	10.825	3.64	260	3.64	6039	9951	3.64	14083	19792	1399	451	1745	46024	3.64	18094	14381	3.64	302	5562	3.64	316	3.64	5081	506	3.64	3.64	13220	178	1102	3846	8338	19720	8088	5321	666	14986	3320	3.64	3.64	12583	11617	11180	6502	3.64
7.70_636.59		[M-H]-		636.593	ESI (-)	7.703	10764	2661	2034	2767	1447	76179	1818	15920	756	4087	796	13489	61540	25043	11970	2148	699	15042	15379	10416	1267	13279	65866	4170	233	2390	4794	1105	9284	5495	1133	2084	9536	1543	10125	30028	1642	469	1445	11879	5056	6974	22519
7.76_632.60		[M-H]-		632.6	ESI (-)	7.756	23469	3125	9997	7782	4511	11263	4651	3634	396	4302	3707	26570	25023	60118	16270	2021	23519	41594	19773	27853	28776	12248	6809	26346	6314	19558	10581	2861	20766	35183	10146	7988	14470	9144	26166	37984	3198	2081	1706	21220	63834	49144	74289
5.34_1496.07		[M-H]-		1496.07	ESI (-)	5.336	5306	536	1645	230	17716	3551	59	364	6249	25	360	23290	18131	12986	8115	166	9377	6459	1166	6874	12273	1324	2543	7795	1036	9014	19780	584	11606	7861	121	19863	4475	355	11364	22516	282	108	7160	2706	2910	17571	15042
0.84_293.22		[M-H]-		293.216	ESI (-)	0.842	257227	161877	346449	1468912	7110	114427	255215	42792	8568	25773	5478	3734726	871400	6322082	4179544	59841	1243741	803664	85304	587990	1226215	594843	938959	822593	297900	170593	54561	24566	825062	8906822	717818	8663	831727	31022	1335046	1746610	27961	131520	101334	4240618	3729533	5369640	2655146
10.79_852.82		[M+H]+		852.819	ESI (+)	10.792	67	3.9	3.9	417117	9078	53	10347	86905	11514	120	58430	142102	53	251628	223035	3.9	3.9	325335	169	3.9	3.9	12352	18562	3.9	3.9	3.9	70	124	3.9	3.9	114081	3.9	449730	3.9	7649	3.9	3.9	3.9	3.9	75161	458357	339445	3.9
4.98_1516.13		[M+H]+		1516.13	ESI (+)	4.979	68428	35070	31748	48271	149544	47071	64143	24090	29088	2913	10785	670198	328502	311278	150581	883	217431	166227	48148	218347	234022	19265	123251	95443	167976	147669	301023	9439	139598	149389	73347	376198	76177	5837	213658	359382	1873	1836	74765	95530	213338	390300	478482
5.33_1574.14		[M-H]-		1574.14	ESI (-)	5.334	10368	8408	7161	10086	18806	7532	13231	6582	4496	1633	3268	90727	37937	38670	19619	204	27213	21787	10549	32299	27912	4830	20207	14420	26393	21079	36494	2726	19939	22194	15080	40117	12887	2354	29327	41198	942	1095	11180	17382	28437	45811	55856
1.22_352.20		[M-H]-		352.196	ESI (-)	1.22	89	38	3047	87	444	77	1.42	1.42	1.42	35	50	1290	1.42	887	482	172	1.42	393	1147	5631	113	417	76	111	58	1718	145	1.42	1606	1.42	31	215	1.42	80	56	508	97	1.42	303	2788	2130	236766	80338
8.15_698.61		[M-H]-		698.607	ESI (-)	8.146	9431	1242	5650	6846	1801	2974	2920	996	245	6462	2995	18795	7588	13347	8684	1175	27265	9820	4131	19662	18070	2455	1841	28603	3763	11088	10290	1346	14136	25863	3361	5728	14100	12911	10507	13668	5795	850	1480	13174	18193	21396	25391
4.96_1566.14		[M+H]+		1566.14	ESI (+)	4.964	9992	2762	2597	2466	15301	12770	1279	791	9270	302	836	7735	19878	11199	5852	402	25117	8800	6963	12566	14072	6398	8519	7585	5896	9209	15925	2457	8518	3222	2390	12737	5244	622	8509	18349	623	88	5681	4376	7485	19257	17266
10.81_878.83		[M+H]+		878.834	ESI (+)	10.807	137	4.85	130	498048	13878	4.85	104275	43578	27120	4.85	90430	13741	149	229247	349288	127	78	633392	4.85	4.85	4.85	3071	6635	4.85	77	5874	224	4.85	4.85	12082	451194	4.85	606949	4.85	36634	4.85	4.85	4.85	4.85	131934	540796	489367	142
7.31_678.60		[M-H]-		678.605	ESI (-)	7.314	169518	9039	88146	38862	9162	230732	21754	5294	7571	66437	13337	510722	234187	508474	123469	55682	463420	225431	138437	213748	104962	93817	24000	166598	38555	108192	187936	18527	158155	234519	22102	15902	177192	89809	161280	354816	53429	25552	23029	175181	325304	333594	440755
5.01_618.51		[M-H]-		618.51	ESI (-)	5.007	13605	124	1042	2.33	855	13206	50	32	1891	3797	346	6009	1804	1314	5432	606	1024	2776	4254	2511	1886	6200	202548	12927	325	2028	6073	1532	3785	3005	2.33	82	3057	600	6375	5008	3156	850	4027	273	5982	1453	3047
1.98_949.66		[M-H]-		949.661	ESI (-)	1.976	28596	5448	3652	170	2.33	21943	2.33	28	51	16604	2.33	9403	14055	7236	4510	5712	34114	11565	3159	10276	9776	8738	30314	23110	1927	4997	8414	1463	11588	3778	29	28	6215	8143	7803	17673	11034	738	495	2601	5319	12787	18561
2.43_828.61		[M-H]-		828.614	ESI (-)	2.43	4306	6228	3496	2108	40	3198	81	230	303	15214	1663	17080	10508	25267	1603	1523	12919	7328	3117	5879	1797	17000	72362	5549	1457	9039	5466	3153	4681	1571	283	33	2661	10246	3031	9929	1761	1407	4966	10671	33057	18711	5624
2.18_329.25		[M-H]-		329.25	ESI (-)	2.184	3467237	384450	891326	114580	32372	1242957	28838	44399	108254	1561950	170136	2928997	1491605	844638	1588785	307880	5628489	2118332	1035263	3126152	3171256	1133854	4912960	3227155	485971	1432871	2098556	491483	2271456	1049094	105508	37838	1423173	1008093	1852861	2953652	1405718	369130	209733	820724	1180921	1635717	4469891
7.07_664.59		[M-H]-		664.589	ESI (-)	7.074	12814	688	5121	3894	2072	4812	1960	1287	326	3524	1739	13036	9083	28435	7236	854	10914	15105	14268	17265	12143	5427	2182	13583	2642	10138	8411	2186	13035	15125	2840	4232	7460	6603	14448	23997	2454	1245	1106	9582	26828	32578	41058
4.65_566.48		[M-H]-		566.479	ESI (-)	4.65	9990	418	5079	1620	1058	6056	1051	313	5591	2652	1229	17825	16307	11218	7163	1302	9801	6998	7257	14457	5224	15185	47208	10210	1331	11539	7708	2031	10397	10725	1485	1062	6498	4585	7580	21112	2253	1566	4577	5381	21091	21143	31856
8.22_708.65		[M-H]-		708.652	ESI (-)	8.216	214899	5985	31609	32932	35915	124234	26030	4020	5429	9073	5069	48684	77495	249549	383766	56514	138078	157323	170880	677912	567232	75976	6356	77263	30848	48919	105101	16577	117628	213593	33243	105526	452651	52210	655623	1051862	37176	18985	46625	112404	226467	785916	591828
7.78_692.62		[M-H]-		692.621	ESI (-)	7.784	148823	16991	58641	20366	25674	65505	23733	20303	1851	22715	21063	161297	166572	373392	94420	9974	54622	131853	126895	174482	190510	67528	37882	60253	33725	121699	62485	14600	53691	95846	58283	46531	89895	54058	170885	243166	16037	10536	8203	132470	126358	313214	219698
10.44_876.80		[M+H]+		876.798	ESI (+)	10.442	1312	2652	274	233253	411456	3018	255643	1102980	49196	5456	51138	44657	391	755358	491881	170	1417	1534724	1823	4736	1400	6307	60172	873	2234	171644	339	14758	4015	33017	408215	569829	559228	4722	68145	1776	1810	11776	302834	356824	505907	449750	547
5.89_582.51		[M-H]-		582.512	ESI (-)	5.893	314220	36971	249945	99826	37699	302114	36839	13937	40651	181701	25742	342924	313902	324747	244042	169820	344057	250758	275018	291747	223117	318443	171965	299305	157333	225047	212532	151578	273285	251069	62853	29827	239738	209085	281064	335933	238398	135060	122870	291231	339652	226422	344126
1.41_991.67		[M+H]+		991.672	ESI (+)	1.411	14	2957	1563	21983	30	13	43	1.32	223	15912	10769	101526	1357	35842	18	1.32	52	419	789	27958	1.32	3269	310287	18	32	37106	35717	7029	208	49	56	51	1.32	40519	23	1100	1.32	1.32	39744	76342	100051	9755	2437
7.07_660.59		[M-H]-		660.594	ESI (-)	7.073	6562	2665	3676	1567	1172	44416	825	570	1479	4068	696	19938	13685	23375	6803	1148	1596	5490	14407	10780	804	17158	8842	6998	199	1988	4789	763	6519	4887	414	1425	6847	1159	8088	25272	987	640	1146	7799	8412	5121	29200
5.06_718.54		[M-H]-		718.539	ESI (-)	5.059	1384	60	4509	4065	435	2.43	2.43	2.43	995	128	753	3416	576	65124	776	465	1861	4437	2637	2505	1095	24312	8926	2302	2.43	2438	888	3743	1090	187	2.43	135	2217	1287	1283	5181	385	576	11037	37640	60235	14014	6675
7.74_716.63		[M-H]-		716.63	ESI (-)	7.735	6815	2157	6887	2932	1780	3031	1576	401	254	2958	2713	11144	13617	15756	7271	1626	12626	7140	11181	15091	15088	6724	2904	13912	3865	9626	7294	1972	10917	15536	2679	4667	7090	6047	12340	17571	2313	1819	1099	7449	14460	14539	25940
11.21_922.88		[M+H]+		922.883	ESI (+)	11.213	16.89	16.89	16.89	24893	2248	16.89	8271	17229	16.89	16.89	2298	5872	16.89	22578	33949	16.89	16.89	3189	16.89	169	16.89	31393	7616	16.89	16.89	18893	16.89	16.89	9562	18695	15732	5721	30690	16.89	42614	10479	16.89	16.89	9630	26581	22721	66678	16.89
10.91_876.84		[M+H]+		876.841	ESI (+)	10.91	7.67	7.67	7.67	264130	393265	7.67	182071	7.67	7.67	7.67	7.67	22693	201	340166	160585	7.67	7.67	560022	7.67	7.67	7.67	7.67	7.67	7.67	7.67	215478	7.67	7.67	7.67	110410	325229	200114	343978	7.67	81709	7.67	7.67	7.67	229484	360543	308326	7.67	7.67
5.83_804.56		[M-H]-		804.557	ESI (-)	5.827	3.21	3.21	5401	7189	3.21	5598	6720	28468	8298	4642	3450	10744	9857	7385	5000	3.21	10699	6764	6628	7703	5639	7922	11219	5706	26468	7272	6900	3593	6373	7506	15593	9171	5287	3551	5481	7040	3729	2776	3.21	6991	9189	3.21	9184
2.79_667.49		[M-H]-		667.49	ESI (-)	2.786	63599	34418	58940	57658	5275	63974	38091	53041	11068	53134	4863	74761	92339	79602	88985	52793	75293	68048	53213	73889	89986	65828	65586	66930	39879	72816	58687	24502	87764	80536	60293	791	83939	48382	91382	89065	50538	50717	40779	89615	73506	75158	84530
1.97_385.24		[M-H]-		385.236	ESI (-)	1.974	721881	610234	545698	174513	45344	730646	40116	94615	97953	710850	122461	679465	672769	645061	582730	602274	707467	666919	518563	668711	663560	660082	675945	701554	431167	590197	665957	427537	674991	536459	100110	76928	622022	627715	631900	689895	699994	323920	289129	498142	585894	681516	687909
2.11_657.44		[M-H]-		657.441	ESI (-)	2.112	66871	25265	29666	17012	461	61916	3528	2451	436	28486	837	116982	96144	120269	103449	6111	75771	64898	19412	85292	103804	22969	85160	71786	24050	58591	31064	6737	97458	83538	15341	284	75343	13901	110166	104459	16595	11868	8146	86101	72612	113480	108237
1.32_526.29		[M-H]-		526.294	ESI (-)	1.318	5198	1032	7098	595	4186	1526	63	117	4731	4216	1264	12965	3019	10572	3567	3792	6558	3231	16484	9267	4884	12311	1297	6072	745	7543	20283	6532	3082	3611	89	3331	4556	5483	2505	6887	4217	11141	6733	6860	15034	10027	12080
7.75_678.60		[M-H]-		678.604	ESI (-)	7.753	9788	1515	4316	3134	2224	5100	1517	1529	286	1925	1637	9991	11156	21350	6376	890	9609	11325	7970	11240	12300	5445	2679	10498	2686	8105	4658	1289	9609	13000	3285	3850	6166	4035	10828	15533	1395	1029	754	8051	20175	18800	28462
1.98_711.46		[M-H]-		711.458	ESI (-)	1.976	54935	47355	40780	4864	397	55593	365	1450	1398	57050	2634	42327	52050	44959	39708	46461	55752	51201	36121	50142	50153	49374	47661	53151	26952	42383	50757	26419	50078	37522	1636	1013	45298	49956	46085	50204	56818	15597	12024	31763	39813	46222	49405
2.42_387.25		[M-H]-		387.252	ESI (-)	2.423	560593	262909	140913	45950	4760	441274	14503	20983	32538	237250	29633	522550	481244	317659	336426	310487	632008	430916	139666	195480	285915	372361	409790	461634	120782	223260	304822	57492	358517	330360	24246	5896	249987	177605	346451	615955	189819	78398	121638	129270	360837	397938	316360
7.68_690.62		[M-H]-		690.616	ESI (-)	7.676	11175	1115	3961	2920	1404	2622	1837	972	207	2393	1547	11315	8415	11615	9262	1059	6409	7288	7833	10084	9344	2746	1500	12527	2840	5812	6988	1170	9509	16126	2386	2527	6932	5173	9776	12395	1988	868	1553	6095	12428	12064	15566
8.06_806.60		[M-H]-		806.597	ESI (-)	8.063	8597	4489	5887	2000	2278	10207	1034	1279	1132	3125	1545	8065	8820	8828	5398	6712	11633	4802	7315	9805	7506	7412	2138	8836	3263	6668	5720	2738	6405	8342	2121	3018	6043	5736	8309	10185	6028	5457	3217	5158	9164	8951	14301
10.85_902.86		[M+H]+		902.865	ESI (+)	10.849	6.73	6.73	6.73	85364	125682	6.73	6.73	6.73	211115	6.73	35666	6.73	6.73	252893	6.73	6.73	6.73	535016	6.73	6.73	6.73	20983	57865	6.73	6.73	89452	6.73	6.73	6.73	10736	6.73	122798	176577	6.73	57667	6.73	6.73	6.73	90317	135534	130844	6.73	6.73
8.02_690.64		[M-H]-		690.638	ESI (-)	8.015	5102	1081	989	8040	2507	12000	3136	10295	171	609	3239	9269	627	35882	12227	934	2881	36818	6266	4.62	1417	17525	4.62	3293	85	2730	6133	1628	4744	4494	11157	4456	9451	894	12294	9772	2171	2574	1934	6265	7596	25880	5392
6.04_649.50		[M-H]-		649.505	ESI (-)	6.043	3.58	615	125	3199	2319	82	4926	9698	2728	229	516	11324	696	28609	33095	58	164	4720	56	825	259	206	3.58	110	372	9037	40	349	1183	5104	10734	2097	16317	262	5228	899	59	516	6786	23410	6333	15993	244
5.61_1572.19		[M+H]+		1572.19	ESI (+)	5.607	18632	784	2358	6564	28880	66198	1318	13249	1969	194	1049	70666	118456	125461	27367	30	69219	28698	9293	51948	52265	6580	24661	27624	14204	18474	22225	775	21980	19386	4318	41196	11859	244	43965	95495	218	57	5934	24272	48471	128499	124923
7.33_679.61		[M-H]-		679.606	ESI (-)	7.325	59617	5425	37719	24853	5502	99339	12744	3.58	4291	29329	6612	245030	100393	300139	79830	23495	208359	104224	59538	93638	44391	40413	12450	73010	20924	50729	82655	8163	68134	103632	11442	8594	97974	37836	78172	160103	23043	11772	11739	109902	157468	196553	199419
7.64_668.58		[M-H]-		668.577	ESI (-)	7.644	108343	15408	77417	31777	14543	142538	18250	4822	8868	62805	16951	173108	129315	192531	77854	50567	316506	70165	119001	165977	102018	55396	7486	105278	28609	84444	124234	21397	107536	127980	18376	25885	103650	108644	95049	147038	51628	25421	26472	102937	123595	171468	235755
4.75_1612.13		[M+H]+		1612.13	ESI (+)	4.748	5713	42	300	111	6709	190	3.06	85	2141	45	245	4124	19237	10029	1724	3.06	9301	6756	790	24477	19467	852	3937	7950	2182	7258	7882	194	6254	1036	377	19595	3439	3.06	6744	24212	3.06	3.06	945	1448	5278	23478	71643
10.87_878.86		[M+H]+		878.86	ESI (+)	10.866	6.23	6.23	96	59559	6.23	6.23	64545	6.23	111673	6.23	6.23	9917	6.23	74762	53013	6.23	6.23	164201	6.23	6.23	6.23	14290	82292	6.23	6.23	64593	6.23	6.23	6.23	6.23	74164	67291	79690	6.23	25238	6.23	6.23	6.23	52289	84515	72343	6.23	6.23
6.65_650.57		[M-H]-		650.574	ESI (-)	6.65	14640	1464	18177	12737	752	36308	2962	600	4550	20738	1514	146730	86029	25462	25024	4178	161033	94951	11785	114423	19889	37206	75194	84613	18893	49824	15393	4000	77068	109610	5403	1847	10455	13410	115579	50430	10181	3476	3137	33075	193712	18717	313833
2.93_281.32		[M-H]-		281.317	ESI (-)	2.928	4.18	4.18	4.18	4.18	4.18	4.18	4.18	4.18	4.18	4.18	4.18	4.18	58612	4.18	4.18	4.18	4.18	4.18	4.18	4.18	66136	4.18	91303	28004	4.18	79130	4.18	4.18	57588	132215	4177	4.18	4.18	4.18	38177	71438	4.18	4.18	4.18	136114	4.18	4.18	4.18
4.89_1564.13		[M+H]+		1564.13	ESI (+)	4.888	47931	8304	9151	8213	56737	13189	1308	731	19212	1778	1325	28116	104879	54624	20160	1782	71157	31312	13107	47583	49866	22561	47517	58540	16235	33957	109604	9987	38435	10871	4886	72131	28246	1485	33666	107510	1823	108	12383	13086	36138	130879	104556
7.39_680.58		[M-H]-		680.576	ESI (-)	7.39	470688	113485	388973	121170	66222	550922	69090	27578	26361	315569	68185	590114	500546	640517	451620	245037	847063	322411	455018	617159	390130	397615	54508	445768	211852	368005	343687	249112	521083	384215	71649	105266	432649	398289	484673	665387	569900	338093	99160	377444	507086	432712	778853
1.60_480.31		[M-H]-		480.31	ESI (-)	1.602	9522	55830	53029	110457	18413	6363	12574	4997	32378	95936	90194	166232	46209	137085	11790	11574	26623	32059	50007	97965	14464	63868	346943	17089	22661	120869	100939	79091	29441	12021	18761	23191	19857	146045	17784	46423	13286	19990	131966	189222	213382	80472	52290
1.63_905.56		[M-H]-		905.564	ESI (-)	1.629	290	591	3196	435	228	44	26	2.57	883	2212	685	156817	4446	30727	707	319	1559	1855	289	21763	1991	4120	16807	1286	166	28138	23727	939	1071	600	2.57	681	724	2490	1145	3788	32	104	15720	27355	18122	29730	8608
0.84_319.23		[M-H]-		319.229	ESI (-)	0.837	329657	258916	389330	233311	4027	454627	29050	15630	8762	91594	5886	716109	433705	892464	192569	334294	1202794	681178	358475	403307	262523	878449	2583145	889022	291162	160861	85463	67438	648774	144954	47601	4017	364685	129243	380052	1194718	128406	90557	89930	556020	1590275	1375163	1427440
6.71_650.57		[M-H]-		650.574	ESI (-)	6.713	84557	7775	30390	12737	6610	36308	7659	6719	2080	20738	3979	146730	86029	131848	57967	6809	161033	94951	50563	114423	61634	68844	27207	84613	18893	49824	27182	13678	77068	109610	17302	11514	59361	40111	115579	208219	29053	8813	5169	95306	193712	182521	313833
3.02_269.31		[M-H]-		269.312	ESI (-)	3.02	42574	3.13	3.13	3.13	33	77484	44	48	3.13	3.13	3.13	3.13	139110	3.13	3.13	3.13	41655	37444	3.13	3.13	190311	3.13	134236	75697	3.13	3.13	3.13	3.13	172130	178550	3.13	39	3.13	3.13	195509	173282	3.13	3.13	44	196404	89693	3.13	81770
7.43_681.58		[M-H]-		681.578	ESI (-)	7.43	255844	62753	206074	27940	35973	261297	35344	17262	12768	161353	36533	314135	143545	327334	234816	115682	265621	174810	244771	317090	210121	215425	15997	137723	106196	101511	183842	121959	121714	221783	41623	57531	221236	208397	256212	327761	274151	156935	46668	213412	129936	233441	240796
0.82_295.23		[M-H]-		295.231	ESI (-)	0.825	381667	273036	1007831	1881390	11448	487491	190108	43670	12314	62641	9852	6137675	1751216	9539123	1706587	148314	1840219	1755675	347652	1968234	1246610	965864	3084888	1566602	528078	485649	85638	53711	3215273	1225256	556503	13800	1857575	94248	3827347	4738625	95882	446043	243860	6607040	7596504	8566766	6494428
5.15_1526.02		[M-H]-		1526.02	ESI (-)	5.147	1611	2.36	106	2.36	10131	189	2.36	2.36	1097	30	24	5350	7519	8168	2287	2.36	486	1886	64	17688	19609	45	2.36	3736	116	4003	2030	42	8895	2265	2.36	32627	2164	40	6661	17634	2.36	2.36	1019	1005	549	21198	109788
2.11_611.51		[M-H]-		611.508	ESI (-)	2.114	50724	26959	28409	22777	3113	49002	13152	11281	3559	29206	5410	44927	53162	45635	46361	16920	54702	50651	24204	52697	45548	28360	54036	52262	25773	48308	31891	17944	46809	56738	20719	1979	57242	20285	43369	52569	23772	20271	18800	54446	56781	45570	47692
5.11_887.57		[M-H]-		887.566	ESI (-)	5.105	737	2020	4119	14061	151054	1083	2537	7779	1362996	4260	51348	390027	250116	127983	1120	224	165778	8519	26394	1818	2535	85429	8100	1086	2587	63329	352276	5389	4506	2080	4363	83203	800	2638	358	3998	1040	190	73036	12831	36572	161351	4203
2.79_661.47		[M-H]-		661.473	ESI (-)	2.785	76330	9812	53398	55512	1531	78701	11648	20740	2868	36322	1310	111384	112375	114633	109204	21923	94331	81735	23668	86749	106058	85661	90971	81240	12767	87363	39310	6281	105404	101614	41630	327	99364	20061	114690	107465	24407	20349	12596	110918	93746	114220	103907
2.86_611.53		[M-H]-		611.526	ESI (-)	2.858	3068	1427	2618	18731	134	6358	720	797	809	2010	124	308879	34512	259180	99786	418	4825	6000	5667	11285	19851	17102	13471	4227	593	61774	1780	108	33453	48477	4108	40	39400	755	108270	47863	723	854	928	93263	21024	172313	8814
7.65_698.59		[M-H]-		698.589	ESI (-)	7.646	55936	14802	18586	14081	8894	424829	8023	8996	18716	25046	4454	195679	138558	113842	62479	24448	9595	39200	58747	83594	6255	73545	76963	66354	1824	13855	41884	3623	49596	56560	4454	10166	70131	1985	61220	174936	1505	3802	14408	83213	48114	28856	134307
2.75_611.53		[M-H]-		611.526	ESI (-)	2.746	2029	10289	4412	73407	439	2953	8434	11300	12467	2747	430	294411	22242	346288	98382	2865	4303	3824	5089	5671	12383	29485	4437	2265	3810	58897	4589	863	16008	36682	28219	187	38937	1396	64909	26938	1802	2669	5639	164194	22385	137195	3919
2.30_557.45		[M-H]-		557.455	ESI (-)	2.298	830	2.55	357	486	2.55	1947	2.55	30	2.55	245	2.55	72651	10155	35452	15863	115	3951	1110	221	1582	4146	1117	1196	977	2.55	3386	324	2.55	12279	7109	198	2.55	3309	29	11416	9980	2.55	2.55	2.55	12914	3421	50406	6018
1.98_955.68		[M-H]-		955.677	ESI (-)	1.976	45052	28673	23917	1411	31	39215	32	355	390	38970	651	21232	35889	23941	19763	28360	49940	33390	21508	32236	30776	30610	40070	40801	16261	23486	31642	14958	31625	18525	403	222	27806	33251	27217	35588	37408	8020	5664	15054	22263	26859	35663
1.41_1013.65		[M+H]+		1013.65	ESI (+)	1.411	0.33	1474	1062	12828	35	41	0.33	14	164	8770	7217	42021	745	17207	17	0.33	51	30	617	16600	21	1742	97761	60	33	21070	20104	3765	144	18	24	30	0.33	23899	27	583	15	0.33	23264	36444	42300	5673	1455
7.32_656.56		[M-H]-		656.561	ESI (-)	7.319	81412	6423	45026	15400	7276	75748	9721	3253	4207	42122	9144	122293	87461	117906	49159	33823	139476	44982	60875	82109	48246	46031	11129	80774	23652	39399	83640	17351	63876	80802	12710	12831	57546	47015	55829	100271	39074	16828	14860	54644	72362	74598	112393
0.56_343.25		[M-H]-		343.249	ESI (-)	0.562	7593	18248	60285	134385	219	2222	4085	599	424	507	100	791468	110838	171020	77299	10444	213085	32064	19037	67301	12308	124362	19242	42963	29296	8980	465	625	83514	97367	30128	512	70126	1913	116818	323778	1547	8952	3400	493421	399232	1729424	578813
7.94_692.62		[M-H]-		692.621	ESI (-)	7.944	126966	13383	73532	37653	8875	183134	16401	6101	11182	72796	10552	186047	150161	197967	95815	85378	275019	103984	95103	177090	98302	114114	10686	122285	44873	83627	99329	28946	121637	115645	22632	18867	107304	66618	122583	190417	78958	45042	31015	132166	164023	150352	245291
4.98_1538.12		[M+H]+		1538.12	ESI (+)	4.98	30381	21715	18931	24219	38871	21606	30480	15746	13537	3305	8716	36356	39599	39671	46107	823	45991	43845	26211	37995	47872	11223	37859	35044	50441	42805	42674	7176	37780	40545	32499	45049	32721	4378	50139	42655	988	1704	30056	34911	43061	42871	38316
5.96_1304.05		[M-H]-		1304.05	ESI (-)	5.965	56629	323	12390	514	10057	111530	1.7	71	6007	194	259	154395	202023	175317	66375	383	140220	36374	20991	129720	85133	30234	4507	88182	4171	44723	50134	4151	93614	53889	83	8674	33938	2186	106547	231506	2554	111	16398	43441	50730	120233	290360
10.84_881.79		[M+H]+		881.79	ESI (+)	10.84	11.96	11.96	11.96	174636	73044	11.96	27579	76758	24387	11.96	72649	17813	11.96	48195	80538	1265	11.96	124502	11.96	11.96	1692	15839	44348	997	11.96	33822	399	11.96	7309	29759	108846	29321	190260	11.96	25814	6742	11.96	11.96	11.96	37317	145928	171326	11.96
10.90_921.88		[M+H]+		921.875	ESI (+)	10.9	32.1	32.1	32.1	19085	32.1	32.1	1872	30379	2760	32.1	32.1	10696	32.1	5907	18029	32.1	32.1	2277	32.1	32.1	32.1	4258	2782	32.1	32.1	1578	32.1	32.1	32.1	32.1	19281	32.1	20323	32.1	2024	32.1	32.1	32.1	1863	3643	33924	31423	32.1
10.78_825.78		[M+H]+		825.777	ESI (+)	10.784	12933	5333	6042	83622	31923	8565	130171	688188	4978	9695	8535	183847	6216	346425	388858	20986	7050	34138	3902	2361	33485	330896	9885	22746	592	303588	4163	5256	182732	55348	157386	79862	128961	6956	446411	259825	3400	5569	176774	223401	56765	62559	6765
5.46_1520.17		[M+H]+		1520.17	ESI (+)	5.457	44470	3308	23570	41100	110200	44364	17176	9650	109999	13739	6787	188682	188441	82650	28739	6681	164705	75573	53801	100344	48734	56623	120821	45747	22253	67247	71820	6402	49901	65201	27292	84821	24980	6549	35161	97275	6116	2710	55135	55863	115798	160599	223461
8.06_706.64		[M-H]-		706.636	ESI (-)	8.064	803904	121622	216844	98580	62748	777767	73212	36743	18308	95691	38878	340526	405944	917773	253816	341265	544520	793844	399831	418318	362328	330243	107782	417110	105668	273458	295887	79549	306153	474986	152946	84597	511788	244012	375785	672915	255667	215931	103737	429644	1163214	904492	916625
5.59_764.52		[M-H]-		764.524	ESI (-)	5.595	49898	2285	12421	3084	210001	42246	268	2844	384084	1635	4158	128719	218033	100542	148344	3875	114809	50168	11802	108005	238338	15116	15765	67520	6998	95602	241187	4092	184555	97011	1449	226611	80931	3194	135738	367919	2983	2092	86918	23299	25012	335800	279866
5.52_812.61		[M+H]+		812.615	ESI (+)	5.52	240658	35753	78246	75074	204509	262862	16862	57168	102336	23750	40594	71938	346918	278605	117238	27214	238224	139932	132336	227246	199472	194738	149350	264304	66577	137328	120320	131731	142041	62904	36360	171227	148966	41419	143074	293904	48181	14452	82717	103621	167033	428387	353905
0.81_343.23		[M-H]-		343.228	ESI (-)	0.815	84248	38575	55610	15563	736	65192	3157	2244	2454	17251	1480	143736	105056	262646	42730	38895	358566	151738	112427	221973	129321	134596	559141	313855	83932	47108	19649	14800	162384	44742	7427	1249	89815	19361	74024	311037	9596	18819	22156	145526	385384	376105	741434
1.46_554.35		[M-H]-		554.347	ESI (-)	1.461	3412	28140	21030	31544	6478	6463	3577	2033	16595	34438	34338	75757	15576	56440	5361	6258	11913	9893	25509	36979	5189	35445	156407	4669	6668	43730	34402	25950	9521	5068	4727	6921	6956	46639	5773	17732	5554	14714	38814	66305	82449	29348	19549
7.78_668.58		[M-H]-		668.576	ESI (-)	7.778	135314	16109	64729	9407	20177	63188	16997	17479	1809	31105	21055	143342	120169	133903	77051	12476	59417	82833	134556	152121	121477	53682	27701	153171	29226	41289	78749	17988	33283	173844	31554	36202	78250	61548	123714	161270	22006	14612	7667	77524	59999	119415	227765
10.89_902.84		[M+H]+		902.845	ESI (+)	10.895	7.15	7.15	214	61001	130096	7.15	61906	478898	113643	7.15	7.15	26026	329	209789	356305	189	7.15	512574	7.15	7.15	7.15	20644	35540	7.15	7.15	81290	173	7.15	7.15	37827	359024	105092	144894	7.15	7.15	7.15	7.15	7.15	66726	122323	105302	243145	7.15
10.82_826.79		[M+H]+		826.793	ESI (+)	10.817	6	517	403	98669	6789	667	37890	74151	4164	959	5521	31986	608	28099	147090	6	579	37977	6	146	6	29384	3158	1405	6	43956	352	400	68339	64680	23933	9006	141057	519	204952	88141	6	6	12999	43111	114508	141264	6
8.66_694.64		[M-H]-		694.635	ESI (-)	8.66	119705	20810	31066	9844	16701	66751	16658	12041	3724	10003	9714	50101	34971	118608	48496	37438	25116	46424	51319	49909	74006	55026	8350	44488	17002	12245	53707	16267	27661	54620	25778	22809	62881	32358	37725	128765	38166	13927	19493	77108	46183	101819	80600
8.35_634.62		[M-H]-		634.615	ESI (-)	8.35	166862	8335	31184	14895	18688	89334	28437	16492	2448	8638	16150	80811	50778	263290	131016	13726	31991	138560	95537	148385	103872	45455	9821	82468	16233	23936	95997	11544	33643	85027	57836	30676	91672	32466	54568	185988	14238	6999	17473	60608	127142	169019	117807
8.21_684.61		[M-H]-		684.608	ESI (-)	8.215	113217	9152	27982	24821	8144	141007	18062	3199	5641	12109	4631	47467	70202	134607	146940	71324	126875	16087	171662	390353	200703	83021	5070	41922	34140	18967	116692	19352	92799	136091	11625	21395	254464	58857	194636	582316	40104	24502	42379	39771	86098	162123	258494
0.60_325.20		[M-H]-		325.202	ESI (-)	0.598	5392	2963	5312	62706	19.85	19.85	3663	19.85	19.85	19.85	19.85	85207	12108	190004	22386	19.85	18016	7762	19.85	7470	3941	7265	7254	7166	8848	1944	19.85	19.85	12241	28653	8200	19.85	10205	731	16789	24411	19.85	1107	1225	79787	86511	130120	54021
7.41_707.60		[M-H]-		707.596	ESI (-)	7.406	108709	27802	96338	28235	17552	125053	16382	5814	7335	74150	19269	116898	111758	129474	102720	60980	170343	71264	103483	128126	91232	92502	16189	102058	50149	80705	77234	60761	120864	87208	16476	25033	98124	97723	109436	142120	128980	84806	26889	87428	106191	91842	155435
2.76_635.50		[M-H]-		635.502	ESI (-)	2.76	64921	13046	26450	7021	475	51353	2041	2733	5484	84529	4099	13071	28220	15200	33107	32471	64058	39818	45619	41180	35455	70880	67125	49062	9113	25797	31958	19693	50463	18327	3751	150	33098	46634	34986	62371	75315	31908	9955	8336	27750	28478	58534
1.17_502.29		[M+H]+		502.295	ESI (+)	1.17	152	756	34030	15.17	6337	20477	15.17	15.17	11854	627	722	53039	34393	43641	6707	1388	2750	6412	7090	48850	10296	8487	18393	3661	15.17	40095	160212	7134	6383	2984	15.17	1982	4817	10900	7554	23918	15.17	1172	13430	15533	10268	29261	20628
0.65_311.22		[M-H]-		311.224	ESI (-)	0.65	133329	83307	310675	2671161	3910	43384	126925	26957	7617	6759	2878	3303880	581753	4674979	1017606	32676	696323	639075	68627	437405	216488	376942	1073120	468139	245888	85209	11165	12230	703671	964761	505331	11366	682723	15639	1327633	1433440	18441	44883	41615	2347374	2014728	5150084	2839856
2.78_883.71		[M-H]-		883.707	ESI (-)	2.783	20749	1526	12356	13686	122	21241	1895	3919	286	8122	113	39875	36695	37936	34109	4030	28471	22036	5035	25920	33502	23342	25570	22571	2032	25193	8816	943	32712	30647	9503	2.92	29738	3792	37129	35151	4932	4052	2090	36188	28248	38540	32314
1.66_359.22		[M-H]-		359.221	ESI (-)	1.663	146470	5462	30404	14435	2244	47655	5194	4465	3108	16278	1552	156586	185916	154254	391674	14799	120607	144587	7663	85682	214404	26805	125479	147399	7361	92724	29737	3985	198380	110873	15357	1058	121676	8231	301087	265256	10549	8902	9155	87342	95949	157703	176466
8.19_711.63		[M-H]-		711.63	ESI (-)	8.19	23942	2407	9359	14192	2390	31928	4782	770	1737	6430	1780	23247	42610	29261	56362	17825	65496	15542	38723	81166	41252	20190	4107	19211	17529	6773	27885	5317	56926	69606	3984	5503	54080	13873	40904	118337	10059	6426	11229	16964	46941	38019	114597
7.22_871.69		[M-H]-		871.691	ESI (-)	7.22	6261	31546	8779	18466	35408	9556	12463	8408	29443	3470	39192	3661	12388	25251	1907	5681	8317	7427	8143	7631	16554	14728	8344	2857	12660	16590	13354	13753	13525	2481	12404	29659	5734	10711	6151	8308	3568	9964	16664	4830	13292	34133	17631
7.43_656.56		[M-H]-		656.56	ESI (-)	7.426	76620	18698	41674	15530	10467	25415	9423	10032	1266	29329	8938	78225	69621	67157	41937	14631	68566	49605	60542	75855	56878	45960	13987	76862	24857	49446	43038	14981	50372	77796	18187	16692	42164	39339	66725	76286	23125	12606	6830	60213	84046	74623	104399
0.53_353.23		[M-H]-		353.234	ESI (-)	0.53	49232	25586	73345	206158	865	70367	3523	2876	2519	10983	1198	120354	66396	735481	28697	73764	400177	93744	22091	219096	23249	254460	201860	120944	38835	14213	10993	19760	69992	37945	13894	4413	59167	16356	35789	218686	14898	90529	39758	331929	918203	357594	283702
7.82_931.66		[M-H]-		931.664	ESI (-)	7.818	3218	4291	2187	5014	4763	3369	2266	2037	3752	1255	3734	1479	2324	6160	1968	2810	3853	2989	2082	2275	4924	4057	1049	2532	3802	4259	2389	3072	2769	1124	2652	4824	2237	2069	2120	3327	1160	1884	3863	2642	1832	6403	2953
4.89_618.51		[M-H]-		618.511	ESI (-)	4.894	35047	94	1138	36	1566	36476	108	27	3040	13913	414	9593	2743	3210	4221	1389	1640	6406	24221	3824	2228	32713	1206584	25960	183	3337	10469	3544	6532	9117	31	332	4510	789	12263	6336	8193	1725	3400	167	26627	2402	5545
1.86_335.22		[M-H]-		335.22	ESI (-)	1.861	602268	32520	350516	240533	17269	603154	71024	136752	86191	303718	15641	1025789	856648	928399	896865	365286	641278	543015	86824	552546	699563	744098	333442	628031	20644	662861	234274	20657	889984	792499	216180	5279	792424	90676	808714	921978	47824	66168	152181	858596	689285	948936	744070
9.70_834.76		[M-H]-		834.757	ESI (-)	9.703	16874	2347	9715	12522	57	14738	2049	1131	253	7994	1349	226506	50116	133927	129536	2250	73465	34207	1116	47486	27559	55587	3691	65472	7657	23738	5236	320	73501	57494	13724	82	16134	3776	97606	107059	6471	636	746	135728	112570	30962	138187
2.31_672.42		[M+H]+		672.422	ESI (+)	2.31	1674	113	273	535	255	885	715	372	117	138	136	40417	20596	8956	13267	0.68	1649	2211	443	4056	6471	2295	2369	2978	433	13059	75	115	17819	12656	504	520	3028	57	14518	33628	0.68	56	205	3549	13175	23971	14539
0.83_377.23		[M-H]-		377.231	ESI (-)	0.826	12982	10479	33278	63189	656	16462	6818	1967	747	3126	584	194649	52852	301183	54107	5990	59448	57371	12465	71866	38604	38724	104860	49959	18467	16507	3477	2557	96470	30795	19760	741	60829	3677	119516	140710	4345	15988	9717	195364	231121	234642	189132
1.75_409.24		[M-H]-		409.236	ESI (-)	1.751	584538	174273	174722	12653	10434	417056	5582	14294	30367	341207	41180	350858	436869	283663	260856	157362	591217	440827	263515	569166	547508	292160	487796	579912	180413	337254	358087	153256	441909	199248	17317	26071	375523	214753	353912	529520	119911	78249	108342	227043	307576	486043	589586
7.43_654.56		[M-H]-		654.561	ESI (-)	7.43	206813	51881	114543	41418	26924	69043	25772	25868	3076	81166	23350	217817	187201	191305	117135	38213	190405	139237	168017	213718	156560	127775	37032	207339	64943	137853	120005	40678	139869	206031	46367	43341	115532	108628	182316	203569	65723	33216	14844	168942	226445	204307	281053
4.76_703.58		[M+H]+		703.576	ESI (+)	4.757	54562	97040	80145	229493	125995	62956	196506	73378	132778	83427	388397	35466	24661	126845	34426	58345	30918	64120	94622	24919	48518	263755	21589	27640	81238	88905	39538	122690	119709	24044	64665	88261	56412	81264	60393	47541	49389	76539	133255	39363	107450	116624	34140
7.65_722.63		[M-H]-		722.633	ESI (-)	7.646	31526	6306	8016	8415	4205	308245	4728	4750	6989	10741	1862	125684	85085	107342	38220	9922	7569	43620	32936	53419	4865	35213	56638	40604	1238	6983	20445	1797	28612	36062	3249	5823	38047	3333	38256	133906	3482	1726	6015	56614	45568	23753	124805
4.89_594.47		[M-H]-		594.467	ESI (-)	4.895	44892	103	1744	76	1329	42467	257	53	2917	22997	656	6585	2034	2218	4751	2049	1432	5993	30620	3992	2287	28268	628097	30612	232	3467	8834	6022	6357	8015	72	226	6153	1271	12701	4643	14303	2824	3383	256	14824	1474	4040
1.98_635.51		[M-H]-		635.508	ESI (-)	1.977	57076	26967	24555	10669	2622	54393	2020	5077	6960	45861	7098	41521	44735	32975	26377	29471	51580	39106	25209	38073	35979	39331	54779	53822	19991	27926	37609	20755	40557	26553	5755	4403	30456	33240	32901	51072	39021	17392	17736	21399	29902	45381	49260
8.18_648.63		[M-H]-		648.631	ESI (-)	8.184	27669	1190	4458	10394	5383	16203	3854	663	1096	2940	831	13276	25307	31694	51080	8151	45796	44292	23051	89331	73074	10232	2047	26782	8627	18369	13977	2508	43479	71505	4366	14005	61428	6974	85387	140024	5302	2750	6399	14001	84669	103255	200311
4.97_1540.12		[M+H]+		1540.12	ESI (+)	4.966	20322	8936	11704	14374	27637	13650	8987	6361	11105	1289	4287	35717	38034	32292	26554	718	34236	27286	10095	29553	31977	7957	25644	24044	29085	27872	40157	4558	24868	24622	18769	29705	20693	2392	30881	41503	874	308	14734	17351	28017	38908	43490
8.35_680.62		[M-H]-		680.62	ESI (-)	8.348	53479	3376	10658	5678	6882	27913	8673	6154	917	3571	5960	66004	17653	80170	23003	5425	12633	26627	30826	49917	33526	16819	3491	27819	6246	9658	31559	4836	12873	28111	14949	11378	31131	11213	41526	55983	5949	2801	6366	19011	34094	52044	39645
8.05_646.61		[M-H]-		646.613	ESI (-)	8.055	159825	19121	33465	16229	11015	170154	11285	6070	4383	16785	6256	56117	63900	170604	39952	73869	94371	118090	71736	73442	54999	56470	15455	64064	17562	45151	59105	15657	48848	77858	23474	14109	99341	37162	54445	109819	47718	46623	21202	67789	171873	171077	154446
7.22_653.54		[M-H]-		653.536	ESI (-)	7.225	1752	12826	1750	177650	18326	4024	91690	310815	34475	4567	8970	222350	9096	933519	274521	563	2653	64081	3012	2527	5296	22012	53154	2048	12576	154532	5268	5439	14528	78986	289664	21546	193757	3194	142593	14158	2196	5031	58384	316768	217286	471594	2644
6.00_1330.07		[M-H]-		1330.07	ESI (-)	6.005	37414	52	3931	101	4575	84423	1.73	80	10622	87	143	84902	38471	46082	12616	83	60470	12324	10230	53978	29659	34348	131503	45181	1411	12702	24772	2412	25130	23683	46	4266	10752	786	42029	66804	1322	45	8185	12199	24170	82137	150978
8.26_720.65		[M-H]-		720.652	ESI (-)	8.26	47938	3149	12395	13518	12764	142984	6445	4397	4611	13537	4154	46985	50749	93520	31760	8045	44958	72450	51641	69291	26173	31289	5487	39848	8871	22294	19610	5705	33834	44956	8948	20997	32911	15857	29939	77584	12269	5298	8282	39199	76111	107567	147989
7.34_630.54		[M-H]-		630.545	ESI (-)	7.34	150929	8646	45718	20730	12425	54811	14457	9969	2558	48698	9299	176219	73049	100565	89588	29873	70604	81865	80613	147343	77255	51672	13761	163905	48690	53875	85105	28288	55597	150353	22043	20679	78737	61055	106247	153422	61816	15942	23549	74927	66392	94656	92634
8.12_646.61		[M-H]-		646.613	ESI (-)	8.123	60747	19121	14409	3901	10615	25684	6507	6567	1025	4466	3208	15622	15829	86191	12996	14742	22547	35954	29744	22360	32690	29160	3648	23865	5094	23656	18070	7163	10476	16465	23474	13126	30624	18813	25960	53710	19350	10702	4732	21830	45633	91745	40550
5.46_644.53		[M-H]-		644.534	ESI (-)	5.463	21899	349	1365	0.79	1064	45844	269	119	5068	6625	567	1164	1048	310	2028	3225	1694	1789	9099	2157	1071	23845	184145	9649	257	2002	10842	4624	2606	1896	105	302	2727	887	3121	1783	12654	1365	17698	294	4161	751	2037
10.82_920.89		[M+H]+		920.885	ESI (+)	10.825	5.15	302	436	104990	6124	5.15	60036	26650	13972	5.15	10781	105518	400	26632	90894	5.15	578	55185	5.15	614	5.15	18318	5503	5.15	254	15144	431	5.15	8917	19209	43392	18986	108160	5.15	40863	5425	5.15	5.15	22576	36335	103834	83916	544
8.08_684.59		[M-H]-		684.592	ESI (-)	8.076	174909	53415	79465	29313	27694	122513	19560	20491	6810	39885	18897	123625	130064	156935	87939	93373	155386	81299	119029	151429	121520	101678	32177	125545	44649	87260	103693	36525	107973	154574	35332	40342	112502	89864	125255	174193	79632	54471	38814	97717	166175	166482	230876
2.96_357.28		[M-H]-		357.281	ESI (-)	2.964	133863	25449	36744	7884	1533	189988	3500	7224	12937	58239	5979	163141	297822	118988	434877	32251	197611	123654	52231	211677	388649	119970	97570	129080	4223	47661	41544	16743	405373	184104	7316	1481	197873	40892	405908	866646	33207	19583	8823	33642	114253	102453	346538
6.72_626.53		[M-H]-		626.53	ESI (-)	6.72	94807	8210	43696	9826	6871	30896	5978	5452	3746	31556	5512	102411	84229	82511	40496	10748	151046	50949	63199	122796	66821	63647	40464	93420	20573	37669	36080	19688	76904	87690	11832	12266	41944	55565	84307	144374	39783	13664	4743	61564	107161	103350	215025
7.35_592.57		[M-H]-		592.568	ESI (-)	7.348	114248	5130	25454	18025	6410	37776	12097	7611	1196	23932	4138	102118	49796	130381	90970	13709	130378	151242	55804	147020	55356	32029	10206	130295	31986	48298	55960	13246	39087	74329	19968	11907	68306	33627	110593	172353	33337	7601	13365	82597	87623	133829	124716
4.80_864.57		[M-H]-		864.575	ESI (-)	4.798	22660	9980	9497	5366	17650	22986	3599	3809	10388	3212	3869	28758	24288	23688	16800	6518	22876	11142	18135	12156	18417	27583	29941	20527	11793	14172	17018	13824	12394	9139	5508	10379	11836	5018	19028	27556	11401	3399	10727	5380	10766	28863	16570
8.20_696.61		[M-H]-		696.613	ESI (-)	8.197	48713	2623	11621	10326	5647	12082	5959	3642	627	15259	5525	40789	31289	46121	15839	5038	43250	1104	14381	40786	39578	8050	3063	31180	6247	16840	35719	3985	23865	25895	5973	13400	33424	30612	11119	33832	12947	3745	5201	29737	18898	82261	53590
10.86_902.88		[M+H]+		902.883	ESI (+)	10.864	5.61	5.61	5.61	5.61	133087	5.61	75858	5.61	163660	5.61	5.61	12447	5.61	5.61	123851	5.61	5.61	5.61	5.61	5.61	5.61	27402	67501	5.61	5.61	87459	5.61	5.61	5.61	22751	242255	5.61	197301	5.61	5.61	5.61	5.61	5.61	5.61	5.61	5.61	5.61	5.61
3.15_333.28		[M-H]-		333.281	ESI (-)	3.151	105612	63294	36437	17695	2311	203406	5793	4836	26112	73113	21886	58432	200605	93557	166371	101555	120751	87873	105997	78333	87637	421524	78956	83147	16961	37464	25078	27205	144090	78716	6877	1975	87627	69321	139193	363190	153605	66775	18085	28555	78503	79774	142349
6.84_678.56		[M-H]-		678.559	ESI (-)	6.842	27746	9445	29395	5273	3928	22460	4931	3.28	3.28	13221	6019	43496	41479	63571	28124	5457	80838	14122	33317	28335	28728	13898	2788	28086	10756	31198	14600	14458	25624	14974	3886	7168	28648	32770	24586	59068	29109	21513	3010	18480	20145	42967	42333
6.73_676.59		[M-H]-		676.588	ESI (-)	6.73	30931	2573	19594	6946	1894	26332	3295	778	970	11021	2735	87543	42489	139920	42319	5194	88303	31722	26172	43259	28186	19916	6538	29210	10089	23392	27743	10143	42582	32108	2932	3097	38626	19483	45269	105378	27115	10695	4142	30637	65284	72387	117653
5.76_795.57		[M-H]-		795.574	ESI (-)	5.765	5811	4352	6202	6079	5650	5490	2405	2346	8606	6002	4898	8892	3679	8127	5974	4398	6423	5380	8339	5528	3577	11528	6609	4716	3350	4346	6196	6669	5861	4518	2586	4863	5678	5227	5514	6957	6333	5940	5932	5561	6881	6057	6500
7.30_655.56		[M-H]-		655.564	ESI (-)	7.301	154398	9118	75768	27617	14721	110145	19036	3.48	6481	69468	15819	200553	156479	186081	93567	50832	209357	83664	104451	146259	87416	75008	19824	156542	48047	66936	129716	31909	120634	152244	25180	22644	98502	83297	107744	177842	70355	27295	28387	103252	132157	130217	200001
1.28_602.35		[M-H]-		602.346	ESI (-)	1.285	2780	24101	27300	14579	9554	7046	2401	1226	28081	5421	6879	23465	26470	45612	4122	2145	2988	4904	19450	79540	5904	14842	51428	3400	4039	35602	41280	15135	4113	1457	3466	6580	5401	21113	4966	30858	1423	1124	17658	22380	9699	30553	21786
7.66_682.59		[M-H]-		682.591	ESI (-)	7.655	21950	1943	9491	10577	3230	20541	3950	1931	2337	5447	1829	11055	17394	26622	67465	5625	40548	14249	40405	88639	48122	13629	12233	10494	15183	6355	24214	8231	28970	51231	2732	7332	46726	13052	48757	139978	22953	8549	5964	11442	17424	36183	133107
1.22_578.35		[M-H]-		578.347	ESI (-)	1.218	9840	165338	17675	116889	8735	21626	5105	10768	10646	6084	3217	164413	88060	213357	15275	4078	26135	18203	40314	101971	26347	18509	12460	18652	51857	24621	51171	3992	12455	19495	50806	19484	15718	11591	17817	65146	1626	4179	13717	90550	47270	94376	111977
7.76_670.58		[M-H]-		670.575	ESI (-)	7.761	49195	6258	24085	5829	7763	23128	6082	6989	707	12629	7952	54285	44853	51669	22120	5925	32269	30608	49393	56156	44001	20900	10930	56612	8494	35676	29281	7326	20160	63445	11675	13642	30623	23042	46354	59370	9314	5403	3382	30297	57311	45699	83092
8.36_672.59		[M-H]-		672.59	ESI (-)	8.361	261640	22714	81279	11429	42345	134463	44261	31398	6448	12677	44679	118688	50106	257111	69623	34773	36537	44744	181897	107183	193500	100498	7863	84266	20999	28773	195175	32300	36608	111393	25159	68016	170828	81376	85044	245666	36653	19345	46861	42276	51330	213325	98909
6.15_584.53		[M-H]-		584.526	ESI (-)	6.146	31642	1406	15259	6701	2363	19294	2102	512	2139	7919	734	19378	24176	23544	30401	8001	36767	17130	34848	55705	30743	49201	12716	25389	13424	13850	30820	10863	35013	38099	2911	2236	33609	11383	39838	72294	22570	8429	9859	20300	38453	16880	75926
0.84_317.21		[M-H]-		317.213	ESI (-)	0.839	110921	82014	42779	51467	944	32329	8275	7218	2358	14016	1215	84478	64616	217726	245334	37458	454809	95913	29275	46282	139123	161590	271225	251285	47532	14403	17885	11057	30509	1045928	33692	2113	33114	13695	28009	91093	11920	9985	17001	137911	119257	194590	169369
5.60_809.59		[M+H]+		809.589	ESI (+)	5.604	103573	14852	31615	52587	100690	154632	22902	81705	37500	7084	16753	157362	127075	156200	124875	2155	153366	106655	73516	148691	131386	61241	110446	117555	84297	102933	101015	21091	101607	106585	40678	110399	87339	9635	135542	139922	5565	5964	56818	108426	133178	132096	141371
5.37_776.54		[M-H]-		776.542	ESI (-)	5.371	15.63	15.63	15.63	15.63	17870	15.63	15.63	15.63	14199	15.63	15.63	907	26284	27097	15.63	15.63	1885	15.63	15.63	39361	24537	15.63	15.63	496	15.63	6244	6691	15.63	2277	4163	15.63	21242	15.63	15.63	3708	18877	15.63	15.63	15.63	15.63	15.63	30397	49703
10.78_947.91		[M+H]+		947.911	ESI (+)	10.776	1398	213	227	1.59	5606	276	15486	6447	9326	76	16424	2109	1.59	10041	1997	83	662	57136	70	1128	870	653	6328	917	204	2346	135	1.59	1125	2707	11129	1.59	79997	1.59	1400	1145	315	121	1.59	2970	70704	66416	1.59
0.69_309.21		[M-H]-		309.208	ESI (-)	0.686	31357	29528	115345	828595	1000	7618	90464	19120	1474	1346	667	1618385	248759	461938	578936	7979	278054	129812	18510	131397	45967	192224	110775	133442	105302	24558	2924	2792	147317	810098	264405	2406	206853	3547	330994	451459	4424	14090	10638	687087	434820	2538358	1168981
5.50_792.56		[M+H]+		792.558	ESI (+)	5.505	147833	3151	23270	2645	132694	82602	304	2972	91024	1686	7119	116144	241677	273640	119374	3113	81891	105249	24829	649162	390289	33774	11983	225275	12891	112437	69516	21891	215064	89288	1678	341110	131912	5557	216912	408490	7307	3169	48308	67788	45569	502383	1221132
8.22_686.61		[M-H]-		686.606	ESI (-)	8.217	41983	3078	14296	23187	3762	50102	7599	1577	2372	5227	2657	20420	22495	50059	109138	26504	34558	12341	69076	162755	75111	30391	3786	14214	27932	13967	46663	8000	42190	66294	6026	9158	100725	20789	77472	239560	14823	9379	17202	26280	28296	62658	116119
8.19_686.61		[M-H]-		686.606	ESI (-)	8.186	41983	3078	14296	23187	3762	50102	7599	1577	2372	9510	2657	38334	75440	50059	109138	26504	110423	26339	69076	162755	75111	30391	6827	35098	27932	13967	46663	8000	104152	144118	6026	9158	100725	20789	77472	239560	14823	9379	17202	26280	89985	62658	229918
8.32_721.62		[M+H]+		721.622	ESI (+)	8.321	3.98	3.98	152	7283	211	3.98	3458	3.98	3.98	3.98	1989	1570	3.98	11968	812	3.98	448	3.98	3.98	300	3.98	383	5734	3.98	2437	40	3.98	534	3.98	450	2305	98	1428	3.98	1001	396	160	153	355	5229	9937	9649	1985
10.49_901.80		[M+H]+		901.801	ESI (+)	10.491	1791	3548	1954	109973	314018	6207	142042	137905	46755	6517	42584	29190	784	327041	274165	126	2418	1075985	2272	6779	2045	4637	46641	1149	3320	130281	327	15682	4318	25061	51672	288951	458052	4643	49783	2149	2243	16908	199641	237407	265014	254093	761
8.62_734.67		[M-H]-		734.666	ESI (-)	8.617	40051	6796	13798	9393	8064	34614	5486	3313	3664	12885	3738	32627	32786	40964	28416	16402	64355	36269	21763	47012	24934	35410	7492	39043	16658	24354	15120	7422	36499	35707	5828	9990	27270	18511	28363	62150	20285	10688	9923	28207	63426	42957	87309
7.40_728.63		[M-H]-		728.631	ESI (-)	7.401	32630	7671	26728	10188	5996	38899	4864	1790	2506	19696	6471	38733	36956	49803	32132	14522	53760	22577	29354	42836	31979	30297	4802	30752	14545	26008	23333	16234	39624	27614	4558	8948	28262	26470	34404	48157	35870	20491	7746	25966	35093	34197	56173
3.20_876.55		[M+Na]+		876.551	ESI (+)	3.198	3.96	63	530	3.96	3.96	406	3.96	151	3.96	3.96	78	2549	3392	3982	3080	3.96	4054	1199	183	1788	1079	944	2616	1355	65	782	339	3.96	939	6639	3.96	77	1387	3.96	991	4121	64	90	3.96	2363	1309	3091	6075
7.64_695.60		[M-H]-		695.596	ESI (-)	7.64	28472	4653	21680	9693	5065	35802	5405	1253	2870	17576	5605	41605	31423	46988	20731	13759	73919	17894	31118	41376	29368	15701	2817	28101	9029	23125	32326	6309	29323	32747	5177	8079	27084	30893	25215	35787	15994	7941	8371	26492	30800	44414	56845
7.73_695.60		[M-H]-		695.596	ESI (-)	7.729	26529	5020	21672	7283	6190	30190	4920	4949	1244	10840	6556	36188	32813	37102	23031	13759	34404	21035	40633	42987	32974	16759	8003	41891	9206	25435	21974	6065	25446	45306	8352	9934	23574	20143	34029	45551	9941	5889	4205	21893	37930	33329	62106
7.19_629.49		[M-H]-		629.493	ESI (-)	7.194	1093	6872	1168	59261	10504	2498	28803	110343	17095	3120	4761	93178	4733	297935	96303	163	1846	16363	1892	1704	3070	11997	18496	1387	6449	50337	3589	3509	7431	26974	90607	10210	65395	1901	44600	6703	1473	2732	23890	100416	56812	129203	1462
3.86_832.57		[M-H]-		832.57	ESI (-)	3.86	1491	1596	4036	10463	1796	731	5196	766	957	145	29	31951	5835	34722	5059	387	9441	5231	2010	4487	4273	2959	9844	5137	6497	1875	2156	318	5230	9961	5967	3598	3695	398	7252	13421	261	426	5312	10491	28668	30723	22840
2.52_355.27		[M-H]-		355.265	ESI (-)	2.522	83338	9642	15503	2801	779	159103	1108	8753	11235	38964	6225	21020	256090	24344	115855	29458	89354	66501	20395	42293	59291	129870	71669	76873	2056	36448	21122	8488	145523	17437	2488	626	61823	25364	81346	256132	17249	9096	8971	7760	50822	36328	67710
2.44_508.34		[M-H]-		508.342	ESI (-)	2.443	6876	21703	19239	39506	6956	6670	3229	5926	5139	67063	48945	32321	19410	104000	5109	4429	16743	15717	17439	29047	5698	45465	171156	11153	9391	43043	16961	43843	11999	4115	6111	5770	10250	58051	8001	13088	7078	13076	37851	97820	102795	56318	18025
5.61_1594.18		[M+H]+		1594.18	ESI (+)	5.608	6610	491	483	3358	13339	22624	665	7161	681	31	1011	16892	25555	27377	10532	2.25	20252	8488	3754	17093	19464	1767	10255	8338	2975	7809	9224	384	8675	9453	1934	17538	5065	37	15742	21688	98	2.25	3494	7463	14709	27623	22493
2.77_298.28		[M+H]+		298.275	ESI (+)	2.768	42094	16426	19122	11892	885	37776	4044	2664	1203	17996	1588	67660	54146	65251	60321	5773	44934	42622	13117	52920	66652	14409	42351	42111	16017	33089	21006	5222	55914	44705	10831	787	45929	8866	63511	61605	10191	8416	6027	44327	39366	64518	70737
5.07_557.46		[M-H]-		557.458	ESI (-)	5.067	2714	3145	3106	16538	449	12919	3706	304	429	1150	219	30453	10125	818101	15978	1089	29376	6016	1088	26915	41294	3781	14403	5746	10842	4528	1629	448	21446	6087	3061	369	6109	1470	29454	82939	1930	8454	2444	399392	109133	65739	51559
7.93_683.60		[M-H]-		683.596	ESI (-)	7.93	277408	73990	370977	222345	46443	559387	120057	15337	59595	393796	109704	588717	494646	591453	418659	213736	681431	363247	276272	557658	416415	492140	84557	464625	298247	396242	320205	144049	444338	441039	145599	87384	221904	354652	445129	541760	422386	105759	99061	444730	479396	296554	613741
2.58_583.47		[M-H]-		583.471	ESI (-)	2.58	57697	2852	11687	2208	631	75530	1309	3248	8847	35839	2630	19045	38303	18623	12053	106609	78924	17514	3167	7149	8786	74436	71440	19306	2297	9138	14818	2239	16808	9816	1654	549	16593	6318	12052	22254	5905	3304	4846	7755	8516	22337	10990
5.50_793.56		[M+H]+		793.558	ESI (+)	5.495	73670	1741	11520	1353	66142	42544	200	1593	44251	445	3411	57016	120096	134179	59440	1659	41620	51634	12403	356635	196246	17334	6309	110828	6438	54943	35254	10051	106602	44185	790	170633	65368	2880	106840	205748	2364	1324	22755	33213	23305	255057	626942
1.64_368.32		[M-H]-		368.318	ESI (-)	1.638	68182	510	15693	1450	254	29100	169	49	2014	14429	700	74663	102262	88942	89296	11146	60721	15307	11080	107362	60408	50356	404474	98746	528	27380	36615	1754	138416	91359	117	410	46844	14629	71128	275772	4399	5137	7145	44892	43020	165335	339588
4.81_836.55		[M+H]+	XOBVZXPSSBHSRZ-YTWBPVBXNA-N	836.547	ESI (+)	4.809	35242	19458	13127	14756	91349	16425	3.62	3.62	121805	1343	17030	42073	150429	163792	70896	12003	10017	48451	12826	629232	192337	19520	12581	51015	35642	101876	38782	40736	113816	78440	11115	232174	36163	12718	81056	79255	8841	19298	69440	89527	38593	185961	703853
5.12_717.54		[M+H]+		717.541	ESI (+)	5.118	26256	1395	11006	67.23	55502	21595	67.23	67.23	22305	67.23	67.23	51414	21898	29683	24568	67.23	30359	29428	7689	15980	21417	3177	8076	17350	7947	25672	45120	67.23	43350	35866	67.23	23289	20260	768	23182	19905	67.23	67.23	29694	10596	33293	65562	37562
1.42_354.30		[M-H]-		354.303	ESI (-)	1.419	116377	278	17218	969	415	70500	420	108	3182	17358	594	37088	141247	84625	145126	26864	81416	22438	12015	112999	56343	72057	6583	165000	513	20052	52746	1819	256095	193056	276	195	87072	12392	144967	481092	13328	9260	4939	37121	88937	137756	374889
6.74_652.55		[M-H]-		652.546	ESI (-)	6.735	36192	3555	26385	6892	2564	32252	3389	3.17	1105	17021	3692	69857	42964	98481	34113	7889	91002	20007	32270	49623	31425	19538	6317	34189	13420	20248	40401	14155	43395	28189	653	4490	30337	26422	35929	81448	40381	15321	4918	24293	40046	46823	87015
2.11_361.24		[M-H]-		361.237	ESI (-)	2.114	950616	794455	809465	679412	64839	937284	297169	218032	72000	817532	100001	934462	1003234	937619	956901	408509	945358	943059	708581	975075	974705	771310	982138	957710	753067	941205	848245	447591	983917	988361	657197	42811	977746	636245	937984	995305	706251	582351	479120	1016504	937062	913642	927116
7.31_618.58		[M-H]-		618.582	ESI (-)	7.312	27141	1666	15101	7306	2107	36904	4274	935	1696	11313	2718	89685	37918	82731	21538	9479	80645	35376	22556	35254	16611	16736	4260	27677	6831	18566	31542	3613	25936	37723	4505	2928	27836	14273	24917	57706	9827	4856	4130	27715	52345	53112	73239
5.45_1542.14		[M+H]+		1542.14	ESI (+)	5.452	21021	1959	12689	16689	37438	21629	9580	11176	36466	8126	4570	44638	42923	27975	13586	3813	39158	26498	24994	34524	15968	26289	39426	20790	12625	28442	30141	3647	21450	26975	13549	31278	12258	4091	15772	30479	3735	1989	25245	24955	32722	32895	41806
2.79_282.32		[M-H]-		282.319	ESI (-)	2.787	2.61	2.61	2.61	2.61	2.61	2.61	31682	2.61	2.61	2.61	2.61	2.61	2.61	2.61	2.61	2.61	2.61	73884	74465	2.61	2.61	2.61	2.61	2.61	2.61	2.61	2.61	2.61	2.61	2.61	2.61	2.61	2.61	2.61	2.61	2.61	2.61	2.61	2.61	2.61	2.61	2.61	2.61
7.98_709.62		[M-H]-		709.617	ESI (-)	7.983	193073	57826	158519	53729	53984	236292	47372	21556	56478	110426	46753	125610	112767	233285	106634	182317	206776	84725	168004	144746	140057	187762	18025	100040	76012	87172	172478	98131	107476	88077	55463	67217	178267	152765	121600	191975	164296	138323	102272	131339	108946	200079	105462
1.67_527.41		[M-H]-		527.408	ESI (-)	1.668	22082	123	5601	2846	36	7455	80	245	159	830	21	19176	36598	24610	42372	1342	18479	23709	371	13949	27259	6382	22842	24916	153	20215	3589	73	38778	15307	2474	2.08	21558	376	32216	36728	348	265	578	17373	21120	32488	28612
2.11_739.44		[M-H]-		739.444	ESI (-)	2.113	16704	12338	12768	9564	607	17390	3110	2296	510	13050	929	24950	21208	25804	23405	4757	18436	17713	10462	20616	22756	11107	19758	18211	11756	16915	13223	5470	21575	18566	9119	322	18573	8815	22764	21437	9779	7815	5792	20110	17858	23738	21536
6.72_677.54		[M-H]-		677.537	ESI (-)	6.723	396	7799	1314	42843	14727	3447	33194	66862	10548	1801	3398	86755	9571	349837	233768	204	1910	72077	1010	3658	5014	2924	34456	1028	6087	96240	839	3602	7576	41591	110712	12678	134156	1111	83023	5230	696	4164	29794	228136	67196	241132	636
8.28_696.61		[M-H]-		696.611	ESI (-)	8.283	10594	2892	810	3.19	255	112613	274	461	5802	1000	3.19	3.19	3.19	45239	3.19	14012	3.19	3.19	39757	3.19	3.19	27142	3.19	3.19	3.19	3.19	3295	5312	3.19	3.19	3.19	484	9963	2876	3.19	33832	13286	6343	8071	3.19	3.19	3.19	3.19
9.79_860.77		[M-H]-		860.773	ESI (-)	9.794	35359	781	5738	2769	517	10411	3095	3709	1223	898	756	63439	10049	300497	47124	3716	8595	8880	2555	7988	20754	43908	5736	7360	1013	3869	1889	699	6285	14481	14683	657	52321	2503	24081	45708	8355	2307	3580	134159	18083	100197	19237
9.74_860.77		[M-H]-		860.772	ESI (-)	9.738	9390	365	5738	10598	183	10411	3095	1762	1223	2807	670	186201	57700	170040	104047	1646	40807	29947	1129	18029	20754	43908	15469	25854	2458	19027	1078	376	42596	48813	14683	401	17578	2503	64727	45708	4130	608	1297	134159	90588	37419	57047
5.94_1254.04		[M-H]-		1254.04	ESI (-)	5.944	20782	49	4678	454	12578	26479	2.03	63	23907	191	241	138995	58716	47876	20815	773	68540	14625	10830	33813	20192	10010	3211	27697	1858	21939	19873	1544	29406	49979	68	10038	13403	1080	31758	100246	1712	344	10688	20938	33006	77336	124291
6.45_821.62		[M-H]-		821.616	ESI (-)	6.453	19499	8974	21999	22502	20138	31165	8106	6748	22434	18244	16898	20943	13240	21814	16578	11429	23160	14129	33907	14428	12871	45735	27932	13843	11437	15739	12887	24276	18801	11955	5181	12552	14962	17993	17934	22759	21944	21703	17300	15858	20999	20502	20957
5.45_623.50		[M-H]-		623.502	ESI (-)	5.454	30421	71	2018	238	1465	65637	341	169	5456	23220	1037	6228	1945	2171	5917	5303	1712	4470	15707	4424	2373	29434	125617	23662	567	3119	8488	10491	6331	6697	191	220	5681	1598	8649	3305	22904	3931	12438	650	8392	1445	3959
7.55_654.60		[M-H]-		654.605	ESI (-)	7.555	25005	4.12	4.12	12776	530	1519	6392	4.12	4.12	4.12	4.12	20856	26714	33121	57812	742	18979	38565	31392	89203	31626	7742	5006	26878	14034	9355	25325	1088	48691	112291	7080	8268	37472	2514	47381	137599	1152	4.12	6694	13837	92661	64784	207591
1.20_602.35		[M-H]-		602.347	ESI (-)	1.201	9219	73890	12891	40215	6790	10647	1653	3862	15930	7683	5854	11747	37923	46180	6424	8713	16331	7712	26615	34152	10901	29232	6636	16088	15648	13081	27022	8019	7294	5289	12446	7499	12000	11752	6380	27484	3974	9680	9010	27591	22551	41297	35967
4.89_1586.12		[M+H]+		1586.12	ESI (+)	4.888	16557	5396	5166	2850	9614	6038	385	666	4108	570	970	6362	15347	10444	8829	406	18462	7198	6133	8691	9653	9893	16864	16627	8701	8186	18886	5648	9603	4679	1498	8164	11560	1368	10579	15103	759	45	5564	5577	11377	14143	6311
1.86_605.41		[M-H]-		605.41	ESI (-)	1.861	14105	191	4568	3009	37	14257	551	1216	730	4032	2.73	107399	47646	66927	56833	4984	17467	10892	722	11258	20079	24613	4871	15861	67	16970	2608	70	56553	33335	2281	2.73	29012	760	33576	70311	291	572	1412	45652	19749	76693	26838
10.80_934.90		[M+H]+		934.899	ESI (+)	10.797	5.46	117	5.46	69042	5293	5.46	37134	75146	6611	5.46	9353	42515	5.46	17345	43143	5.46	5.46	39128	5.46	5.46	5.46	4388	3798	5.46	215	12600	189	148	8454	20351	64295	14063	72681	5.46	49599	5399	5.46	5.46	19937	26114	68167	55398	5.46
5.40_757.56		[M+H]+		757.556	ESI (+)	5.402	41741	9504	39066	36383	44539	36676	7259	3294	64561	24096	21116	73344	25597	11376	37178	15355	5894	30143	70999	38932	11747	92994	10099	3443	4947	18941	48658	37597	14762	17125	3995	8016	34232	22634	41456	9171	34658	28021	39058	27291	11454	46911	8449
8.11_710.61		[M-H]-		710.613	ESI (-)	8.106	35283	15730	17635	3935	8080	28233	4923	5893	1696	6903	4648	30315	17823	34201	10434	14436	21890	6548	26741	37522	31564	26366	8794	35476	7639	12219	17277	9422	7510	37091	7819	10883	24624	22217	34554	46811	22684	12541	5848	18106	11191	35991	8457
2.98_663.56		[M-H]-		663.557	ESI (-)	2.98	1579	949	750	5026	35	3612	216	64	621	1128	42	95177	46557	94279	55735	432	4910	2750	3192	4104	8701	8659	6449	1728	262	19397	483	242	15550	31657	703	29	20305	449	66707	19358	866	559	590	35176	9751	57774	4515
5.02_687.54		[M-H]-		687.544	ESI (-)	5.024	13482	24415	22227	53202	29545	15662	14977	17870	34427	27270	66639	7849	5213	26920	9679	17701	8852	18164	21628	13326	12319	48554	5008	7146	16087	23706	10050	38162	29372	6914	8991	43666	14997	23144	15146	10766	16055	25850	31850	13337	19803	22408	6942
5.11_582.47		[M-H]-		582.467	ESI (-)	5.114	31035	425	1482	379	1187	23488	242	52	2128	12601	814	9182	2885	8377	7626	2327	3359	6028	17010	4179	3327	11968	701641	25036	775	3091	13891	4010	6777	9531	177	251	6771	1373	10798	7549	11697	1485	8640	3971	15789	4023	5895
6.76_677.59		[M-H]-		677.587	ESI (-)	6.763	13669	1289	8823	1554	930	12260	3.11	3.11	3.11	5097	1721	19194	8006	106785	12164	2483	18531	7651	11456	19249	12840	8463	2145	6206	2473	8312	12226	4388	7986	6475	3.11	1164	15685	8892	10934	44354	12374	5046	789	4716	12248	33391	21359
5.22_668.53		[M-H]-		668.527	ESI (-)	5.22	20878	201	728	2770	876	25600	2426	386	9379	10599	1243	2100	1123	7206	1591	3151	1355	2555	5402	2254	1002	30300	1126696	14954	473	1259	17892	3724	2144	1424	1392	641	2261	583	1653	2112	3899	800	5203	4342	7761	2497	2357
4.82_754.55		[M+H]+		754.545	ESI (+)	4.817	89019	4877	53624	29518	86860	113717	23094	33263	242703	12450	24465	209477	119517	64297	39076	48324	143665	87266	41185	69668	39023	63985	76290	63882	6179	52654	120429	6517	106314	75893	26510	69386	36619	13612	22881	184783	6837	5838	115325	52333	124896	92486	123341
7.93_806.60		[M-H]-		806.596	ESI (-)	7.929	22680	7105	18463	9692	3192	29376	3926	788	7125	18556	5548	25720	19541	24229	17699	22854	26301	14698	20946	24147	18529	23732	3486	20492	12917	16630	20538	12940	18177	17718	5434	8091	22138	17141	20611	22881	21547	6950	6409	17426	19582	22347	25062
3.79_387.33		[M-H]-		387.327	ESI (-)	3.789	10139	8748	5967	2150	449	34312	629	622	6923	14403	2484	3762	19942	10406	30582	26711	8487	10102	18449	13242	10553	308350	7779	7099	966	4411	1539	7204	20214	7984	798	281	18523	11466	17225	50926	31479	8773	2013	2265	13518	10785	24572
3.63_772.55		[M+H]+		772.549	ESI (+)	3.629	4349	3102	8941	49082	4085	2050	20328	1908	2086	162	121	174856	32225	103654	28493	384	43959	22125	2387	17911	12248	8721	54314	16684	17603	4762	4175	162	16043	82953	19000	7257	11563	130	29079	58164	4.95	178	9411	52062	103561	185642	124392
5.40_620.48		[M-H]-		620.482	ESI (-)	5.396	31028	2.98	2.98	2.98	908	53856	220	65	11866	36835	2234	2.98	151	2.98	464	13563	315	1883	11759	2.98	2.98	65138	547138	13304	2.98	489	14335	12849	1637	2.98	65	371	2.98	853	2.98	363	39443	2331	9973	2.98	2.98	2.98	2.98
1.60_1049.68		[M-H]-		1049.68	ESI (-)	1.602	118	3395	2848	9948	465	69	271	51	1323	9022	7282	17814	2027	13086	192	246	790	1306	2619	7746	261	4031	69831	423	645	10901	8218	6168	934	220	517	871	594	16066	489	1929	219	493	12896	22001	28732	4660	2391
7.53_680.62		[M-H]-		680.619	ESI (-)	7.525	1.59	1.59	5895	8449	129	964	3368	1.59	1.59	2379	1.59	20474	24977	48206	29921	6126	31856	25742	20297	47867	27927	5347	1743	18464	6421	8044	25716	1.59	37406	65428	3179	4172	33213	1.59	26700	126013	1.59	1.59	3976	8916	61122	67531	114212
9.76_834.76		[M-H]-		834.757	ESI (-)	9.76	77032	2347	9715	4269	433	14738	2049	2734	660	2989	1349	66399	8462	253745	129536	8542	12317	10602	4793	17255	27559	55587	1245	14188	3275	4289	5236	598	14935	15977	13724	628	60892	3776	31282	107059	14892	3217	2304	64557	20597	94680	36091
7.67_642.56		[M-H]-		642.562	ESI (-)	7.666	156164	11346	43486	31894	15312	27968	23456	11861	1540	32365	17583	148622	108108	138687	116739	14157	88689	94371	110937	128992	106395	28927	15505	179941	33290	78402	103238	15728	116318	222369	28485	28581	98259	66330	130814	153693	24145	9224	19128	76327	163332	138856	189439
7.07_690.61		[M-H]-		690.606	ESI (-)	7.067	19333	2923	15671	6311	2562	24324	3048	731	969	9424	3885	29306	29187	88213	18886	3719	53407	22256	28583	38439	26218	10216	2239	16969	4905	17432	19669	5846	36022	22043	2494	5205	20243	23239	26446	53679	14661	6082	3181	19623	40991	60627	101258
5.46_596.48		[M-H]-		596.482	ESI (-)	5.457	138309	446	7459	737	4668	283848	940	391	21492	93769	3582	15630	7734	7219	23258	19791	7123	17968	60522	17522	8302	136342	1130935	104239	1895	11598	38055	38125	22193	21418	597	916	23111	4813	32789	12021	92683	13537	47307	1749	40447	5403	14389
5.46_606.51		[M-H]-		606.512	ESI (-)	5.463	15733	0.58	1127	393	691	33824	232	45	2821	4267	489	1921	1481	1178	3086	1155	1697	2981	6523	2506	1328	16414	250392	13021	385	1841	6158	3141	3185	3461	133	238	2662	760	4366	2084	5749	761	5533	316	6172	950	2700
0.56_359.22		[M-H]-		359.224	ESI (-)	0.562	13223	3622	11005	974	62	3471	472	201	268	1612	163	27568	18971	12267	9021	5157	48996	24316	10076	46617	11672	26724	38900	54503	10320	6456	2015	1234	33591	11262	287	172	19456	2392	15436	62007	1187	6481	2796	15285	68316	67172	141067
5.05_741.53		[M+H]+		741.53	ESI (+)	5.05	50365	3228	12318	675	192141	44295	141	1571	96283	273	3138	179622	169047	103162	71144	4724	88581	61116	8872	54773	112444	13248	19606	67469	4576	72949	186968	6729	95576	56013	288	183209	37572	3319	86662	224331	3264	532	69106	20225	25439	162160	135713
10.86_904.84		[M+H]+		904.841	ESI (+)	10.857	340	249	178	91640	50174	6.03	59651	219488	33684	6.03	21091	12111	309	95654	116670	346	6.03	386434	380	745	356	6051	15146	329	6.03	16057	79	6.03	2436	9490	270437	22565	145398	573	5055	2391	232	6.03	54727	84204	49355	77364	281
1.98_812.58		[M-H]-		812.582	ESI (-)	1.983	28040	14049	10722	2785	776	24580	829	1667	1750	26560	2306	20429	18463	19431	12930	13072	33879	17452	11189	20013	17182	20233	49270	25868	7386	14282	16702	8720	20525	10830	1698	1309	12011	19334	15519	23580	20815	5528	5277	11764	26570	23273	22449
6.02_598.50		[M-H]-		598.498	ESI (-)	6.019	119857	8483	52542	15014	6823	78985	7995	3758	49442	101146	9237	85565	19278	35168	29744	39298	71639	47579	86045	73316	37554	221229	923301	88686	30769	39724	56943	51650	43545	66326	15272	6475	53013	52246	58968	37890	96766	51966	37155	49624	86552	49801	76756
0.83_613.45		[M-H]-		613.445	ESI (-)	0.83	471	236	2076	8795	29	551	142	2.29	46	2.29	29	100663	6610	237359	6365	345	9602	7243	395	9243	3212	4241	24214	5827	745	524	59	2.29	22470	2144	553	2.29	8062	2.29	32913	53196	50	406	212	94701	131378	166665	94318
1.77_506.33		[M-H]-		506.325	ESI (-)	1.767	812	7703	11335	9963	3637	3799	1544	775	10918	8741	9524	23630	9735	22116	1681	1765	2633	3878	7198	21039	1724	12462	41546	1153	1896	15268	10190	14096	2269	1496	2259	2436	2035	22729	1863	6620	1773	2466	18018	19430	18213	10036	8245
7.94_711.63		[M-H]-		711.631	ESI (-)	7.938	3	3	15305	3	210	5196	6442	261	3	15574	3	23665	36585	1662	17063	3	26616	15943	3	18963	16296	3	98443	14383	3	15824	3	3	15270	18422	6015	3	3	3	18523	15699	17409	3	3	16298	19741	3	26124
7.70_606.58		[M-H]-		606.583	ESI (-)	7.699	29502	1997	7280	4071	2860	7781	5869	2756	266	2626	2927	33492	23701	50726	26143	2318	9638	53225	21213	29422	21147	5513	4783	18700	2958	14580	17233	2334	24683	26464	8795	5223	20564	10393	29164	41944	3785	1398	3041	20625	30475	44968	33224
1.62_580.36		[M-H]-		580.362	ESI (-)	1.624	6205	53496	12190	75835	5669	15622	3220	8439	17776	10206	4087	28372	43605	49688	5132	9072	17872	9262	29650	36475	8001	24313	17448	9209	17672	12894	13131	6418	5998	10253	32433	5770	6653	12071	4103	15442	2264	4513	11824	50344	24786	32294	43065
3.41_401.34		[M-H]-		401.339	ESI (-)	3.406	44436	32	26688	300	7567	6987	82	48	8426	119399	6236	2928	16203	49415	21690	986	40804	9227	59384	16238	285	85560	1653	30636	72	20297	10791	40174	38553	710	83	2461	37571	90364	34057	5225	29444	67123	41448	14489	217641	49289	18295
3.95_819.52		[M-H]-		819.517	ESI (-)	3.946	8720	23537	4663	5681	9593	3919	3058	20221	12188	4459	1178	9537	40468	17718	22161	1015	25852	11712	3902	22242	18620	9989	1033	15267	18186	22673	5375	2436	20583	6320	12977	45894	6456	2094	9670	24629	1302	510	3656	13251	11666	43001	32973
6.86_566.55		[M-H]-		566.553	ESI (-)	6.861	17800	490	3070	6497	1765	4824	2356	680	488	1812	514	16757	13232	19639	19570	1599	13186	15986	14324	70292	17575	7647	12761	18105	12752	4420	21547	3652	19908	50678	2784	3169	18920	3435	26737	70314	4525	2086	4018	9733	42693	42178	165687
6.05_625.52		[M-H]-		625.518	ESI (-)	6.048	28431	1961	12705	3533	2160	20241	1898	1005	13679	20956	2383	23782	6540	10318	8498	9821	17485	10685	18818	19610	10659	43902	127390	23317	6269	9722	15405	12587	12424	16377	3421	1998	12037	12216	15432	12428	22736	11634	9907	11195	16623	14065	23038
1.58_402.30		[M-H]-		402.303	ESI (-)	1.585	64091	316	7664	958	197	17868	81	2.73	1274	9795	897	39201	45187	57038	31857	7275	32362	7845	5324	48480	18934	23448	229138	63432	341	12231	20762	1009	60429	42694	81	340	21126	8592	28676	140455	3110	3965	4778	35854	27897	58898	117510
2.30_480.31		[M-H]-		480.311	ESI (-)	2.297	29591	16084	61891	1179	4249	19882	165	285	6314	142210	22660	264238	60038	220305	22400	18697	74605	39293	14956	98711	26216	147269	338665	54481	2736	115984	63448	34280	25972	18790	268	6121	38143	78855	37416	49504	10744	26333	54310	148168	174471	208289	75053
8.35_718.65		[M-H]-		718.646	ESI (-)	8.349	43571	4636	14340	5554	8169	24541	8261	5762	1467	4512	7780	27243	18371	45636	34410	6208	14097	11706	30254	23660	32922	18187	3632	26398	7726	10640	31389	6003	14047	25817	9574	12801	27344	13744	37159	44430	6934	3828	8298	15157	19994	38023	33157
5.86_748.53		[M-H]-		748.528	ESI (-)	5.856	28722	109	17607	227	65353	14723	118	19	73419	3596	4853	22384	21908	16109	24790	6550	5614	13964	59762	15273	16374	43219	3150	15976	68	26890	20908	12379	30197	7940	71	26901	22881	8917	29653	45232	19330	4506	41746	4069	11285	37547	30413
5.92_620.54		[M-H]-		620.537	ESI (-)	5.915	50429	22334	50841	32583	14376	45607	17617	8152	18001	49581	16710	51068	40994	49742	49368	49014	44770	45413	50425	50095	46891	50678	32543	48085	42879	45158	48012	45073	49634	51104	24494	15001	48491	49690	50706	47545	53586	45868	37683	50398	46970	39356	44723
7.70_696.61		[M-H]-		696.614	ESI (-)	7.7	24034	5089	3.54	1134	2330	120769	3760	22468	1416	8155	3.54	15480	101136	51436	22577	1187	3.54	25820	32361	9021	3.54	23275	135733	22326	3.54	3.54	12162	883	6752	19546	3406	3569	20722	3.54	21621	57692	3.54	3.54	3206	24305	25154	17009	51904
2.79_743.47		[M-H]-		743.475	ESI (-)	2.786	18919	7171	17040	16930	1536	19712	8254	11607	2871	14677	1428	23135	24034	24070	24698	12160	20995	20264	12523	21571	22849	20795	20174	18841	8504	20986	15971	5782	22994	21661	16009	434	23469	10698	23571	22497	12151	11381	8577	23378	20317	21738	22098
5.39_584.51		[M-H]-		584.506	ESI (-)	5.392	16213	27	571	17	927	39902	143	77	7067	13914	1033	690	486	127	574	4634	726	1525	6396	351	201	35468	735469	8894	89	891	11524	5123	1491	812	24	217	935	878	1010	969	15079	878	5190	1.68	2321	184	711
6.72_653.55		[M-H]-		653.548	ESI (-)	6.721	43180	4364	23836	6383	3396	21709	4063	3.4	1314	16855	3185	57685	41430	74765	33296	7191	78564	24380	32440	53663	32657	26728	9132	40785	11967	21969	28122	12324	40478	38022	3.4	5686	28946	28178	40902	74522	29486	10812	4679	35383	46465	54383	91101
5.00_843.58		[M-H]-		843.584	ESI (-)	5.005	10032	18762	17216	28065	19802	12847	13389	14582	23990	20525	41654	6584	4488	17635	7576	14295	6338	11990	16819	4475	8828	32584	4167	5618	11420	15520	7898	25870	18891	5296	7163	14717	11690	18550	10606	8045	12424	20849	21945	9462	14498	13385	4422
7.67_669.58		[M-H]-		669.58	ESI (-)	7.67	80841	9970	42696	21897	10816	64523	13614	5508	4568	35774	12026	109502	75187	115497	60364	24596	150409	51750	74102	99309	67898	32026	9322	85303	21449	55526	77070	13963	71885	103192	15435	18137	64839	61341	71304	91747	29299	13484	16717	58269	86745	102978	137038
6.63_602.51		[M-H]-		602.51	ESI (-)	6.635	274523	13575	108052	47552	22896	141408	21700	12824	13989	104099	15314	381750	189919	229776	143119	68511	269546	138104	151700	293168	150713	138700	195288	291361	117391	103195	181044	94178	172711	218629	38587	34959	154201	105174	195584	242257	152060	85328	51733	166997	220915	219379	358976
7.94_730.65		[M-H]-		730.647	ESI (-)	7.936	60554	15404	50935	27766	15332	77868	13912	5402	15694	50451	12693	78205	69223	79500	50675	54410	89449	45925	50801	75366	55528	64826	9881	58439	34212	50466	55895	28904	63077	57977	15953	19461	55964	48222	61828	80253	54931	38706	29611	63803	68320	64452	86122
10.84_369.35		[M+H]+		369.354	ESI (+)	10.842	52719	29271	3759	8383	12185	8169	4716	1269	18720	3726	67744	33240	109626	11326	18502	58186	65429	773	22937	45997	78740	149988	36043	48165	4100	19840	1330	8215	45234	14691	1713	7305	11986	17096	31098	79355	3464	2209	6685	11776	16759	33109	117980
5.61_740.52		[M-H]-		740.525	ESI (-)	5.613	14012	2157	7352	1684	117303	32022	594	2410	174228	759	3442	161738	109962	55051	55448	1685	25138	26048	4988	25353	62435	5512	2527	23160	4976	44227	115569	3605	68584	112270	1130	142198	15015	2375	63082	195389	2610	688	59321	9306	12546	83366	69873
7.20_703.55		[M-H]-		703.553	ESI (-)	7.198	1605	69802	3532	28706	12205	2956	37101	174038	11182	11337	14000	17676	9854	86261	7529	640	4574	24510	2265	6341	5645	4344	22866	3225	63202	39750	1823	20985	8738	4660	92579	54316	13854	10305	5153	6614	7260	2781	22850	22109	86607	108995	6686
1.17_524.28		[M-H]-		524.279	ESI (-)	1.168	14968	5211	20182	1264	11889	14592	134	411	18883	3730	3501	23206	36184	52804	9995	9201	15765	15785	74222	88827	36722	39547	4788	25541	2771	26848	84708	19623	15420	9150	420	11372	15566	10408	10506	34937	4492	13742	19243	24548	31731	55479	113443
5.37_836.61		[M+H]+		836.615	ESI (+)	5.372	47974	1108	9838	6019	34047	24529	2134	4966	31652	3426	7647	15028	96105	67992	20639	2705	67412	33033	16167	95701	62252	29708	24335	42537	9481	24172	20378	9006	36002	11914	5250	43175	24605	4532	25470	92635	3238	2662	14628	16354	32194	112982	209289
8.01_666.60		[M-H]-		666.605	ESI (-)	8.008	81412	7681	25716	20241	7622	35783	11567	10744	1341	24094	7199	106244	79099	84724	58265	18614	53539	71079	49679	76618	44780	31034	11516	95278	25508	36099	52102	12509	56534	89664	19806	12922	44794	22979	59790	74664	23200	9128	11682	53939	92695	68155	116961
5.65_622.50		[M-H]-		622.496	ESI (-)	5.649	18090	61	1025	76	541	35591	233	146	9152	13018	1592	2383	1280	785	1294	11895	1998	2409	8203	1489	532	42190	366115	9174	527	1328	12256	4379	2002	1835	54	153	1555	950	1843	1977	16920	1945	11827	189	3974	658	1384
1.98_705.44		[M-H]-		705.441	ESI (-)	1.976	46943	16805	12919	1174	162	42594	152	662	608	34744	860	25176	30171	19939	13857	16571	52130	27729	11889	25587	24363	22911	51474	41838	7751	15715	23110	6309	27698	12500	511	399	18447	20497	21453	35085	27101	3989	3285	9966	16970	30197	37497
1.52_383.22		[M-H]-		383.22	ESI (-)	1.525	57874	21034	8873	1318	1424	40788	520	2291	1556	17345	2201	52614	27906	10628	11922	9593	98009	19397	14477	18257	13528	21020	87720	57080	5736	16165	22011	5612	17986	8022	1844	1418	9808	8036	10603	22375	7422	1857	3602	16582	10767	19723	29219
8.22_649.63		[M-H]-		649.632	ESI (-)	8.216	11833	437	2326	2115	2669	7121	1932	420	588	1273	257	2851	4651	13382	11648	3652	7821	8749	9980	18762	30819	4662	363	4252	1994	2854	6197	1040	6610	11294	2120	6392	25722	3309	14883	60413	2328	1282	3082	6121	12739	44099	32228
7.90_681.57		[M-H]-		681.568	ESI (-)	7.901	269	6633	1231	24219	3497	4050	21439	84468	4706	2436	3601	13558	1212	217177	70103	530	125	6559	2195	2541	4051	8517	7671	3.67	6347	10757	1191	3992	1735	4256	55093	7007	51305	2207	47763	7861	2381	2200	9026	96426	5755	192531	3.67
4.89_1546.08		[M+H]+		1546.08	ESI (+)	4.886	9759	45	633	207	21795	1365	2.02	128	5633	44	39	13477	26888	19338	6881	2.02	7270	8463	999	27006	27261	502	1148	15482	575	10694	15885	444	17664	4466	2.02	41087	7979	46	13551	42070	50	29	3294	3389	4658	45883	78672
6.06_742.54		[M-H]-		742.539	ESI (-)	6.057	42201	4788	45615	12252	154109	153518	1393	2438	160316	7996	10245	3382078	1448105	203202	783653	8969	533544	398112	37571	570546	258798	47722	105093	520234	73100	221891	85901	15572	811810	1527832	3343	139521	48332	13236	1008814	390573	16961	4062	59000	109563	334416	110623	1323937
10.11_942.85		[M+H]+		942.85	ESI (+)	10.107	934	919	221	12491	50274	457	21139	104092	6263	1146	13676	3075	158	53156	56498	89	707	219354	318	4833	216	977	11561	431	1177	19237	103	4804	772	3698	95316	93990	59405	873	7457	268	544	2474	27792	21165	43279	30368	256
10.47_850.77		[M+H]+		850.769	ESI (+)	10.475	1012	641	773	50805	81053	1052	18629	6.51	11486	3877	23886	121277	65	53554	102014	363	273	55977	522	205	896	6051	16566	325	872	76094	378	5183	4903	25167	6.51	14666	62668	1871	58924	1825	536	4079	38776	38287	6.51	53006	380
2.25_411.25		[M-H]-		411.252	ESI (-)	2.245	162180	16277	25955	6740	1611	143368	1942	3376	17812	118749	8721	66039	107975	67804	91226	63650	203831	84155	40689	86509	123186	85519	101192	128112	17323	62838	118710	10773	125227	54519	3824	2704	109264	35623	87345	175372	49268	16085	24357	18082	73289	155980	137205
8.35_697.61		[M-H]-		697.612	ESI (-)	8.345	152505	17766	55135	17623	31825	117540	28129	20819	7039	18089	31070	93659	62176	154769	117877	28896	52838	41153	120067	87449	116776	70835	11653	166613	60247	41688	119092	24504	51162	86275	34131	48669	106875	56505	126129	143993	28958	15091	34193	93343	69061	127111	106576
2.11_959.66		[M-H]-		959.663	ESI (-)	2.113	13656	6631	6989	4734	32	14300	699	424	74	7283	153	27829	21694	27819	24279	1222	16019	14421	4995	18818	24800	5856	16971	14897	6184	13223	8215	1537	21262	17408	3976	2.88	15996	3554	25830	23229	4480	2867	1914	18421	15623	26624	24589
5.50_924.60		[M-H]-		924.595	ESI (-)	5.5	11365	6321	9149	11894	12635	8464	8654	12256	15146	1262	8268	9675	22432	15061	14821	4521	18903	15443	6248	10041	12512	11482	13758	12477	12505	16513	24880	3907	13849	9717	12358	16517	12138	4324	14336	21547	2950	2018	18113	9018	18911	18697	11649
7.22_630.50		[M-H]-		630.495	ESI (-)	7.225	480	2600	517	22797	4278	1071	11643	41158	6871	396	2174	14527	965	111700	35085	194	106	6550	724	732	1360	4663	7291	565	2597	19365	1583	1583	3026	5190	33566	4045	24141	750	17385	2550	618	1311	9337	36507	21679	47995	562
5.85_1328.05		[M-H]-		1328.05	ESI (-)	5.854	42017	82	5241	149	5752	23360	33	1.95	4036	103	128	59448	90646	107602	22982	185	33326	19218	5763	187584	84597	9889	1707	65559	1968	25049	15398	1984	66894	33073	153	10764	26908	720	61590	189048	771	90	6290	22122	14834	143033	506778
5.57_533.46		[M-H]-		533.458	ESI (-)	5.567	732	505	1256	15576	43	2961	1991	274	23	271	52	15558	4218	425846	6959	530	14074	2267	251	8638	13850	3514	4033	2267	1701	2754	746	54	9387	3146	2214	58	2382	414	10500	36224	596	2295	1086	284022	81009	40276	16473
1.65_478.29		[M-H]-		478.293	ESI (-)	1.654	8085	3518	25569	2726	7462	14104	234	360	16045	5922	3700	120061	18585	59161	7857	7618	11257	10805	25646	17075	9029	19487	33840	10517	1663	23790	47309	12504	8222	17664	451	4795	10183	21108	7472	25643	5093	23680	28915	30810	56057	42863	22463
4.10_771.52		[M-H]-		771.519	ESI (-)	4.098	6354	20905	7871	87553	16653	5982	20018	13835	13636	1945	403	30249	34412	29397	14974	597	35646	17206	3355	26025	24123	6036	1193	14828	115695	49221	8133	2277	18040	21323	92996	104657	8827	1889	9070	22184	1034	524	6443	24198	39393	57919	48753
5.65_608.53		[M-H]-		608.527	ESI (-)	5.651	20192	385	6618	1424	1883	22744	559	207	5870	6094	1197	19429	6476	9485	7410	2564	12978	8520	20384	13277	8448	27194	388902	16564	1842	7570	13058	3649	9514	11762	1091	1021	8529	6702	13822	12258	8661	2444	6555	5454	22056	15717	24473
6.04_608.53		[M-H]-		608.526	ESI (-)	6.038	17990	1124	7235	2821	938	11683	1290	839	4726	8743	1343	11695	2573	4809	4375	3016	11045	8125	12795	10060	5733	34097	136275	14097	5708	5862	8581	6298	6358	10412	2890	1062	7731	6021	8660	4495	10075	4246	5292	8663	16519	6450	9077
1.56_380.32		[M-H]-		380.317	ESI (-)	1.564	18604	103	6058	530	201	62899	191	52	1240	7716	339	24029	52048	25250	19066	8665	26607	4693	4252	23738	7107	28274	37350	18470	118	9078	14030	1034	41142	29516	38	25	15038	7763	17534	101373	3103	2682	2415	12940	16596	49500	62435
5.90_579.51		[M-H]-		579.51	ESI (-)	5.899	23571	2055	16590	6217	2579	22613	2288	844	2868	11385	1579	32638	22727	29133	18967	10844	27354	18321	19746	25819	14679	25276	10680	22069	9450	15087	14852	9176	19434	18354	4037	2262	16457	13194	19954	31441	16614	7893	7833	21124	27819	18486	39639
5.92_574.48		[M-H]-		574.482	ESI (-)	5.92	339026	113195	358369	161734	51018	261763	90271	31394	76846	367510	69877	377504	186151	305716	335964	390610	255315	288921	344905	324674	262378	317834	137331	308184	252863	268043	274559	255921	321740	332640	127013	50275	333024	383863	327875	296598	447255	356290	208508	328556	308284	184153	307896
1.42_325.22		[M-H]-		325.218	ESI (-)	1.42	46350	12620	10004	4.42	344	8282	4.42	811	1926	9658	1716	68406	24509	8447	11921	6055	55372	26185	9104	83831	73178	11683	45420	49165	8623	19248	22679	4178	25497	6250	455	1347	15019	11321	25723	34518	5144	2216	3936	6808	14432	36739	134657
5.90_844.61		[M-H]-		844.607	ESI (-)	5.896	27022	20042	43792	70412	59024	136684	37170	22771	143146	32963	31390	125830	255930	60591	58716	29638	227488	87238	57002	76578	55610	98623	107766	58952	52453	65794	63345	22798	82847	91607	26739	43220	25680	23182	86482	90784	20183	19337	45021	64572	122818	51775	155468
10.80_894.87		[M+H]+		894.87	ESI (+)	10.804	5.18	5.18	5.18	38575	1282	632	9315	5466	3520	5.18	3451	11121	821	25663	26160	5.18	4798	11768	234	719	5.18	14792	3244	5.18	145	6842	5.18	5.18	26134	12385	9067	3517	50854	5.18	59397	23241	5.18	110	19653	21016	41964	49546	2509
8.90_1449.98		[M-H]-		1449.98	ESI (-)	8.898	26551	15211	2917	2104	28591	10868	9747	15489	11517	1437	3153	26457	25906	47978	8940	2171	34494	6237	5829	18392	24126	13255	9066	13658	6548	6061	32061	3694	6511	6873	8098	27450	10165	5024	7544	69006	3478	1522	23271	8050	3809	34783	26842
5.56_625.62		[M+H]+		625.625	ESI (+)	5.562	47522	4590	38222	10504	2724	29636	3747	1534	4816	30358	3179	49711	17959	33331	36107	30588	32636	35979	40257	41126	23206	46111	14314	39532	18187	26797	24039	18890	33490	30769	6207	2794	35415	32445	37010	34794	43713	21513	13499	38273	40767	14805	35781
2.18_411.25		[M-H]-		411.252	ESI (-)	2.184	132587	14747	31156	4328	1526	45551	1332	2258	4885	58545	6679	121935	57019	36343	64945	11416	230576	81554	37326	127624	126433	43357	188889	125421	17453	54892	75873	19765	89161	39104	4542	1738	54089	36590	73972	115868	53128	14050	8230	33175	45948	60777	174409
2.57_805.66		[M-H]-		805.661	ESI (-)	2.566	13762	4265	7460	9381	160	8499	1664	2842	561	6313	255	37418	18392	27244	23316	3974	14314	13414	3409	14595	18468	13493	17216	15774	4488	13842	8641	1235	20573	19699	6636	380	16322	2723	24777	23655	4227	2983	1691	20177	16693	27943	20591
3.03_307.26		[M-H]-		307.265	ESI (-)	3.032	734284	72230	204360	147210	10938	1151000	30296	67233	227727	300558	39221	1146400	2213929	926510	827124	913124	1443734	610763	151139	337400	508536	1752200	919637	449730	53106	391475	346406	40430	801343	688041	83959	7204	631719	151877	886616	1673146	212781	110040	130027	482210	627082	1078612	755715
4.84_627.54		[M+H]+		627.537	ESI (+)	4.836	2319	25710	20063	77941	353871	890	16228	28220	193333	18608	88140	284599	236938	194583	5215	750	68195	42310	250367	8221	12457	46014	17476	4821	52292	194059	317317	171935	19763	3182	35988	308039	3043	29039	2701	5522	24422	2268	167121	62709	89609	311026	12421
5.33_1274.01		[M-H]-		1274.01	ESI (-)	5.325	18603	218	5233	123	2868	12573	1.71	70	5861	138	131	42215	32278	30800	11788	461	39686	14831	3553	20051	19301	8065	19440	24581	1233	17811	17990	1078	24513	17609	63	2258	10255	1063	29202	66306	709	131	4434	8203	13842	34750	70971
8.80_698.62		[M-H]-		698.624	ESI (-)	8.799	37235	5082	12119	17981	15592	4502	6509	3293	899	7970	7233	25591	20725	26219	41152	2281	26532	28363	6483	43486	66113	4935	7537	110406	17836	39338	25637	2731	44391	118126	7200	21190	33237	24699	40487	44004	10886	1543	6023	22315	80326	99714	73226
5.84_1578.17		[M-H]-		1578.17	ESI (-)	5.839	9398	2600	8812	12767	21080	10174	8382	8470	20275	7864	3829	35094	29037	15340	8402	3977	28306	15212	14026	13177	8685	15529	28309	9444	8402	15998	15867	3445	11605	18353	10911	14345	7726	4447	8835	14588	4119	2680	16314	15744	25292	20476	19713
8.01_704.63		[M-H]-		704.632	ESI (-)	8.013	42991	8650	19283	15445	8839	21619	9500	6983	1881	17804	7557	45569	41189	38477	34686	14919	26723	32967	31039	39018	29987	18902	10666	47123	22646	25522	32566	11544	33143	47110	13679	13058	28405	19417	34763	37417	17394	7986	11747	30652	42265	35642	46258
8.92_947.76		[M-H]-		947.757	ESI (-)	8.921	83	148	0.83	12187	782	48	27368	25268	39	63	228	409	52	55967	19541	48	32	436771	0.83	91	43	471	1243	59	117	284	37	131	70	15337	161273	1851	1641	165	126	88	80	134	910	25965	3176	4930	77
10.79_946.89		[M+H]+		946.891	ESI (+)	10.786	427	330	51	65926	110308	806	31859	57615	9317	73	8227	11130	418	39667	45720	321	863	14135	2329	1287	964	2900	2833	128	4.29	76005	85	267	109	4191	93825	43867	35896	815	12695	1074	853	218	33278	45265	26504	36923	527
10.83_577.52		[M+H]+		577.521	ESI (+)	10.834	229	5.22	133	51594	24950	446	31638	165732	3246	513	8323	62458	186	104285	34274	70	267	93554	323	368	409	5834	3374	591	190	23602	206	299	2494	9116	88517	33191	54233	563	24294	2113	233	629	33633	41976	53853	51107	265
3.86_769.50		[M-H]-		769.503	ESI (-)	3.864	27399	5642	37300	8547	29527	3974	10494	1614	6970	4010	1789	99329	37878	73253	108905	815	19351	45135	3119	84312	185285	2570	3009	29118	17960	89703	6283	8919	94498	65599	8715	80710	25915	3797	77625	97666	2930	1708	6493	16456	54818	183473	154914
10.78_551.52		[M+H]+		551.518	ESI (+)	10.783	103	77	72	28628	2607	162	11628	42494	1733	404	5032	5990	287	13556	16637	96	123	19070	2.57	192	361	5274	1671	336	144	8741	92	117	9780	10652	19572	1117	34254	268	33090	9319	26	69	8625	17388	32190	30702	167
10.79_856.76		[M+H]+		856.764	ESI (+)	10.795	7.65	7.65	134	78927	6721	7.65	23538	45311	9601	161	14567	50889	286	24085	48745	777	7.65	30964	694	208	7.65	7623	7617	7.65	138	15833	7.65	7.65	20433	27657	31330	14358	73891	7.65	36168	10639	230	340	19454	16775	73170	65340	366
5.31_688.49		[M-H]-		688.493	ESI (-)	5.313	30310	757	11898	1123	76249	23236	383	2443	170012	1023	1241	386497	45817	26291	37907	12184	39105	36812	8325	25931	17627	6954	5318	39020	2008	46997	56692	1584	55011	85445	1206	62097	16757	1630	27288	93514	1003	522	79500	21724	26923	67513	64225
5.70_622.54		[M-H]-		622.54	ESI (-)	5.698	5996	27	572	265	671	11963	149	87	1408	1799	252	1915	1434	982	3903	691	1309	1995	7565	3683	1912	7675	691468	4312	484	1175	6584	1699	3842	3549	233	257	3634	326	4072	6721	1810	550	5583	474	4533	2099	5529
5.01_775.55		[M-H]-		775.549	ESI (-)	5.009	14107	2116	12410	20875	16533	4365	3703	5719	8728	7135	7472	19116	44386	26754	15401	2010	29165	26394	6666	18900	24929	29637	6707	22081	4578	49761	5442	2548	48624	31001	6418	26046	21825	3211	19104	26731	947	1486	5423	17245	55251	176191	66030
10.78_960.92		[M+H]+		960.923	ESI (+)	10.78	122	70	4.84	10169	5984	218	17309	8117	10286	4.84	13944	2281	171	7980	15632	57	236	52808	4.84	256	4.84	927	2820	279	4.84	2473	4.84	161	154	1955	11836	2879	12482	4.84	780	752	4.84	82	4.84	17630	63757	58059	183
6.14_601.52		[M-H]-		601.521	ESI (-)	6.139	49793	5603	32965	14299	4060	30719	7239	1042	3935	29274	2207	45255	31043	38857	48300	31804	48846	25420	57098	78787	48207	62022	24407	38113	32965	21529	48210	30584	51236	61589	7849	4189	50707	34054	57994	90014	60869	33341	18405	37070	43116	24556	99606
10.78_902.82		[M+H]+		902.821	ESI (+)	10.781	349	512	220	57964	365721	3010	37438	189737	17271	1153	3800	48493	777	141426	166269	149	973	25248	68	802	628	14026	1288	103	551	29981	417	2859	891	1015	174424	54567	23015	692	18113	149	211	742	40718	57271	15200	9254	242
2.49_961.63		[M-H]-		961.629	ESI (-)	2.488	6378	4400	16681	165	267	2659	1	1	682	73898	2604	188461	20882	160338	3628	2383	30906	10029	1536	54854	4834	87509	206375	18288	211	56335	26879	7138	3983	2689	1	1040	8267	24987	7083	14080	1156	3754	22026	97578	84126	123995	32937
1.67_559.39		[M-H]-		559.395	ESI (-)	1.673	3587	34	3056	3704	0.58	2281	128	277	139	253	28	23628	9037	18868	20346	526	3332	4799	159	3875	8527	12360	5609	5087	39	12673	1057	38	15954	16687	1756	26	11026	129	18788	17317	34	210	205	14546	12990	17226	8599
6.76_679.56		[M-H]-		679.562	ESI (-)	6.765	16161	4146	15999	3574	2010	11827	2371	2.68	191	7128	3068	26227	22409	44096	15504	3098	42479	11977	13284	25304	16808	7707	3446	16028	5976	16156	13266	7720	23532	14516	2.68	2014	15630	17103	19450	33885	15989	7438	1829	14007	22612	23706	45827
2.21_437.29		[M-H]-		437.291	ESI (-)	2.209	2441	62862	7261	22655	1044	2099	4214	3197	20874	5098	588	37648	18921	59847	5417	2295	5598	3942	5588	9700	7836	2735	1248	3098	27556	24041	3052	2165	8573	4651	8717	1520	5235	11210	5131	7170	5707	2242	4884	29084	6268	70914	4816
0.84_375.21		[M-H]-		375.215	ESI (-)	0.843	4142	3140	9866	38320	447	3140	8103	1609	444	936	289	74311	18783	114619	23316	2476	20743	16755	2889	14577	9475	16059	25656	13022	7304	4986	1474	1234	22898	22673	14016	277	21903	1101	32157	40159	1058	4344	3186	81503	83216	97308	57079
1.98_626.52		[M-H]-		626.515	ESI (-)	1.975	32999	583	6142	264	194	30430	87	74	165	22647	902	9091	10292	14788	14756	2395	2434	13342	5463	12637	14306	5147	34169	24555	663	5222	6817	2302	28384	10675	98	98	12918	3905	24223	18753	7503	1448	3141	1172	20547	6115	24289
9.74_836.73		[M+CH3COO]-		836.731	ESI (-)	9.739	3.53	3.53	4672	4055	317	2631	1372	91	644	2168	568	102552	42934	13400	20616	697	29456	5694	543	13534	15779	22483	9196	15388	1550	9261	298	409	18378	29925	3716	145	2983	2036	30954	29352	3.53	368	605	49350	23609	3.53	35088
8.31_698.61		[M-H]-		698.613	ESI (-)	8.306	68060	8430	25680	22487	14753	67384	12789	9810	3978	19445	14415	70898	57953	67532	52690	14633	54111	41573	56591	67291	51829	32875	11996	72150	26401	40749	52532	11411	55142	77809	15475	22130	48246	26583	55805	67850	14428	7501	15788	41949	68560	58536	89429
10.83_855.79		[M+H]+		855.794	ESI (+)	10.826	5.59	5.59	5.59	5.59	11964	5.59	12186	5.59	36235	5.59	5.59	5.59	5.59	5.59	5.59	5.59	5.59	5.59	5.59	5.59	5.59	66602	57349	5.59	5.59	14932	5.59	5.59	5.59	19173	5.59	10410	5.59	5.59	21673	5.59	5.59	5.59	5.59	5.59	5.59	5.59	5.59
5.51_786.61		[M+H]+		786.606	ESI (+)	5.509	206242	48191	160342	119404	374988	772294	96122	80066	760170	77859	62129	424774	802216	393339	179177	98688	874703	261988	314088	315171	233001	522571	183204	174102	83306	210946	362697	100827	196718	181170	58365	272747	156048	66116	197536	462124	71737	54918	250253	190444	281651	372942	394125
10.82_855.76		[M+Na]+		855.762	ESI (+)	10.82	5.85	5.85	5.85	116886	11249	5.85	57561	63434	26597	5.85	60274	161085	631	52641	82938	5.85	5.85	54319	356	5.85	5.85	13476	12484	5.85	5.85	11811	5.85	5.85	25876	34768	55405	24682	123470	5.85	88445	12796	5.85	5.85	33497	40935	125260	111653	553
8.00_732.65		[M-H]-		732.651	ESI (-)	7.998	13658	3805	11898	6417	3591	23593	3746	863	3242	12480	2878	15453	15753	20371	17667	13518	35677	18545	14446	21691	12793	23903	3678	16102	8211	14469	10507	8321	26614	14912	3399	4608	16432	14417	17363	34179	25750	11893	6442	14385	35816	17832	39703
8.05_732.65		[M-H]-		732.651	ESI (-)	8.049	18468	3647	9358	3449	3591	23593	3072	1126	1564	7465	1908	10404	7999	20517	14275	13518	35677	18545	14446	17495	10953	23903	3678	13092	4949	9636	7160	8321	10376	14912	2703	4608	16432	14417	13314	34179	25750	11893	6442	10852	35816	17907	39703
6.64_651.52		[M-H]-		651.521	ESI (-)	6.643	158	38141	938	58168	13708	1291	57895	104424	17565	2162	4923	64010	3590	286520	149798	103	541	46589	151	2368	3014	5358	32611	689	36628	59650	1366	4660	8136	28234	143283	30486	87743	1109	48240	6884	190	2962	35329	113179	81689	154713	1753
5.06_776.55		[M-H]-		776.553	ESI (-)	5.063	41675	544	13867	6363	16575	10565	1540	1196	4556	3384	4469	30596	76766	36173	14439	1435	35624	29013	15090	39048	33186	42703	17088	28994	1340	57637	9519	2005	75136	35797	1358	11551	38627	3137	31277	95118	1107	751	4673	9958	93831	377733	124497
4.74_391.36		[M-H]-		391.358	ESI (-)	4.737	15894	17246	8882	4864	1203	76337	3034	57.72	13979	11411	2937	11810	48072	19203	57870	24116	22643	16198	36169	17022	11185	140996	38677	15125	2766	8898	4308	10717	40488	19378	57.72	57.72	18960	13209	32119	82514	38439	16722	7601	8734	24009	19533	28689
10.81_908.87		[M+H]+		908.874	ESI (+)	10.807	6.01	6.01	940	33852	2377	6.01	9472	16259	6.01	6.01	5542	11253	6.01	6.01	30465	4964	6.01	5608	6.01	6.01	7368	24627	5412	6201	6.01	34068	564	6.01	32066	23752	10467	1719	40425	377	65487	35585	6.01	6.01	10571	17959	34541	36675	6.01
10.83_880.84		[M+H]+		880.841	ESI (+)	10.828	1331	279	557	24676	3122	709	4250	20041	2188	640	2274	4492	301	9984	23826	816	338	26155	220	3.2	1244	10992	1528	1848	135	10336	139	276	10461	11946	10499	3383	30887	1286	19488	11929	165	221	5042	6532	27408	28500	292
8.22_685.61		[M-H]-		685.608	ESI (-)	8.217	59032	4877	20561	30933	4666	63908	10996	2156	3173	7350	3745	54603	48350	67204	147874	33523	45579	19566	95841	206691	101258	41478	5866	48781	38146	19052	63458	11138	64036	105369	8944	12466	129188	29540	107118	301881	19787	12659	23062	37739	59147	83344	165150
4.92_773.54		[M-H]-		773.535	ESI (-)	4.917	12128	2298	3332	10095	13983	39671	3638	21382	4367	633	450	35016	45695	53770	36192	342	12438	8290	1397	33486	48970	4801	1381	22716	7048	6667	6227	1541	97201	56934	6055	15531	22835	659	57355	65908	1222	1008	3948	11787	3824	33287	149883
5.43_570.51		[M-H]-		570.511	ESI (-)	5.435	15475	383	8562	5853	1156	6076	1857	236	1795	2398	545	14082	17307	24440	27793	3923	13335	10856	14400	38092	17373	14158	11689	13784	4598	9580	20097	3371	27950	28935	2391	1251	21702	7590	23306	88163	8153	3171	6253	9178	26831	22132	65554
0.64_359.22		[M-H]-		359.223	ESI (-)	0.641	17305	8234	12830	13503	179	5151	1423	960	957	1793	392	25352	18099	69529	16488	6623	84189	38348	19531	46810	15393	32081	139355	57524	18627	6522	2473	3679	17178	32449	3946	647	15219	3238	11061	42868	1644	3803	5477	42188	80299	100143	201652
6.07_824.54		[M-H]-		824.54	ESI (-)	6.065	2988	885	11729	1394	5214	9277	136	453	9262	955	3153	88359	49589	11025	46813	846	30229	32635	3276	37642	51621	5261	10024	34551	7516	35619	6723	1734	43910	73189	595	8805	4746	4156	51817	17610	730	563	5164	23759	24660	4084	53773
11.06_944.87		[M-H]-		944.866	ESI (-)	11.063	29365	2090	2513	1550	742	12969	1270	4737	778	1392	1421	39502	18350	262526	14358	7872	13862	1432	2759	9338	22459	38055	1004	11795	1393	2932	3597	635	7416	17355	2990	978	53141	2149	13603	62064	3642	2177	2040	14780	9291	110235	17575
9.71_810.71		[M-H]-		810.711	ESI (-)	9.709	4932	1620	7766	4400	256	3124	861	729	207	6608	873	88523	31683	64512	30203	2043	42576	7180	1318	28517	19086	29631	1986	31144	4815	10786	1737	520	23772	32078	3139	277	10411	3019	35471	47266	5068	893	377	47123	25865	7713	60452
9.76_810.71		[M-H]-		810.711	ESI (-)	9.764	27383	1620	7766	1161	256	9505	847	729	397	2186	873	27150	6664	64512	30203	6990	8768	1525	3941	28517	19086	29631	517	8451	4815	2162	4298	520	4280	6117	3139	277	27486	3019	35471	47266	5068	2692	1306	16121	4945	29212	15625
1.59_526.29		[M-H]-		526.294	ESI (-)	1.593	2008	1057	16200	894	1672	13196	44	73	17072	1692	897	23759	22259	34697	5680	1419	4315	5998	2265	48876	15422	8044	19467	4130	373	35434	256330	2552	9001	3532	113	1040	6117	9148	5720	19794	639	1423	9412	7656	12227	45650	25426
8.21_732.66		[M-H]-		732.661	ESI (-)	8.212	9190	898	3514	2596	760	10531	1723	448	586	2358	588	8430	5924	11618	20016	5349	10134	2761	12753	30194	14789	7188	180	3656	5969	2052	8847	1708	8088	11025	1430	2091	18724	4906	7788	46899	3813	2379	3823	6540	7491	13773	20759
8.22_712.63		[M-H]-		712.629	ESI (-)	8.216	10990	1020	4543	3563	1237	14565	2367	489	830	3056	866	10434	9119	13014	15301	8001	14024	3311	17723	21317	18571	9093	10575	4720	4246	2501	12563	2516	10379	13754	1985	2820	24645	6610	18938	51659	4696	3181	5165	7555	9326	16559	24445
6.85_702.60		[M-H]-		702.603	ESI (-)	6.847	21960	5452	19637	3978	2454	18722	3327	980	703	8890	3703	36254	24284	80850	24297	3805	68484	34059	26799	41312	22064	12109	3747	14429	7057	15727	10841	9463	20567	21092	3450	4955	22711	22242	30340	63736	18995	13967	2337	22516	28221	56296	103754
6.15_622.55		[M-H]-		622.551	ESI (-)	6.147	36900	2002	14451	7562	2907	20542	2741	779	5030	9897	1591	19815	15879	20173	19625	8908	25709	12539	25024	30824	18561	33813	136343	21813	14761	11246	29572	11310	18806	19246	4169	2622	21753	13334	21133	31727	21184	10627	8323	16096	24835	27469	38313
4.99_1497.13		[M+H]+		1497.13	ESI (+)	4.991	4347	5159	3496	4671	3721	4071	3974	3868	3688	1248	3602	1121	1765	2416	5359	661	3796	2827	4841	3286	3663	3400	3466	4417	4304	4566	2798	2710	3164	3373	3832	2435	4550	2489	1320	1703	1152	1546	5100	5021	6136	1950	1521
3.40_641.55		[M-H]-		641.555	ESI (-)	3.398	16860	5677	8645	12688	580	67052	1793	2166	2650	12170	1018	125456	98940	86694	56183	10400	51855	20421	14304	16476	30843	102966	32046	17718	3023	16673	7674	1735	41253	52975	3548	425	28477	5583	73656	105155	8508	6208	2452	41575	30378	60906	36336
7.32_638.57		[M-H]-		638.573	ESI (-)	7.324	30819	1703	7479	5663	2068	11426	3120	1568	450	7384	1461	52519	28992	26434	23104	4161	33046	27481	15770	38445	16578	10041	2800	34343	9526	12823	16464	4062	26250	38804	4983	3993	17966	9818	27137	43187	10063	2268	4342	17374	39240	28587	67817
1.49_452.28		[M-H]-		452.279	ESI (-)	1.489	5022	4609	25222	1199	4652	3077	122	166	9263	20367	9685	233844	22592	83870	7151	6567	12780	13618	11586	58987	12342	27771	87381	9878	1437	77617	62630	12271	11039	7737	196	5425	9062	20935	10933	22454	2308	10202	48234	71150	78601	76215	31089
8.20_687.57		[M+H]+		687.569	ESI (+)	8.203	520	739	1114	5472	274	6.69	1343	437	67	92	2595	3921	804	19297	2647	480	1505	473	419	1485	936	2628	6573	1720	3456	1588	135	1661	2894	1718	1579	273	3778	949	2705	2069	198	602	993	5887	9814	15872	4445
5.12_809.59		[M+H]+		809.588	ESI (+)	5.123	41252	3468	8407	17631	71951	30162	5253	11661	99515	3441	8671	44596	111272	52931	47257	5559	71955	45581	13967	42119	83622	21530	26432	53004	14562	50228	111419	4100	56683	29396	11947	86178	44010	3040	53491	121598	2140	1682	40018	16713	38824	152034	98671
6.50_625.50		[M-H]-		625.505	ESI (-)	6.501	191	735	246	21102	2862	764	16578	63462	10642	744	1565	38869	1155	112083	53724	200	141	7350	271	146	510	4948	7821	312	663	27109	823	645	2248	11036	41271	2391	27815	724	13851	2278	203	806	14259	44302	30771	54790	226
0.93_293.21		[M-H]-		293.212	ESI (-)	0.933	19928	15155	66302	408551	1615	12733	38073	7026	2521	5912	1668	683782	148274	2427447	241459	8543	178910	103667	10301	93791	64184	69071	312495	81884	39533	30699	9080	4763	157477	839850	113164	2145	93895	6784	206202	326249	6723	22869	29491	1926148	1049682	1126547	601623
10.85_946.89		[M+H]+		946.89	ESI (+)	10.845	2995	3310	1735	111784	110308	5722	97321	46344	12765	7933	19954	15513	735	54752	78144	471	3269	106683	3937	3842	2998	3567	21592	2263	3096	76005	324	11474	4446	16629	77303	108324	124269	7067	29526	4018	2170	9178	102213	126485	86336	86128	1223
6.09_811.64		[M+H]+		811.642	ESI (+)	6.095	9136	3.28	8994	3.28	45617	7194	3.28	3366	3.28	3316	3.28	2784	3.28	35608	7143	6307	3.28	14977	19711	6256	11896	49158	4287	3289	3.28	13002	3.28	3.28	3.28	2746	6734	3.28	4823	3.28	12902	10765	3.28	3.28	3.28	3676	32543	52632	3.28
7.90_694.63		[M-H]-		694.634	ESI (-)	7.902	5301	637	5515	7013	1216	15132	2256	499	404	8067	715	21545	17006	20200	19385	2637	27432	14084	17933	36354	14618	5993	2172	14158	4938	9634	8598	855	20822	24067	2349	2767	20906	4936	20019	61860	2462	1071	2271	15055	24800	27202	44367
1.14_326.27		[M-H]-		326.27	ESI (-)	1.144	53765	220	8063	580	485	47730	285	94	1878	12437	382	19982	74376	46128	53426	13168	32529	18964	6028	44901	28068	30322	985	95895	344	8517	32123	1204	107875	88803	143	225	35248	3795	87474	158818	5044	3914	4844	19556	29355	34476	94141
8.92_923.71		[M-H]-		923.712	ESI (-)	8.923	43	115	73	7225	533	90	15595	13824	69	3.17	64	287	45	22226	10870	3.17	75	97301	3.17	78	63	449	1541	89	76	119	3.17	39	3.17	8110	48233	1169	1006	97	187	119	50	108	611	14359	2877	2759	70
5.83_724.53		[M-H]-		724.527	ESI (-)	5.825	17349	3148	12317	997	19331	7539	259	999	15643	2590	2477	24641	16700	22640	18369	3492	9248	16121	24899	11450	10981	37309	5352	10124	1121	14223	9840	9811	21992	8024	755	8195	11889	11529	27673	55694	22852	4954	20486	5908	20957	18219	27808
7.98_806.60		[M-H]-		806.598	ESI (-)	7.98	22680	7105	18463	9692	6874	29376	3926	2740	7125	18556	5548	13667	10769	24229	11833	22854	19662	8659	20946	15164	18529	23732	3486	10495	12917	11068	20538	12940	10123	8586	5434	8091	22138	17141	13044	22881	21547	17074	13412	12807	10266	22347	13199
3.66_361.31		[M-H]-		361.311	ESI (-)	3.664	20807	7919	5882	2228	1042	43671	678	784	18890	16234	2687	12517	22853	11756	28775	64911	16707	12361	20583	9978	7769	266900	17469	15186	1385	4923	11356	5712	18953	11304	955	810	20274	9718	17619	40742	31261	10338	5017	3271	22850	12464	18150
7.07_696.57		[M-H]-		696.571	ESI (-)	7.065	14780	6226	8087	2373	1720	76042	1653	1386	1830	9877	1101	49855	27860	25821	17549	3076	3155	8266	31842	22710	1470	25899	20675	18577	438	3230	9028	1905	9803	13108	803	2221	16242	2369	15405	46983	2726	1488	1901	16071	11449	5840	38777
5.06_777.57		[M-H]-		777.566	ESI (-)	5.058	12439	27.39	5184	4978	2927	675	27.39	673	1207	609	4328	4499	19177	11018	5557	27.39	9273	27.39	1929	9018	9223	5164	5132	10568	27.39	16339	817	773	23770	11469	27.39	3566	9459	1871	11080	31811	27.39	27.39	1629	3775	28655	100465	31364
2.11_364.21		[M-H]-		364.21	ESI (-)	2.114	21477	5011	5841	3615	537	20127	1771	1327	584	5942	931	17882	25926	17946	21876	2047	25623	22538	3846	28085	21412	4846	24966	25957	5002	18149	6171	2161	25509	24349	3090	518	26145	3274	19122	21169	3701	2809	2448	27442	24756	17560	19265
5.76_740.52		[M-H]-		740.522	ESI (-)	5.765	10459	325	4233	475	34098	11995	165	1087	52945	777	841	36489	34361	13505	10418	1557	46917	10363	1780	3461	5061	17926	19285	10591	534	13418	13799	705	13940	9752	368	12475	4026	568	7274	25736	901	369	10185	2698	9267	20376	6759
5.49_1570.18		[M+H]+		1570.18	ESI (+)	5.487	24478	1704	5526	8985	30052	26226	1899	5717	15231	1424	2440	15181	45595	32568	10583	1139	38739	18316	16430	27154	20710	22200	26656	26440	6812	17931	16267	5631	15734	9791	2556	17202	12182	2402	10068	36824	2374	141	10872	13840	25184	58263	52612
8.62_732.66		[M-H]-		732.662	ESI (-)	8.621	75106	26083	33820	22557	18664	53281	14702	11882	6602	26806	13186	71736	79292	60103	60052	39075	66775	50999	46657	70898	59339	46509	22020	78958	37763	47635	47907	20188	66006	81557	17285	23881	49721	35271	62739	73685	37080	18294	23659	50626	75147	57538	88007
5.42_597.48		[M-H]-		597.485	ESI (-)	5.415	19429	581	5414	905	1033	34596	540	308	9220	35440	1683	7949	3978	5278	10163	4778	5866	8317	24032	8621	4359	51893	429399	39620	1715	5525	15263	15298	10149	9538	798	627	10253	5305	14047	6709	15499	4472	4858	3959	17888	3417	8415
5.32_784.58		[M+H]+		784.585	ESI (+)	5.324	69153	2949	23680	16163	82165	72381	4440	24642	261320	7882	12021	35712	170864	35683	20081	111841	177166	54298	9067	16571	16060	129338	125456	49714	7186	41831	167519	3855	31508	12213	10402	47240	24812	3487	18296	60594	2711	2024	44208	12218	46967	74839	29624
7.35_684.57		[M-H]-		684.573	ESI (-)	7.352	4813	3267	12945	4580	1387	25305	4256	1004	1298	10380	2535	18649	16824	14896	15592	2936	25041	11334	8636	19513	11488	9406	27243	15088	7189	11234	6665	4207	16045	14430	4441	1932	6963	9180	16024	15612	8189	2835	1871	13123	16620	1926	24934
1.75_1027.68		[M-H]-		1027.68	ESI (-)	1.753	43394	2246	1887	2.4	33	19823	26	38	2.4	15333	2.4	9124	21480	6721	4980	1578	46747	22866	6301	38727	36308	8241	25570	43134	2338	11003	13043	1706	20266	2767	2.4	2.4	14722	3090	12201	31401	803	165	539	3202	7391	21979	44535
3.02_639.54		[M-H]-		639.538	ESI (-)	3.024	6699	950	3823	4861	122	26434	948	665	2041	2883	388	11108	26890	9082	8085	7163	23559	5594	1523	3504	16563	15288	7617	12106	2139	8945	3300	612	6859	7115	1025	93	12434	3195	7726	13349	9051	3523	1738	3895	6662	9450	20774
5.55_522.49		[M-H]-		522.49	ESI (-)	5.548	60175	3282	37205	13866	6616	30478	5041	1382	6961	19613	4290	112865	68856	109380	60859	12923	117742	52204	75649	85199	62553	49311	31746	61393	15417	45485	56808	12953	72805	85997	9333	6247	56436	53386	77491	139032	32219	10606	17833	65643	107660	88663	195409
2.28_413.29		[M-H]-		413.291	ESI (-)	2.282	3691	129174	6290	127190	2480	3830	26980	13839	19524	4524	691	98556	20893	361170	132102	719	8225	9963	7170	13555	12595	4343	6044	4945	84200	76724	4156	1872	18721	52267	75689	3417	65593	3763	65026	14775	2763	3352	17581	257370	16916	233999	8776
8.64_711.63		[M-H]-		711.63	ESI (-)	8.643	214696	84313	113766	71104	60740	169340	47825	39393	21752	96622	45119	204227	215237	186571	172827	132198	131413	152902	148746	205292	167881	145583	70256	216110	115635	143044	146088	72789	129028	223315	58354	76153	152724	115536	179885	211076	125914	66055	73817	143634	207629	180529	205791
5.42_778.56		[M-H]-		778.561	ESI (-)	5.421	4992	10063	8442	10182	6322	11537	4202	20.46	14455	8104	11750	6444	3984	7874	5208	7160	8348	4795	31974	6298	3751	18590	5898	3905	860	4234	16539	5706	6030	4181	4491	6486	6373	11365	5274	7111	8330	6336	5428	7199	7896	7338	8458
1.97_461.22		[M-H]-		461.222	ESI (-)	1.974	53224	41168	34165	12035	4257	52305	3815	8179	7597	48471	9808	42081	45473	39596	34998	38907	51589	45866	32801	43172	44276	42078	56213	50299	28393	36049	43419	26295	44953	32750	8163	6634	39550	41739	41366	48435	45931	20800	18974	28992	38280	46433	47482
8.22_622.61		[M-H]-		622.614	ESI (-)	8.216	13901	527	2483	6259	4214	3476	3125	1078	261	1108	657	7321	13295	12361	38636	2331	6193	27804	14411	40612	27460	3148	2947	16838	5344	9667	8472	1366	19634	50335	3867	10750	24851	2755	47666	45353	1742	1008	3367	6067	44412	42317	84153
10.48_958.88		[M+H]+		958.88	ESI (+)	10.48	1123	1700	966	60311	93304	1361	65490	93398	21537	3895	24007	12865	126	97624	82945	133	1897	83632	936	2941	871	3470	26495	698	1851	54347	255	9264	2251	16251	78821	109969	107374	2469	26175	1351	1227	7620	70245	78112	86378	89981	534
11.03_970.88		[M-H]-		970.882	ESI (-)	11.029	15205	1126	3799	3152	538	17031	2409	4101	832	3552	1404	231922	49264	299546	54836	4457	108523	2446	2250	20598	22196	40363	1151	24254	2031	5520	1809	736	27175	54711	8433	804	47243	2402	51786	45782	4442	1529	2119	141308	18398	116494	58568
9.38_858.76		[M-H]-		858.756	ESI (-)	9.375	19991	835	2871	1231	174	5378	1053	1326	461	791	709	21557	6795	155947	33564	1228	6537	6541	1662	5049	11940	11976	9032	6721	1456	1826	1081	527	5773	7673	5505	253	19655	1536	12410	21050	4850	1501	1346	24594	12294	40597	13130
8.15_696.61		[M-H]-		696.608	ESI (-)	8.152	48713	2623	12436	14231	5647	8381	5959	3642	420	14771	5525	40789	27691	46121	16816	3395	69110	19291	9351	46282	39578	5974	2772	59154	7428	24602	35719	3985	32525	59290	5973	13400	33424	30612	22916	33816	12947	2377	5201	29737	38223	82261	62212
2.25_681.49		[M-H]-		681.486	ESI (-)	2.247	56036	469	1188	142	2.55	42906	2.55	28	540	25149	178	6034	24074	5075	15009	6193	81649	13492	2476	13979	29654	12073	21148	34588	486	7567	25889	257	30961	6459	43	2.55	22815	2130	14128	58318	3480	483	997	645	5341	30432	35484
5.06_896.59		[M-H]-		896.587	ESI (-)	5.061	7559	2248	11719	7669	6191	5836	15289	1406	6940	4973	9282	5473	6879	16985	10554	4800	7003	9847	21079	10918	11151	36300	13647	5449	4913	6683	1144	2752	18211	10240	2664	3707	7344	16989	10685	22767	7156	16265	11466	7041	22160	19052	20591
2.79_749.49		[M-H]-		749.492	ESI (-)	2.786	10187	6245	8598	8235	1426	10334	6184	8348	2640	7942	1239	16290	18568	17427	18086	8185	13358	10890	8176	12805	17232	11907	10245	10506	6115	12151	9026	4629	16301	14540	8526	329	15820	7371	17974	17080	8321	7788	6424	17506	12844	14470	15097
8.57_1447.97		[M-H]-		1447.97	ESI (-)	8.573	89115	33746	6538	5570	167110	14450	29925	20176	14690	1211	6631	77546	63692	109571	45418	2327	83562	22301	4794	97172	189088	18739	9314	44474	40745	29797	103961	12170	24014	25816	41857	158503	31103	10819	33656	310474	9349	3575	54825	17586	11533	133940	129901
7.89_656.57		[M-H]-		656.571	ESI (-)	7.889	23312	2678	9312	25044	3027	2361	4981	1215	121	23532	3956	71783	79796	31981	38477	1111	10843	51861	6429	47711	24555	3471	19284	97954	32897	45277	13618	1859	73543	111435	8550	5327	11433	9673	44222	17665	3383	1044	1958	17458	86024	48788	27911
9.79_836.73		[M-H]-		836.735	ESI (-)	9.795	13515	494	4672	612	182	8793	1372	1101	472	636	568	29611	8742	84157	24792	2961	6828	1458	2283	4714	15779	22483	3648	4880	1576	1872	1737	392	1253	5359	3716	359	26709	2036	12771	29352	3090	2130	1920	16492	4727	36985	9084
5.83_793.56		[M-H]-		793.555	ESI (-)	5.831	13926	2.99	2.99	2.99	28585	11324	2.99	2.99	61024	2.99	2.99	21276	53450	31769	10298	2.99	23033	8403	2.99	68327	43096	2.99	2.99	27204	2.99	17341	15564	2.99	27010	14085	2.99	47217	12404	2.99	22789	53477	2.99	2.99	9429	6601	2.99	66129	118695
6.76_857.67		[M-H]-		857.674	ESI (-)	6.758	1553	3949	2547	8021	9782	7158	3651	2512	14994	2733	18703	1224	2447	5682	698	1640	2324	1372	3681	1549	3401	4223	1781	766	2722	5299	6912	3464	4544	840	2184	11165	2084	3540	1550	1798	1047	1894	6932	1093	3592	10173	2459
6.62_648.57		[M-H]-		648.568	ESI (-)	6.616	39975	2136	18130	7695	4443	24775	3352	1831	2957	15720	2936	42698	34373	20381	15637	10179	40071	19438	23904	40684	25271	23195	30062	42131	17318	14066	27729	15733	28555	31530	4978	6289	18631	17162	27402	37722	24251	12998	8027	19065	28196	23408	50692
5.31_1507.09		[M-H]-		1507.09	ESI (-)	5.313	8927	9688	8001	8949	8531	7637	9259	7245	5751	5919	6706	9544	7594	9951	11061	3398	9418	9167	9640	10622	9888	7970	9271	9113	9022	9810	8877	6774	9726	10050	9423	8869	9055	6197	9399	8293	5211	4976	9389	11013	16629	8848	7917
1.98_259.24		[M-H]-		259.244	ESI (-)	1.975	56056	22278	19676	5804	1622	45792	1407	3315	3140	38041	3963	30453	34586	25190	21397	22940	73701	32198	18014	30929	29313	27577	62559	48196	14737	21456	28896	12854	32357	19187	3488	2516	23909	26519	26222	38758	29701	11159	9164	17214	23462	35913	41690
8.66_712.63		[M-H]-		712.63	ESI (-)	8.664	95410	37868	32184	9235	26596	74930	20932	17934	10110	16518	20623	45160	44713	80121	41908	57849	38260	23696	66929	48976	74141	64943	9556	53953	22083	23248	62227	31481	28915	47104	25433	33102	66203	50691	37585	93053	55132	30858	33015	63632	35263	79115	60945
1.98_388.21		[M-H]-		388.211	ESI (-)	1.975	42657	10193	8294	3334	1165	32657	1062	2064	2110	23543	2751	18392	20898	12220	9631	10010	52764	18114	7940	15908	15602	13276	38904	35031	6297	9870	13431	5931	18063	8659	2246	1792	10907	12371	13811	27377	15720	5200	4501	6883	9644	20888	27046
5.17_844.51		[M-H]-		844.511	ESI (-)	5.169	24309	1599	5350	901	47548	8128	62	777	15055	413	2480	33550	44470	46939	29227	641	14935	27148	5968	61687	63105	4942	4341	35913	6492	36999	22827	4489	50608	28298	831	69307	28469	1937	46574	56383	887	612	18359	17991	17661	59793	80772
5.23_863.57		[M-H]-		863.566	ESI (-)	5.234	707	7440	2690	21019	88331	649	5645	5632	45138	5094	11114	242743	89635	44914	2741	336	114829	4161	11090	3363	4232	8421	3635	2062	9006	61384	227460	9701	4102	1430	12681	101194	1193	3449	1420	3734	1246	934	96698	22486	22026	64802	5306
2.75_413.27		[M-H]-		413.267	ESI (-)	2.751	98608	26143	42925	12763	1793	67108	3327	5195	13626	144751	18734	10211	28946	13968	39107	52981	78415	57802	89452	58269	47846	91974	100858	75247	19414	36417	49012	48007	61598	25418	6374	1502	45758	91828	43118	70287	144382	60222	20260	9922	38008	28279	74868
4.89_596.46		[M-H]-		596.463	ESI (-)	4.892	16117	117	775	31	521	14681	106	42	1372	8053	386	2358	704	1063	1938	1008	356	2243	11058	1639	909	10096	224434	10540	271	1445	3369	2379	2276	3321	31	106	2402	466	4624	2018	5524	1220	1541	175	5544	683	1588
5.12_606.51		[M-H]-		606.511	ESI (-)	5.122	16696	2.89	218	2.89	355	14078	2.89	2.89	1538	6728	2.89	4842	117	2.89	4028	1049	358	3298	9462	582	1180	8916	527018	12457	39	783	7745	2461	1689	5304	2.89	76	3427	2.89	5516	1039	6060	265	4807	2.89	8966	2.89	952
7.11_953.69		[M-H]-		953.693	ESI (-)	7.108	5992	11396	8640	23213	23305	16305	11022	6995	43793	11184	21715	4209	8534	15821	3287	8001	10382	12436	10368	4610	9956	22185	4648	3673	10232	16389	16520	16603	10248	3530	7775	23059	8120	10336	6750	7183	5379	11530	22440	5029	8928	20174	6464
8.56_696.65		[M-H]-		696.651	ESI (-)	8.563	38069	1654	5153	12600	12401	13144	13326	2976	905	3046	3534	19567	25853	45261	240596	3376	13386	31210	35671	54035	98943	9938	6773	20340	19297	9316	44598	3233	29304	74092	14412	33188	105490	9383	47593	356088	4233	2088	12853	17809	52031	81391	85595
1.75_363.21		[M-H]-		363.21	ESI (-)	1.753	51576	15068	14384	1646	1036	28050	575	1315	4126	24043	4632	22747	32823	19567	16832	13089	61378	31967	18858	50778	45911	20314	34874	55951	14971	22928	23704	14422	30183	14188	1519	2947	25015	16621	22239	43176	11451	7635	11030	16023	20091	36077	61722
2.11_437.22		[M-H]-		437.223	ESI (-)	2.113	73847	51335	55284	44914	7239	74824	21577	18078	7351	54708	10080	82988	82243	85955	81822	27029	75350	74037	46433	76671	82208	49206	86142	76040	50681	70347	57180	29132	83513	78437	40931	5348	79277	39185	83117	82233	43468	35880	32188	82273	77604	81223	80178
7.61_1292.22		[M+H]+		1292.22	ESI (+)	7.608	17583	289	3522	1314	299	10243	74	52	40	2321	69	24721	16359	14781	8349	4302	20763	6549	9144	20274	7623	5265	91	18131	2930	5314	10638	825	9056	12541	565	493	7044	2451	9743	16374	4025	1035	975	7357	12215	11063	38663
5.58_552.50		[M-H]-		552.501	ESI (-)	5.581	38397	5417	13741	4795	4069	437199	1938	5326	4744	8109	1523	89448	80768	95720	20772	10337	12858	33140	76876	47162	13003	28422	64985	39383	5178	10188	12724	9831	24323	21162	2198	4685	25997	6178	30350	73486	13251	6411	8684	29921	33499	19392	102686
4.66_836.54		[M-H]-		836.539	ESI (-)	4.657	1937	3813	3802	18669	59490	1481	6393	5151	58836	4325	12630	99428	63130	26797	4942	784	34669	5354	12603	36017	10952	4663	2617	3102	6951	50199	208299	8099	9728	5446	13351	77792	2303	2538	4097	6529	1244	1496	101761	15842	22661	43611	64258
7.22_631.49		[M-H]-		631.491	ESI (-)	7.22	427	2675	510	21322	3826	1019	10835	39032	6612	1199	2104	32609	2065	104551	33680	184	418	6081	819	664	1245	4573	7008	498	2274	18344	1397	1313	2966	10171	31886	3860	22136	766	15798	2696	568	1127	8773	35387	20535	46286	584
3.31_359.30		[M-H]-		359.296	ESI (-)	3.306	102817	57063	47601	19089	3244	170864	4754	7843	52122	123880	24469	33610	155815	49299	358381	157206	81903	93762	129263	120825	142782	600016	54083	74132	8372	41221	30611	63408	265241	103592	9940	2297	165634	110219	219498	566308	180117	73356	24100	16790	86870	77342	200184
6.27_792.56		[M-H]-		792.558	ESI (-)	6.272	38416	1012	11267	2392	46644	42472	483	1359	186281	1375	3957	34511	111614	104179	107115	3427	41548	30213	11589	149567	156611	19227	3617	51444	3824	40203	62893	3942	123794	63238	987	92847	88701	2855	99730	247486	5489	1618	31843	12262	15073	269868	326456
10.78_960.90		[M+H]+		960.895	ESI (+)	10.784	668	78	186	7179	72658	1218	34677	35074	5830	5568	3045	10329	718	42836	28769	314	700	10330	141	395	488	3501	2127	95	317	56398	297	2743	437	1882	45439	23393	12101	721	12017	1381	1505	1914	15409	9654	5354	7132	139
8.83_700.62		[M-H]-		700.621	ESI (-)	8.831	32044	2058	4922	5208	6041	2796	2722	2197	363	3271	2982	9850	9917	10321	15031	1814	9936	10855	4461	16558	23934	2369	3440	39490	6672	14687	9990	1612	15587	41025	2926	8292	13110	9430	14235	16211	4382	984	2326	8254	24565	35328	26644
4.99_1475.15		[M+H]+		1475.15	ESI (+)	4.988	9849	6882	6232	8288	11731	6843	6921	5303	6826	2331	4249	12050	11013	10131	13069	705	12641	12620	9093	15254	14269	5762	11074	10049	10748	11752	12002	4293	11290	10914	7658	13681	8914	1596	10334	12391	1760	1765	10005	5049	21812	14621	12762
5.79_748.53		[M-H]-		748.528	ESI (-)	5.788	37231	89	27529	169	57811	13367	131	50	47556	2878	4699	18047	12784	11269	21203	4118	8092	13964	50800	8602	15239	44254	5321	15976	100	30797	17747	13899	25313	7903	122	18121	20283	17367	27554	43384	30173	7470	26104	4069	19791	31129	10184
2.11_291.23		[M-H]-		291.233	ESI (-)	2.11	157538	1544	15135	2901	1208	62731	1102	2831	8633	25695	2429	12139	21058	8300	28268	307399	31487	21459	5616	6442	4848	50779	37985	14605	1765	11569	18571	1950	18002	8831	2796	466	8782	4853	9654	22281	3240	2332	4010	6604	7233	15455	7316
5.13_751.53		[M-H]-		751.529	ESI (-)	5.128	7692	5531	7406	12221	22688	10676	2535	10250	30593	2691	16569	20758	5933	13452	7891	968	222	7455	28249	6210	3872	74311	2511	16457	2722	18662	11773	8869	21105	9136	1596	11218	13170	4720	14743	20820	3452	2583	13976	4734	35334	15737	10052
4.83_642.51		[M-H]-		642.512	ESI (-)	4.83	9441	143	1.51	201	331	10159	61	127	1942	7633	245	468	582	199	683	1456	1088	829	6625	201	15	12944	549512	4781	187	289	3792	1818	1304	986	97	171	495	548	864	945	5021	468	992	289	2315	224	792
1.02_295.23		[M-H]-		295.228	ESI (-)	1.017	82266	10031	72403	782958	4129	25478	92667	13987	4970	9560	1511	1753206	329775	2209018	732802	24736	538185	194177	12318	120641	386741	217352	127418	298316	21134	48169	13746	5658	156398	1586634	171966	4516	248877	9175	219854	620603	9595	25222	20119	1493362	1090289	2604002	864637
5.58_612.52		[M-H]-		612.523	ESI (-)	5.581	34187	4847	13422	4242	3659	395612	1857	4790	4287	7582	1350	86221	76579	90992	20223	8654	12319	30090	69265	42969	12151	26142	63109	35802	5155	9616	11764	8918	23441	20878	2513	3969	22342	6454	28266	68840	12014	5697	7867	29377	32259	18644	94947
1.89_540.37		[M-H]-		540.366	ESI (-)	1.894	5231	1295	2713	7847	1049	1451	1250	510	1433	6010	10064	2675	2509	11893	3965	3242	3521	3595	1342	2716	2872	14153	12534	4074	917	4122	1487	3001	5311	2902	907	1022	2568	7224	4616	7593	2717	3313	5000	10289	12892	4950	3911
6.00_1552.13		[M-H]-		1552.13	ESI (-)	6.004	16063	1471	4719	714	27429	34319	133	1383	6499	274	1363	35371	61242	48678	23012	546	31078	15806	7089	31229	31878	9143	9159	22114	2715	18138	20849	3754	23655	16550	443	30603	13627	1674	29239	51337	1465	261	11514	13277	12068	53110	57059
5.67_555.44		[M-H]-		555.442	ESI (-)	5.675	5239	4035	2451	54225	3337	2406	21541	1131	1327	1618	12462	6703	6419	55414	10146	6503	4897	2430	4228	4838	9342	22415	42271	4776	12316	10633	759	8332	14056	10070	5564	3320	9106	7795	6729	7973	2043	3071	2909	21538	84512	23621	7999
5.42_1494.14		[M+H]+		1494.14	ESI (+)	5.418	6185	438	3752	5916	10112	6925	1213	469	30402	2444	1517	23237	12390	14102	4753	1305	17975	6172	12137	8051	2734	25902	10322	4503	1068	4939	11639	2350	6366	3940	754	6547	4086	1757	5504	12514	1834	972	6739	6004	10340	15603	21174
7.06_1030.74		[M-H]-		1030.74	ESI (-)	7.063	22382	9560	29248	20680	12677	9044	30762	3160	8594	19944	4282	6750	5432	32965	26295	16491	12214	22388	23375	31505	36606	50941	25729	9493	19794	7378	6154	3276	34706	21191	8796	7020	27469	26368	29687	58394	17750	30919	17038	23852	13638	77377	77073
1.84_315.23		[M-H]-		315.232	ESI (-)	1.836	11175	1100	2773	295	160	11023	310	520	1329	5974	535	7958	15842	6441	4792	1600	27639	12583	3186	17568	20596	10331	35516	10805	1090	5698	3828	1790	9397	6684	788	396	9753	2216	7094	17822	953	1028	1052	6301	8116	7298	26743
7.71_1032.76		[M-H]-		1032.76	ESI (-)	7.706	34840	30554	55446	32724	19120	6342	16808	5059	6669	15783	5002	9783	17828	40740	44978	29974	16639	28359	17887	28693	69827	46259	17650	30835	39937	16711	6709	5035	34522	30553	18251	5871	35796	22204	44249	43914	20415	24596	25699	26224	30868	86200	71106
2.08_605.45		[M-H]-		605.455	ESI (-)	2.083	22470	7268	6270	1499	157	20869	251	537	198	15316	382	9799	13529	11391	6666	7450	28231	11583	5203	11380	10470	10645	22661	18817	4135	7577	9649	3260	11300	6837	1035	86	7857	8978	8880	15079	9986	2646	2602	6722	8006	13601	15484
1.75_491.24		[M-H]-		491.238	ESI (-)	1.754	24495	12052	11352	1095	843	23543	556	1186	2740	21845	3285	19472	23165	18119	15800	11507	22999	24011	16751	24015	24204	19554	22891	23263	12427	19702	21266	11181	23412	12584	1498	2094	22968	14390	20273	23367	9434	6261	7773	13243	18640	22809	21596
1.86_411.21		[M-H]-		411.206	ESI (-)	1.86	42728	4968	25010	18383	2681	43825	8872	14052	9535	21485	2251	107600	79814	91348	84495	26514	48297	38734	9789	38484	51979	55641	26573	46062	3106	47370	18328	3182	86359	68054	18490	930	62297	9633	68192	93835	6575	8493	13930	77933	51983	98668	58735
8.35_724.65		[M-H]-		724.647	ESI (-)	8.349	30566	6179	4851	4049	5059	268709	8746	24073	3529	3427	2319	12741	91681	60198	22099	7691	2795	30398	25691	16441	5432	24985	131036	13674	1244	4314	7850	2472	10853	21115	4582	6725	29969	5753	14508	88371	5968	1699	5212	30315	21333	17161	28059
7.11_927.68		[M-H]-		927.678	ESI (-)	7.108	14470	11426	8338	20847	19616	11607	8989	10911	7557	9421	16673	16232	17454	33872	8331	7774	16632	13298	8285	15842	20689	13217	3472	10082	15079	16594	12912	10304	17419	7908	11661	19336	8553	8077	15002	13761	4294	5460	12922	14092	15461	34931	25853
1.98_467.24		[M-H]-		467.239	ESI (-)	1.976	24582	29945	28566	11252	3533	25163	3115	7254	7176	25837	9011	25505	24953	27891	28107	29769	23130	26200	28429	26261	27358	27484	20927	23262	24347	27354	28350	25396	25415	26101	6883	5462	28767	27462	27179	23062	28906	20838	18393	25064	27950	24777	23191
5.77_718.54		[M-H]-		718.539	ESI (-)	5.774	13118	9459	14944	14859	12644	11574	7515	5665	17974	14170	11154	20485	8827	18287	12527	10452	13693	11378	20384	11144	7244	28748	13691	10038	7500	9440	14336	15207	12300	8040	5379	9932	12572	12145	12620	16061	16195	14768	13078	11382	16514	12610	15224
2.78_282.26		[M-H]-		282.256	ESI (-)	2.779	8142524	2143028	6211555	6482272	720551	8275244	2358435	3287274	1040500	4914540	676392	11483122	10636059	11206715	10359133	3506831	9527167	8506660	3670197	9097609	10087266	8492870	8830256	8590842	2501328	8953128	5111818	1634507	10264373	9958226	5203624	264492	9721055	3266198	10575517	10487015	3653200	3315591	2497483	10387830	9386887	11191694	10292275
6.41_552.46		[M-H]-		552.464	ESI (-)	6.414	22582	2115	9844	3656	2172	30214	1896	952	2059	10703	1878	5355	13990	17412	8841	9232	27839	6693	16423	24203	5706	10457	680	16542	8688	11455	11328	5105	12760	13906	2761	3304	10692	8497	9124	23588	13667	5064	4150	7695	19735	9743	34125
4.78_568.45		[M-H]-		568.451	ESI (-)	4.775	16282	161	994	174	706	13169	109	49	4664	8144	478	4860	1376	1635	2933	2763	1081	2164	8238	1420	1067	27655	277742	11354	235	1753	4842	1774	3259	3893	153	162	3464	731	3777	3478	2751	668	2973	592	5943	1234	1717
2.79_889.72		[M-H]-		889.725	ESI (-)	2.786	16932	7467	13748	13917	815	17456	8148	11770	2391	12104	979	34189	34933	33549	33214	11039	24872	19043	10943	23393	32170	19796	18806	19385	8397	21381	13283	5704	30458	27353	13472	3.1	27142	10846	35477	31597	11194	10992	8909	33576	23261	30079	29279
1.11_249.19		[M-H]-		249.186	ESI (-)	1.11	72227	3814	34683	7183	241.72	21372	241.72	2776	241.72	8470	7797	152481	66023	87070	477462	10098	59306	48716	20662	81411	61209	22777	48112	124615	241.72	91801	8988	2417	298324	61569	14311	241.72	71667	4119	119394	156945	10137	6050	5616	81218	64105	361510	210162
5.22_922.58		[M-H]-		922.578	ESI (-)	5.222	30164	26255	22039	22065	25588	20029	12370	14466	14317	15798	14365	18300	26934	29650	25292	12813	24492	25012	24026	26788	27274	28587	30815	29489	28455	25408	28050	27788	25588	20958	19293	26185	30065	17774	28786	26163	18842	9236	19979	23695	26183	27980	23761
9.32_858.76		[M-H]-		858.756	ESI (-)	9.319	4943	434	2871	3451	87	2238	1053	1326	461	1666	709	52104	19075	155947	68076	427	19627	18206	1662	11614	11940	11976	16068	15067	3130	5484	431	374	19405	22686	5505	253	8537	1536	29300	21050	2359	582	460	55949	41986	16553	35415
7.59_735.74		[M+H]+		735.736	ESI (+)	7.591	38404	2967	15268	7617	2437	55595	2850	1271	2306	16801	2254	63427	41941	63677	23205	21409	111728	29244	23764	58766	22977	25314	1507	35437	9830	18552	25470	6355	27889	28179	3876	3855	26005	12789	28775	55349	16515	9037	5932	30193	44773	39068	103459
5.73_894.62		[M-H]-		894.617	ESI (-)	5.73	12931	1085	3847	1012	8888	8345	1541	4996	6576	1656	3961	4355	8564	17590	6837	1317	6895	9767	4555	24862	17379	8014	3246	6603	2603	10224	5495	3465	10273	5868	3657	11500	8777	2530	10575	19713	1363	1330	4750	7614	3771	23842	12510
5.17_872.56		[M-H]-		872.562	ESI (-)	5.172	9913	4197	11057	7424	9343	15038	9219	12717	23584	8831	4982	18667	9746	7103	8129	15377	14043	10424	9478	6049	4552	10195	9840	8122	3301	9861	11428	3822	8697	11222	9594	5468	5975	4674	4838	9848	2734	2639	16672	10254	12095	7243	5229
0.84_311.22		[M-H]-		311.224	ESI (-)	0.84	27455	8879	4879	26336	903	6570	2963	1272	949	2109	690	129671	48847	215544	511852	3325	95615	38478	2403	15830	165226	23239	25583	76043	9964	5573	4228	719	13115	1792385	25571	959	15936	1369	27871	50075	1223	1630	2803	174212	42433	137182	55331
8.95_722.67		[M-H]-		722.667	ESI (-)	8.951	78819	5052	10134	10590	14625	25777	12899	6822	1851	7430	6183	24170	15010	96230	77237	6784	8927	76786	26587	22566	40778	19362	6396	30665	12598	8141	23327	4551	20556	48732	28081	15778	36544	16077	24388	99197	14999	4542	8543	49658	58625	89002	44384
2.11_337.19		[M-H]-		337.192	ESI (-)	2.112	36848	12355	14096	9592	1574	33729	4633	4194	1850	13324	2646	44381	53100	43735	50305	6040	46991	37179	10421	51300	49578	12155	46367	43275	11942	31748	15060	6920	53267	49273	9179	1145	45964	8290	46438	49512	10121	7835	6361	51955	42067	42728	48829
7.46_941.71		[M-H]-		941.71	ESI (-)	7.456	3.56	3.56	3449	17742	3.56	3.56	8318	3.56	3.56	3092	15960	6970	9657	37557	4175	3.56	6555	15168	3.56	8013	16236	7462	9580	5457	8348	10873	3.56	3.56	9228	4775	9740	16318	3.56	2885	8621	7887	3.56	3.56	3.56	27814	18040	3.56	14173
1.60_636.35		[M-H]-		636.349	ESI (-)	1.601	1590	8953	7929	13590	3079	577	2482	875	5476	12666	12381	12636	6336	12964	1865	2452	4113	5486	8131	10932	2299	9247	22769	3157	4263	12676	11266	11915	4788	2307	3495	4154	3475	16366	2797	6267	2604	3585	14682	16085	17877	9213	6716
6.01_601.50		[M-H]-		601.499	ESI (-)	6.006	14006	1227	7142	1979	1093	9505	1239	591	6472	11779	1315	10260	2488	4672	4020	6198	8461	6043	10369	8903	4555	26201	106264	11024	3968	4825	6738	6908	5791	8222	2140	834	6589	6649	6970	4905	12673	7317	6544	6497	9779	6148	8903
2.90_573.49		[M-H]-		573.486	ESI (-)	2.898	4759	142	2394	3748	38	3504	83	60	2.86	780	38	25537	17739	20107	21646	513	15060	4752	342	6643	17184	3480	7227	6028	171	11039	2027	2.86	14696	16133	1401	33	7960	575	20724	19272	288	184	42	15618	9252	44872	17626
4.07_769.50		[M-H]-		769.504	ESI (-)	4.067	19212	8828	10536	11307	3877	51236	3436	1439	2250	955	1918	24279	23533	26751	21793	1367	19932	15332	5897	23004	17786	15983	11855	24112	9646	9273	35827	2515	27145	31029	4997	2868	20099	3278	17827	66781	3646	611	8476	6382	9380	21810	61272
6.71_628.53		[M-H]-		628.529	ESI (-)	6.706	46671	3727	16987	4392	4573	18573	4025	3536	1806	12764	3182	40113	31512	39586	16785	8081	58086	19359	27151	46448	25105	26448	11397	36809	9108	14659	21525	10468	28385	32287	5548	5738	23972	21768	31412	53863	18244	9252	5185	24105	39382	46662	82686
3.64_796.55		[M+H]+		796.547	ESI (+)	3.644	7776	3165	6951	21128	787	2732	3020	227	957	353	1.49	105387	28784	133856	27672	675	54277	19142	3070	15464	13001	14538	33372	27840	9376	4381	5108	103	16360	50045	6190	2030	11778	559	19866	45087	53	1.49	2459	32549	53094	139601	130820
5.90_950.61		[M-H]-		950.609	ESI (-)	5.899	19956	9579	11614	10545	15760	17671	3991	10829	8045	5819	8962	5293	15407	18117	12625	6001	11711	12040	13169	14361	16434	16416	13367	20264	11184	13241	12145	19916	13944	7193	6670	14829	17026	9300	14074	15658	10696	5546	9392	11525	13045	20011	12973
10.87_934.89		[M+H]+		934.892	ESI (+)	10.87	467	6.48	76	60612	38158	6.48	56004	30945	4983	1582	6044	85273	6.48	30448	52963	172	6.48	3940	567	6.48	6.48	3678	6373	6.48	6.48	47004	492	6.48	12114	26974	50480	8715	50163	1058	45851	8573	129	1038	59803	44129	53138	30452	6.48
2.58_387.25		[M-H]-		387.252	ESI (-)	2.582	123693	6959	27461	5126	2297	187262	3148	8149	25025	87319	7726	20918	66737	26821	19072	313943	156529	35653	7898	14143	15526	153493	134231	36230	5596	18057	34095	5774	28652	16669	3681	1418	30780	16144	18809	35583	14006	8371	11879	13063	15169	30947	18179
1.67_555.44		[M-H]-		555.441	ESI (-)	1.668	8379	66	1341	325	67	1479	25	29	54	476	29	36719	16587	24997	42056	356	6440	7223	82	10928	23152	413	6854	6853	113	6600	1358	88	19011	8568	373	31	2485	93	35246	34755	98	26	248	14481	2697	21003	24094
5.11_764.54		[M-H]-		764.544	ESI (-)	5.107	13684	16223	19673	18311	12420	40698	5400	5109	84944	7496	22090	73665	3.73	15739	13083	10496	31000	11926	36471	10154	3.73	64710	47470	12470	2115	14331	38820	8799	15040	14747	6339	9366	7118	12165	8261	42457	10915	7941	13646	17141	38528	13290	3.73
7.37_679.55		[M-H]-		679.552	ESI (-)	7.374	1.06	28259	1.06	15744	5594	3120	21490	62094	3828	1178	2433	5924	1.06	113784	21303	1.06	1.06	6479	1.06	1.06	990	1.06	6169	1.06	36156	14361	1.06	3945	1.06	1159	41897	15082	32224	1.06	8359	1.06	1.06	2158	12934	24557	18448	113991	1.06
7.68_672.57		[M-H]-		672.572	ESI (-)	7.68	32631	9339	7403	7006	4305	174484	5366	43985	2808	15203	2977	35847	157949	46243	29881	7580	5352	19845	47770	28034	5016	40644	365536	26253	1709	7881	16690	4059	24231	28618	3108	6330	27301	7063	25749	65530	6231	2127	5214	26972	19294	14755	43128
4.89_558.49		[M-H]-		558.49	ESI (-)	4.895	9161	2.24	97	2.24	460	9277	38	47	826	3276	123	2594	257	776	494	398	172	2011	6555	271	233	8261	289953	7010	86	935	2796	992	1236	2524	2.24	53	1074	41	4066	656	2291	559	945	2.24	7455	297	1029
1.92_335.22		[M-H]-		335.22	ESI (-)	1.916	171886	10479	56130	47813	5294	84994	12594	20817	11217	34323	4119	1025789	332094	386947	380830	64103	641278	148867	26167	196146	193586	213172	333442	145071	6000	163328	55367	5470	376639	348429	36485	2006	185561	14191	390683	484913	14798	13962	23481	858596	183953	510229	287785
2.49_983.61		[M-H]-		983.608	ESI (-)	2.49	3940	2953	9145	84	288	2048	31	34	455	23139	1980	38995	10207	33651	2743	1774	13417	6140	1240	19990	3411	26392	31657	9063	301	19560	12891	4504	2837	1834	0.43	778	5213	11353	4449	7794	909	2528	10454	25036	23081	30074	13584
5.53_606.52		[M-H]-		606.521	ESI (-)	5.533	9976	755	7356	2596	985	11872	1025	394	1444	4605	1184	7843	7062	9118	7294	3014	12902	6012	11076	11031	7620	8963	39950	8918	3130	6418	7164	3143	9431	9576	1760	916	8556	10187	9482	10717	6351	2505	3562	8151	11056	7683	14743
1.86_687.41		[M-H]-		687.413	ESI (-)	1.861	8101	229	3709	2294	68	8789	699	1414	610	3138	56	25449	17417	20773	18918	4152	9193	6755	749	7030	10831	12445	3790	9347	99	9564	2013	30	18491	14187	2377	2.58	13699	796	14861	19537	373	552	1322	16240	10509	20644	11993
10.05_916.83		[M+H]+		916.834	ESI (+)	10.046	233	113	142	10100	29163	284	22707	145803	10191	727	7794	3598	64	46216	43029	81	200	130893	121	895	96	1134	5217	100	328	13749	128	1521	409	3219	87454	39212	44919	414	4313	116	240	1459	34244	20914	32406	21868	74
0.56_309.21		[M-H]-		309.207	ESI (-)	0.564	11858	3183	35072	97814	707	4933	3807	1142	808	1443	684	407966	67072	475457	107317	4375	61559	53199	4350	51538	23207	40883	35309	47292	9461	12461	2155	1882	117707	59354	13579	1829	67599	2594	138874	209713	2700	22508	8124	173057	295396	539602	271183
6.62_757.60		[M-H]-		757.599	ESI (-)	6.618	5642	2636	5252	46862	1750	7825	10239	1319	1336	5554	7963	5582	4001	90952	5315	5789	3997	1740	6188	4300	2785	4871	50894	3142	12014	4864	4422	6041	3676	3033	5439	2515	7862	4611	6167	7104	6070	3394	3666	35273	91622	33353	6139
5.85_736.53		[M-H]-		736.528	ESI (-)	5.846	18601	38	24839	130	56500	9713	39	45	51849	4536	6854	13444	15494	9793	14893	3973	5289	13002	49077	12284	16069	24955	3568	11714	109	33233	9163	19259	18745	8250	46	30747	15473	21619	18046	32540	15888	3595	19785	3306	11346	39213	21255
5.88_736.53		[M-H]-		736.528	ESI (-)	5.879	18601	38	24839	130	56500	9713	39	45	51849	2010	6854	5626	8028	9793	14893	3973	2424	13002	49077	12284	16069	24955	1773	5964	109	33233	9163	19259	18745	8250	28	30747	15473	21619	18046	32540	15888	3595	19785	3306	4727	39213	21255
1.14_483.27		[M-H]-		483.272	ESI (-)	1.138	5961	4110	9596	5965	526	1892	153	292	1114	7081	777	31765	8334	35730	9119	1520	8695	6176	3599	14180	5990	12741	1094	12332	1362	19965	4244	2684	23743	7520	630	1041	10838	5112	10965	13226	1352	6907	11190	28199	17840	23835	15789
5.09_659.51		[M-H]-		659.514	ESI (-)	5.088	17606	886	9830	3328	21976	38861	113	384	36103	3464	51780	33437	27889	71345	6115	3288	38322	12071	27012	21232	15808	89567	10228	9928	813	24694	27528	6643	34746	5699	249	15508	10041	4761	13738	34041	7737	3198	16707	7241	29739	41377	64459
10.38_880.83		[M+H]+		880.833	ESI (+)	10.376	370	261	282	19425	5.5	211	7275	36212	5.5	468	864	35974	1798	22306	41954	1316	5.5	16682	112	340	916	22266	3151	760	95	15137	167	5.5	10977	18015	23441	5.5	16472	1573	28908	9647	410	196	7574	6147	23819	16622	5.5
5.98_1630.20		[M-H]-		1630.2	ESI (-)	5.98	4523	1534	1935	4565	4908	9473	2357	7943	695	695	1686	10088	15541	19341	5498	128	11371	5805	3958	8406	7885	3637	8894	5493	7777	5358	4673	1421	4623	6515	4039	6156	4323	773	7625	11379	433	690	2374	8227	13694	16657	13920
4.50_747.52		[M-H]-		747.518	ESI (-)	4.498	20356	1394	14503	5748	7985	5420	3462	2747	5372	6538	1505	31266	21660	21418	23280	3351	16968	27484	5857	11421	15209	13073	4327	18768	1585	34062	5961	1778	34763	37125	3702	13636	42071	2631	20588	29444	1258	1005	3704	14812	50040	61686	26229
4.79_577.52		[M+H]+		577.522	ESI (+)	4.789	565	10842	9664	56794	93876	656	20113	18198	88623	14520	42784	142094	66870	35934	4686	284	63083	9141	37650	3358	3738	11991	8416	3045	17797	78113	320218	19685	7103	4016	40300	102572	1056	6174	479	5215	3160	1408	180094	24706	47970	41591	2945
4.83_618.47		[M-H]-		618.468	ESI (-)	4.831	11315	102	431	110	609	11135	74	83	1990	12997	663	309	392	3	341	1907	436	1004	8245	392	65	16743	349876	5122	37	543	3272	2861	945	125	120	194	814	901	659	442	8479	724	892	171	1891	327	490
1.12_279.23		[M+H]+		279.233	ESI (+)	1.118	2535	2105	5598	10491	148	3491	1363	362	89	538	83	49408	9404	154988	13574	1087	10962	10694	2468	11453	7217	5624	18400	8794	3652	3122	765	484	15489	33637	4006	180	9917	535	19337	28240	793	2597	1666	48572	63626	100351	55615
8.89_700.62		[M-H]-		700.62	ESI (-)	8.892	32044	2029	4426	5208	5097	6263	2826	2197	1022	3037	2910	17943	19055	9848	17260	1814	11663	9604	6361	16785	18110	7570	4929	28229	9354	11777	9990	1898	19415	37264	3050	5230	13110	7067	16550	25625	4002	1339	2326	7219	24565	35328	28379
8.56_692.65		[M-H]-		692.654	ESI (-)	8.562	2749	675	1252	18730	2358	1757	3386	3383	241	1403	2254	12847	11048	14552	14808	749	3517	32059	2691	5176	3065	8213	1722	7637	1973	6220	3012	790	12751	12113	9354	3487	3834	1806	15965	6591	1738	1082	1851	7698	19822	18287	9407
1.23_626.35		[M-H]-		626.346	ESI (-)	1.227	1360	6336	7978	2811	2782	2392	937	879	7654	1433	2519	14375	15180	36326	1713	508	2028	2772	4923	73983	7334	4715	24314	2316	5291	15293	13537	3366	2741	738	2308	2819	3056	7016	3320	14819	212	347	5577	14034	4538	19280	27091
4.71_967.55		[M-H]-		967.554	ESI (-)	4.713	301	5428	3509	10422	42162	216	3464	8094	29290	3848	9978	34437	29918	24489	933	147	11756	6072	33103	1312	2320	5970	2547	780	9917	28101	38222	29981	3034	554	8456	37879	487	5426	237	832	4227	487	28092	12431	10780	33489	1527
10.44_918.85		[M+H]+		918.853	ESI (+)	10.436	712	1638	777	69416	62192	1133	71493	114402	40686	4126	29313	63627	203	142910	117138	261	1025	112449	1260	2074	1452	12742	25542	1030	1199	48784	315	6822	5221	22101	129616	78073	107115	4445	45092	2610	1218	5660	94195	82718	95827	78730	739
1.63_577.42		[M-H]-		577.424	ESI (-)	1.626	18765	80	1099	451	24	2802	66	2.13	51	357	2.13	21195	21333	18991	105677	34	13416	16595	135	8133	44816	164	865	15213	130	4605	1301	41	34128	13609	346	2.13	14736	166	75046	58063	216	121	179	7818	4726	19482	28373
4.11_745.50		[M-H]-		745.503	ESI (-)	4.108	18098	2066	18696	6766	12677	5819	4906	1933	4617	5069	1027	46643	21793	19790	33659	2072	15422	26107	4208	14475	21781	5715	2227	17463	3162	39347	6115	2122	47668	33760	4810	19454	27270	3024	23587	39732	1179	938	6757	14041	40333	71952	28723
2.91_319.26		[M-H]-		319.265	ESI (-)	2.909	25742	1020	4681	1321	315	70013	737	901	5954	7884	1542	8304	15212	6307	5220	40221	22817	13968	4607	5530	3828	37009	18428	8714	728	5044	5094	1398	9712	6755	995	297	6079	4249	6080	12710	3314	1813	1144	3172	5047	9865	9108
11.21_936.90		[M+H]+		936.898	ESI (+)	11.207	768	711	711	22143	4.02	4.02	7206	20497	4.02	818	873	5571	139	21785	30232	1279	431	4.02	151	143	1261	24631	5877	569	159	15437	353	4.02	7795	14861	16442	1633	27053	831	34143	8651	268	4.02	5682	22870	21403	52977	4.02
6.25_624.56		[M-H]-		624.558	ESI (-)	6.251	7983	86	2962	2067	465	10452	656	496	3571	1126	262	9383	6677	7097	7234	688	9279	4206	10051	20330	9543	16910	499638	7022	2943	2545	16316	520	9283	12176	445	842	8264	1851	10854	31781	1525	765	5214	2912	11114	14092	51667
3.27_509.33		[M-H]-		509.331	ESI (-)	3.272	4824	1728	2013	2805	2459	13341	2157	987	2381	1460	3268	10922	5707	5610	5673	989	3773	5059	4829	2396	1931	4411	10251	5268	1675	5447	1450	2384	9099	6064	1572	2278	2936	2211	6343	10173	4775	1825	1655	2907	9682	29108	4922
5.81_725.53		[M-H]-		725.53	ESI (-)	5.814	8038	1138	5276	256	8177	3422	86	256	6567	845	845	5184	3585	9718	4697	1078	1575	6972	10410	2377	4891	15577	2471	2512	215	6241	4261	4384	5180	3653	344	3409	5040	2963	4844	9854	10426	2248	9309	2696	4085	8232	2652
0.81_341.21		[M-H]-		341.213	ESI (-)	0.808	35598	12632	7669	4149	263	5114	1270	1115	697	3632	485	17010	17009	63975	46908	5421	158909	24214	11009	43536	85520	24273	75673	112809	13030	5823	5234	3952	8812	232018	4018	804	8573	2907	5451	26633	1263	2284	6006	37859	38765	67329	112264
7.07_1004.73		[M-H]-		1004.73	ESI (-)	7.066	21045	10950	28826	26795	16152	3007	10970	3394	2975	9554	3360	4949	12534	29426	32546	12275	12337	16993	10918	18216	42989	21661	11823	18282	28752	12091	5619	2746	22602	19409	11853	3690	26893	14340	31774	30318	10819	12765	18490	19142	18794	78817	47725
0.56_367.21		[M-H]-		367.213	ESI (-)	0.561	6138	8318	5318	19592	372	1929	1228	145	180	965	69	22271	8859	48212	32039	3363	42197	11834	4293	15031	3275	36659	12559	11133	4849	1219	1635	321	4130	203386	8100	426	5823	1353	10060	42047	976	2192	2231	24790	36280	39483	20486
0.55_355.25		[M-H]-		355.25	ESI (-)	0.548	15071	9239	20246	98578	320	16124	1607	1459	1519	2036	608	63894	26309	304624	11431	29402	124265	33242	7024	22943	6151	88790	56788	32400	13399	5239	4309	4615	21275	14416	5860	1601	19605	3671	16334	92312	3313	19167	21036	90951	533162	121069	67855
7.72_718.63		[M-H]-		718.635	ESI (-)	7.724	8819	1607	5276	3241	2372	31723	1490	1032	708	3832	1532	9046	12659	27008	7805	2112	12931	12379	16836	17907	8827	8412	1594	9200	2174	7569	4346	2373	10882	10239	2126	3491	8677	6264	8452	22353	4535	1950	1440	8750	17758	18248	42824
10.35_925.80		[M+H]+		925.8	ESI (+)	10.354	368	603	183	1856	16774	962	1123	40886	15139	283	12862	3182	116	11729	10490	61	683	190908	114	569	383	1652	2596	325	1757	6899	6.08	5864	438	996	14569	22899	16233	1116	2330	454	123	444	7856	5715	11954	13460	104
4.77_757.55		[M+H]+		757.547	ESI (+)	4.773	25211	2450	17547	8437	24236	12910	2668	2116	15529	7699	2986	30649	32718	16959	15989	8751	21363	30765	8489	15846	16780	14385	13148	20276	4840	31011	22489	3632	27192	17867	1809	14782	19947	5109	16369	25382	3211	1627	9827	8627	34200	41901	22403
1.97_361.19		[M-H]-		361.192	ESI (-)	1.973	68161	22407	17094	6192	2084	52414	1966	3897	4241	45095	4883	36954	36628	25766	19934	22273	84657	33239	15929	30953	29314	28073	59515	54950	13467	20306	26966	13882	32684	15990	4175	3460	22914	24408	25752	44864	33754	10710	9909	14424	19010	39254	45885
10.11_879.74		[M+H]+		879.738	ESI (+)	10.107	299	1276	307	9338	24902	527	13240	36653	5498	1741	8169	3305	4.75	24972	26503	92	331	57153	349	4866	185	344	8690	371	1375	13716	51	5279	1159	4029	33606	35307	28186	515	6469	411	565	3106	17804	13054	20212	16728	110
3.07_605.40		[M-H]-		605.405	ESI (-)	3.073	17362	5093	2540	3629	4845	3006	1775	6165	3205	2785	2313	25917	11223	7722	14823	3152	20090	14167	1220	5562	3201	9252	18085	20653	2701	3376	5182	1420	10437	8882	7534	4301	4609	864	7722	16191	1238	1212	2615	10288	18455	15279	10335
10.37_673.58		[M+H]+		673.584	ESI (+)	10.373	3357	1135	182	392	1389	1026	342	4.58	140	594	8769	234	3213	2558	1862	1736	3171	77	2885	2434	5036	2951	5257	3358	1895	2496	241	2381	3390	1873	62	1161	1758	4947	3442	2715	921	279	86	1091	2194	4698	4358
6.38_726.54		[M-H]-		726.542	ESI (-)	6.379	5738	509	5502	265	7841	5342	245	2127	9540	2268	2373	10984	6249	12422	10546	2261	2434	16657	14682	6775	7403	10350	3881	8495	209	10404	2554	7188	16500	6857	983	4999	8781	5770	15961	16507	8906	6708	7275	3791	11601	12329	12035
8.11_730.65		[M-H]-		730.646	ESI (-)	8.109	20900	9122	13278	2742	4412	11855	2875	3094	1005	3864	2730	11947	24319	22457	8285	7430	11994	7885	14620	23277	19807	17212	6174	22175	4747	6265	10169	4748	8294	11411	6050	6599	12513	14338	19966	28278	10222	5776	3059	17999	14131	24533	37500
5.20_546.45		[M-H]-		546.448	ESI (-)	5.203	28423	2284	27075	9489	1203	19678	4004	1115	3825	24849	5079	29893	15012	28133	28421	17508	21527	17690	29327	24620	13232	36469	21918	23817	8390	19042	12503	10735	20965	33922	5728	1124	25641	43801	25169	23693	39411	19762	9569	26364	33032	12176	23537
1.24_476.28		[M-H]-		476.278	ESI (-)	1.236	5272	5657	18210	1373	5694	36578	231	530	6072	1032	1236	132509	30770	86934	9042	1913	7055	14826	12941	25990	14435	5225	4413	9595	2407	20414	121291	3574	8840	21204	633	5555	4888	5942	8236	26384	1888	6874	10313	17804	24608	33896	32944
0.82_331.20		[M-H]-		331.204	ESI (-)	0.825	2394	1829	6007	9412	129	2961	931	231	113	377	90	32375	9486	67597	8242	1275	8491	9595	2195	11936	6222	6390	12025	7965	3465	3390	709	486	14842	11443	2575	147	10822	723	17884	19636	727	2696	1466	29769	41792	47056	27925
0.95_319.23		[M-H]-		319.228	ESI (-)	0.951	32068	30936	50822	36494	699	47667	2703	1893	1390	13402	1039	46062	34844	219758	37145	29830	186325	38827	32944	49109	25845	70690	224435	67013	34596	17953	9850	6364	35244	228980	8069	1018	18720	10935	19401	67352	18601	12232	11662	125080	192600	176142	128181
7.30_679.55		[M-H]-		679.553	ESI (-)	7.305	1066	10113	6.02	50269	17064	5126	52054	178907	19302	1178	4667	53621	4778	591322	93984	500	6.02	31824	1532	6.02	5726	17191	21252	6.02	36156	58115	1829	3139	10791	19748	173479	15082	210121	6.02	46076	6.02	970	4509	44214	137673	67352	435126	6.02
1.88_436.28		[M-H]-		436.283	ESI (-)	1.882	19670	46	5837	56	2401	748	32	2.73	9293	46828	10712	11151	4381	12124	10321	8964	3140	22247	20913	19116	11325	82158	16236	13019	107	14120	1584	26314	31375	4842	49	3006	15091	31456	19595	18556	30068	37359	8973	5651	4165	5557	5151
8.87_947.76		[M-H]-		947.757	ESI (-)	8.869	56	97	97	16325	567	43	31492	25268	10	63	168	348	41	55967	19541	103	32	613944	71	92	95	478	1353	121	9	284	45	117	32	23879	161273	1152	1121	85	271	88	36	57	644	33377	3470	2991	75
5.05_946.58		[M-H]-		946.579	ESI (-)	5.051	15096	2136	5491	2779	13701	4353	2236	3106	7036	1476	2820	12567	22894	14013	9245	1333	20620	14700	5484	25776	22764	4464	13904	19871	11801	15478	17901	4398	14467	8323	7535	21687	13782	2952	16189	21934	996	970	6990	10214	12804	20945	29007
10.38_866.81		[M+H]+		866.813	ESI (+)	10.384	1399	481	645	23726	2238	1017	11178	40879	4268	1362	5525	42785	979	30706	57399	2728	1204	21304	566	545	2209	31170	6040	3324	452	21953	394	850	18844	22807	26307	4732	23963	1537	38960	15905	676	1052	11717	12690	22589	21382	376
3.02_561.49		[M-H]-		561.487	ESI (-)	3.019	3775	622	1320	3363	2.88	6846	68	37	2.88	773	2.88	29138	10099	33737	19438	496	9392	4255	1928	9598	16633	3078	23753	4579	299	4814	1733	57	13849	13686	608	2.88	5858	355	25589	13039	444	273	50	16724	10032	47722	25723
7.02_644.54		[M-H]-		644.539	ESI (-)	7.017	11155	940	2002	1773	1264	37076	1362	11688	632	4018	723	21196	49162	15146	10079	1400	1167	7679	10219	9878	1136	11846	73145	10507	447	2174	3805	1176	9012	9927	860	1934	9169	2085	9522	29527	1549	441	1294	8794	4502	5106	18021
5.92_599.51		[M-H]-		599.509	ESI (-)	5.924	119878	58473	136629	72360	28046	81818	46131	15615	47767	152957	39086	90314	31836	45034	102123	160008	52627	108031	124651	98160	100889	118558	177994	91195	101844	105698	111103	106423	122631	129464	58995	27019	125451	153748	113220	43712	167935	155214	93369	102844	57522	59157	52081
5.21_554.48		[M-H]-		554.479	ESI (-)	5.209	23983	1252	15771	4800	975	12635	1942	605	2670	9834	2093	17905	14919	16973	15326	6989	24527	12900	16663	15357	8498	25137	26146	20455	4968	11762	12773	5062	14492	18206	2882	650	15314	17720	16331	23365	14626	4788	4473	14852	27988	10829	15865
5.65_586.52		[M-H]-		586.521	ESI (-)	5.651	7538	2.13	2.13	2.13	90	14113	34	33	4288	3113	439	2.13	800	2.13	2.13	2842	2.13	1020	3548	2.13	2.13	19508	252399	4504	87	290	5565	1639	824	271	28	82	2.13	2.13	2.13	703	5662	153	4434	2.13	2173	2.13	453
5.35_1533.15		[M-H]-		1533.15	ESI (-)	5.349	2876	3641	3013	3977	2621	2587	3251	3301	2126	2301	2743	2574	2323	3415	3798	1225	2905	3409	3531	3883	3244	3194	3054	3077	3783	3411	2858	2634	3391	3362	3684	2825	3450	2294	3201	2459	1817	1799	3140	3878	6417	3239	3048
1.74_511.30		[M-H]-		511.303	ESI (-)	1.743	9530	4266	8629	3761	356	4732	104	361	766	6870	638	20013	6788	50150	6549	2244	16794	5397	3445	13572	5365	17912	2041	17865	1598	11960	3232	2112	17125	5868	380	517	8601	5389	8719	9954	1097	8253	4390	20701	15903	29085	15440
5.10_777.55		[M-H]-		777.551	ESI (-)	5.104	12067	983	1969	3.16	7776	4018	3.16	3955	7812	3.16	3.16	11023	19177	10795	3873	219	9182	3.16	8709	10650	8866	15216	3.16	10238	3.16	18126	4620	2413	23770	11414	3.16	4421	12094	3.16	10685	31811	325	508	4221	3.16	22451	100465	31364
5.33_742.54		[M-H]-		742.539	ESI (-)	5.329	25233	21912	19571	23878	41068	21658	28864	21198	17762	9038	12897	134613	66375	63201	39112	4759	51296	39831	24029	63920	49366	16184	35921	31373	41899	41424	66188	11941	39485	41663	29434	85779	28262	10176	50646	72315	7061	7697	28026	32992	48656	74827	86309
5.68_1536.09		[M+H]+		1536.09	ESI (+)	5.679	7381	65	684	2.54	27188	28297	2.54	2.54	6469	2.54	2.54	22765	76379	35223	14192	31	15623	4498	948	23919	22523	1276	1573	13518	84	6513	13514	155	16904	5473	2.54	25182	4412	56	18298	60206	33	2.54	4696	2241	1389	50034	74479
6.20_675.52		[M-H]-		675.519	ESI (-)	6.199	908	7227	944	6058	5491	978	5755	7860	2648	906	1309	11940	2215	56164	55814	460	1209	19148	1809	5339	2003	2349	10431	1336	3833	13316	457	1861	2369	4115	17747	8304	20578	945	14197	2851	1674	1606	7339	27974	5036	35014	2043
4.77_815.56		[M-H]-		815.562	ESI (-)	4.769	14760	3347	8704	3279	17029	16775	12609	4700	13696	1750	1695	39614	25113	11808	12917	3773	26712	16370	8278	24211	21370	4651	7708	17431	5613	10795	16116	2558	17954	16037	6635	15994	9145	3053	10374	42513	1174	1259	14199	9471	13249	23093	31086
9.09_719.56		[M+H]+		719.559	ESI (+)	9.088	1546	556	553	574	1388	575	210	408	488	570	6559	314	516	608	932	1809	1204	203	2818	1158	2957	1631	1867	836	812	1621	162	2122	879	1160	772	816	1125	3702	843	969	350	934	423	227	717	1017	772
10.13_968.87		[M+H]+		968.868	ESI (+)	10.132	353	567	100	2655	15362	553	5204	18074	3227	395	4542	1281	123	10130	17095	149	371	90014	191	2850	108	523	4029	215	302	6993	81	1806	499	1365	22858	21875	17957	398	3075	165	280	1074	7710	6405	10421	8360	161
5.01_1542.14		[M+H]+		1542.14	ESI (+)	5.012	5893	1798	2725	1516	15054	16289	3785	1269	7196	208	257	53022	40390	23476	8891	252	32914	10050	5724	15346	14541	2645	7340	6659	5515	7719	29733	571	7104	9187	2642	22462	4208	172	11107	33147	49	186	6277	5458	10785	27730	30981
7.82_799.67		[M-H]-		799.669	ESI (-)	7.815	7079	10534	4603	6413	11850	7644	5617	4105	9225	2413	8580	4829	5840	17554	4254	6169	4588	4499	4169	7938	12917	9551	2172	2834	9028	5612	5417	6803	6026	2576	5391	13602	4378	4509	7376	8026	2464	4112	9074	3714	5142	19224	6899
10.98_970.88		[M-H]-		970.882	ESI (-)	10.979	872	197	3799	8768	538	2450	2409	4101	299	3552	1404	231922	49264	299546	54836	986	108523	13120	203	20598	15003	18776	1149	24254	2031	13556	575	170	27175	54711	8433	398	7070	1377	51786	17714	841	235	402	141308	57410	19321	58568
7.84_657.52		[M-H]-		657.523	ESI (-)	7.844	176	4697	587	18338	921	1965	9058	12575	3119	1235	2221	14580	5075	54275	25636	0.96	1111	3374	1137	872	2026	5013	7995	298	4010	16608	375	2345	3599	7224	18482	2224	8788	1237	16723	3219	1267	1346	2301	26586	12235	14470	273
7.89_657.53		[M-H]-		657.526	ESI (-)	7.895	187	4697	587	18338	2230	1965	9058	34720	3119	1235	2221	2281	578	54275	25636	307	39	3374	1137	872	2026	5013	7995	298	4010	4738	351	2345	289	557	18482	4144	20511	1237	16723	3219	1267	1346	5493	26586	1487	44453	273
4.67_575.47		[M-H]-		575.468	ESI (-)	4.669	649	184	1592	13575	51	578	1599	197	42	150	2.83	38995	5650	150687	5528	320	3434	3209	294	2812	1950	2189	3352	2361	416	1014	191	104	6888	6213	3934	105	4858	96	9803	9665	246	439	241	55576	8897	55519	18292
8.24_688.58		[M+H]+		688.58	ESI (+)	8.241	3576	1030	1801	3130	799	2470	687	667	146	1394	1506	3620	3135	10153	3180	2199	2972	546	1756	3278	2191	2431	2050	3603	2401	2228	1835	1219	1234	3118	461	279	2695	1530	2899	3111	1805	843	488	2767	5469	9025	4615
6.73_753.57		[M-H]-		753.567	ESI (-)	6.73	193	8.62	8.62	5412	8.62	276	2920	8.62	8.62	8.62	8.62	300	8.62	4023	486	8.62	8.62	8.62	8.62	8.62	8.62	8.62	3058	8.62	2145	8.62	8.62	422	8.62	8.62	8.62	8.62	3151	8.62	1156	1596	8.62	8.62	167	1716	6152	7711	931
10.17_878.74		[M+H]+		878.739	ESI (+)	10.17	150	152	812	6825	62023	843	15766	57180	7228	2717	11207	961	65	23304	31484	119	1067	77020	1451	1609	147	3.34	6705	563	3007	19453	130	3648	1692	4377	49672	39899	38000	478	6378	271	204	5829	21158	13577	25189	24667	164
8.80_725.64		[M-H]-		725.643	ESI (-)	8.798	9505	1612	3450	4412	2743	1240	1952	844	205	2254	2055	7497	5862	6880	9835	727	7564	6572	1950	11038	16535	1556	2181	26385	5055	10068	4585	899	11564	25813	1831	5820	5029	6884	10440	10660	3305	371	1085	5744	18084	14829	17602
2.43_561.38		[M-H]-		561.379	ESI (-)	2.433	16068	6870	13115	6432	6332	44014	1025	3193	14132	2818	17179	21648	14933	7474	9273	14563	61475	8866	1064	30570	25744	3669	23771	12122	4422	11601	24280	2433	8920	8776	4746	12965	5323	3236	4520	11437	727	1010	10803	13161	6990	20441	43124
6.51_951.68		[M-H]-		951.677	ESI (-)	6.507	1120	3600	1710	4705	4476	1240	2874	1051	4644	1847	7550	421	1133	3019	981	1177	861	2918	1811	1024	2233	3334	1259	699	2521	2999	2810	6463	4442	498	1564	4317	1713	2592	1597	1337	2102	3552	3263	929	3428	3457	1153
11.18_963.92		[M+H]+		963.919	ESI (+)	11.182	121	112	293	28790	7055	391	9491	50804	3672	495	3415	15703	92	53469	28260	103	262	32493	48	249	300	6972	5683	65	195	9792	128	929	1035	5245	51689	9261	26357	411	12065	1111	221	691	10146	23051	21804	37016	174
7.61_684.59		[M-H]-		684.593	ESI (-)	7.606	5811	693	4127	4325	725	6889	1474	545	961	2160	755	5694	9919	9944	25667	1742	15158	5096	15427	33790	18587	5125	1674	6655	6002	4359	9605	3263	24534	20257	1029	2962	17857	5141	18009	52401	9156	2262	2621	4321	14298	13481	48530
6.66_627.48		[M-H]-		627.476	ESI (-)	6.658	3.18	20920	263	21961	7434	3.18	23633	42305	7773	207	3062	12799	3.18	49139	33169	3.18	3.18	11110	3.18	3.18	184	3.18	9513	3.18	16571	19902	3.18	2311	1587	8715	42744	14501	22854	3.18	13147	3.18	3.18	871	15734	24740	16460	25818	3.18
5.68_842.59		[M-H]-		842.593	ESI (-)	5.682	20986	2277	9736	8832	25177	27236	2864	22928	60471	4647	6420	10574	45849	10216	6570	66695	52008	14035	2536	3334	4370	35481	54504	14016	4037	12996	48789	1599	8291	5053	7361	12639	8934	2073	5249	14005	1276	1198	15477	6142	11197	16369	4720
0.84_611.43		[M-H]-		611.429	ESI (-)	0.842	263	95	800	6473	43	287	128	33	2.14	2.14	35	31605	2672	78097	2855	73	3493	2612	130	2394	1022	2124	5722	1743	381	273	38	57	5039	1200	524	30	3397	26	9216	14025	64	178	43	40996	41425	53241	25059
8.61_712.63		[M-H]-		712.63	ESI (-)	8.608	95410	37868	50055	31325	26596	74930	20932	17934	10110	42033	20623	88911	94257	80121	74969	57849	90054	68165	66929	90593	74141	64943	31553	96740	50730	63517	62227	31481	78793	98885	25433	33102	66203	50691	79249	93053	55132	30858	33015	63632	91369	79115	114513
11.23_974.92		[M+H]+		974.916	ESI (+)	11.226	140	296	243	19109	11616	1149	7846	46459	6298	401	2727	3673	50	44540	20070	59	251	69318	188	106	87	4094	4636	77	221	10906	73	1362	274	3257	47722	10877	27919	395	5830	241	195	813	10596	24883	18704	23669	85
7.76_698.59		[M-H]-		698.587	ESI (-)	7.765	16149	8911	10146	2073	2734	45486	2402	3149	2247	5509	1286	10051	21360	14451	10700	4759	3181	6566	29753	13134	2826	22971	97314	11330	1153	3864	5722	2885	7555	13917	2177	3422	14949	15732	11310	34350	10586	1770	2571	10685	10659	7412	19317
3.03_357.28		[M-H]-		357.28	ESI (-)	3.026	61678	14872	17463	6485	987	99792	1318	5054	21207	40201	7400	16187	196643	21884	175639	61475	41643	58155	40095	42276	50282	177872	35197	49682	3514	29951	11803	10309	134968	26131	2735	617	78698	33165	77774	269005	56874	19926	8634	6909	55784	48012	77422
5.85_804.57		[M-H]-		804.573	ESI (-)	5.854	5681	3478	5401	7189	8483	5598	6720	3.1	8298	4642	3450	10744	6260	7385	5000	3398	5702	6764	6628	7703	5639	7922	11219	5706	1723	7272	6900	3593	6373	7506	6747	9171	5287	3551	5481	7040	3729	2776	7096	6991	9189	9216	9184
4.83_887.57		[M+H]+		887.566	ESI (+)	4.833	626	6030	4858	17155	77686	268	3606	6269	42653	4450	18868	60532	51464	42087	1139	81	15985	8618	52799	2115	3237	10304	3764	1084	11712	41016	69045	36634	4358	685	7912	66126	135	6651	253	1584	5469	2.43	35750	13849	19861	66896	3240
11.12_970.88		[M-H]-		970.879	ESI (-)	11.123	22518	1538	2427	1462	699	17031	929	1985	832	1157	1206	21273	15838	106228	13596	4457	15031	1933	2250	7941	22196	40363	1151	9107	1599	3032	1809	736	6988	18709	2470	804	47243	2402	11443	45782	4442	2527	2119	16079	9624	116494	15928
6.72_653.49		[M-H]-		653.493	ESI (-)	6.725	3.31	5133	3.31	19682	9113	1765	16692	31735	7016	587	2208	30346	4665	80908	68414	125	3.31	21778	3.31	3.31	1996	1453	14755	3.31	3449	38877	287	2368	3860	17345	39894	7484	48338	253	30099	1249	3.31	2739	16724	64294	20390	54479	3.31
8.67_692.66		[M-H]-		692.655	ESI (-)	8.668	6887	1331	2039	11316	4313	7288	4393	26962	424	1229	4287	5832	3868	41478	20498	2137	3435	29703	6579	2418	2674	18898	731	2964	1053	2043	4185	1688	5163	5425	26334	5551	8889	2813	8418	7419	5258	1919	2936	10970	9408	29378	4321
4.69_861.55		[M-H]-		861.55	ESI (-)	4.687	237	1592	1046	4819	23960	197	2415	1458	47619	1289	3077	46801	24336	7638	1329	47	13153	1935	5617	1353	1790	2557	1502	886	3041	12373	42310	3096	1930	1676	2134	17433	374	961	801	889	556	198	20243	3614	6741	7177	1218
5.61_559.47		[M-H]-		559.473	ESI (-)	5.613	53252	1960	9511	24927	4542	18090	5229	2253	1039	4328	916	79524	11851	522881	14643	8578	27627	7138	63044	22096	27973	12685	8071	7774	5108	8521	31092	5596	18727	9280	5467	4353	54800	17377	23457	89240	17731	21399	15179	388582	102683	101764	33968
8.35_725.65		[M-H]-		725.645	ESI (-)	8.351	14254	2949	2288	2355	2444	117612	4137	10957	1657	3187	1107	6090	27686	27453	17837	3645	1303	13928	11902	9043	2940	12050	59839	5332	805	3504	3654	1270	6232	13582	3150	3344	13688	2642	13078	38988	2788	840	2426	13924	16774	8477	15556
0.58_333.21		[M-H]-		333.207	ESI (-)	0.583	11455	6420	16217	34256	704	5636	1273	850	591	1535	438	42936	18849	101286	17305	8180	60903	23528	8059	19577	5113	58616	53585	31940	7707	4397	2595	2254	18622	120162	3795	1033	13522	3904	12762	41486	2170	5092	3848	36778	102743	92155	70242
5.03_925.59		[M-H]-		925.586	ESI (-)	5.031	3722	6683	6113	7872	5256	4958	5284	5512	6260	7034	9438	1984	1503	4808	2829	5659	2122	3547	5830	1465	2911	8789	1421	1986	4354	4749	2676	8524	5241	2263	3010	4407	3899	6285	3385	2408	5021	7337	6545	3358	4277	3854	844
0.84_393.23		[M-H]-		393.227	ESI (-)	0.839	4746	2547	646	4722	191	1075	1048	340	198	565	42	16823	7132	20008	79160	514	13852	6648	494	1413	24784	5703	3812	11120	2297	366	930	238	993	196899	8180	245	1857	565	2368	6049	157	120	436	19998	18952	9642	6455
1.62_947.61		[M-H]-		947.611	ESI (-)	1.618	492	2315	5457	854	590	106	51	2.5	2035	8294	3373	84477	5633	36550	746	426	2266	3023	1391	23572	1417	7760	58172	1516	449	33089	25291	4456	2041	687	29	1410	1251	11086	1345	5435	167	560	24821	42559	42591	22201	9392
10.84_960.90		[M+H]+		960.905	ESI (+)	10.843	1246	1244	505	76524	79205	3896	69893	28237	9996	5568	13434	10510	509	42515	47859	170	1947	63454	1943	1815	1676	4049	15365	1510	2176	56398	222	7885	3043	12291	59202	78083	77287	4159	20417	2782	1505	6985	72517	79805	54001	50489	503
2.79_971.73		[M-H]-		971.727	ESI (-)	2.786	5647	2065	4145	4286	296	5789	2175	3286	594	3376	235	12282	13777	12779	12969	3201	9660	6743	3032	8838	13179	7496	6705	6783	2317	7931	4057	1529	12375	10211	4118	2.83	10969	2940	13840	12587	3181	3095	2546	13233	8936	10846	11262
5.55_568.50		[M-H]-		568.495	ESI (-)	5.548	14182	776	8889	3187	1787	7145	1045	383	1753	4531	1097	19874	13734	21201	13675	3257	23657	11071	17810	19603	14082	11707	7252	14196	3639	10452	12074	3217	16214	17767	2028	1534	12489	11354	17182	23625	7218	2465	4521	13389	21286	16836	37279
7.31_664.59		[M-H]-		664.588	ESI (-)	7.31	8852	707	5203	2669	1204	12099	1455	365	661	4152	1091	22064	12047	18111	6333	3330	22814	7839	7519	11331	6099	6232	1716	8744	2633	6178	10691	1314	8743	10985	1265	1568	8208	5141	7918	18070	3420	1779	1747	7385	12729	13507	20348
1.22_282.28		[M+H]+		282.28	ESI (+)	1.221	35096	110	3969	427	8786	40631	568	616	25635	13197	472	39075	14316	12915	13453	11430	9095	14274	19591	12469	6825	50119	71208	30238	658	8636	34237	12608	11614	15616	970	5478	9963	2423	13664	19370	16518	5080	21515	2914	21024	11723	22556
2.49_562.31		[M-H]-		562.312	ESI (-)	2.493	21057	17648	30013	2010	5261	13456	197	425	7530	42479	14208	84882	31489	66873	16338	13569	35208	25159	11346	40872	18541	46597	52883	30155	4802	40863	35176	21025	17612	14108	372	8948	24742	32584	22509	27621	8677	16872	33054	47969	45761	66476	36864
5.88_612.53		[M-H]-		612.535	ESI (-)	5.881	11221	2632	8596	5538	3256	13522	4089	1389	3740	7191	1931	14699	13466	13252	8601	5696	13696	9098	11228	10643	8802	15183	47016	10739	8312	9596	9254	6581	9970	2.3	5397	2820	8622	6444	9877	12925	8672	5059	6640	9891	11942	12777	13050
10.48_930.86		[M+H]+		930.859	ESI (+)	10.483	131	181	5.24	12684	16948	5.24	17871	38335	5.24	315	5.24	3489	98	37115	28174	5.24	296	36759	5.24	461	194	368	7650	197	109	12438	142	5.24	539	4016	32009	34055	23706	193	5863	258	476	759	11644	25489	25003	27959	140
7.08_720.61		[M-H]-		720.615	ESI (-)	7.075	9704	4187	5630	2571	1865	66921	1116	873	2077	6224	1253	31660	20489	36756	10527	1698	2797	8263	22738	15622	1525	27177	15023	10880	197	3050	7268	1168	10571	7813	709	2531	10408	2188	12026	40377	1544	969	1857	12244	12581	8076	43548
3.64_798.57		[M+H]+		798.569	ESI (+)	3.644	6891	2576	5379	10429	912	4032	2842	195	929	325	4.38	24454	18177	43024	13716	1371	34153	11976	3163	8659	8819	12875	27881	20114	3684	3012	2928	767	8433	27838	3922	1186	6816	356	9209	28226	295	160	2503	18487	24935	68502	45787
7.71_1008.71		[M-H]-		1008.71	ESI (-)	7.712	12788	12681	20248	11573	7449	2497	6300	2139	3053	6939	2120	3939	5963	12494	16520	12493	6133	8348	6845	10793	22920	17045	5881	10770	14493	6410	2704	2319	11884	9797	6685	2159	12658	8835	15078	13897	9281	10400	9567	9247	9331	25427	20502
4.48_757.56		[M+H]+		757.56	ESI (+)	4.48	19865	3461	9295	4748	40495	21733	15165	5991	23159	1989	1844	123913	58482	25118	17684	3872	43552	23276	10954	40672	31845	5522	9010	22618	7295	19613	33438	3242	25896	21218	8685	44455	10782	2930	13416	76202	1085	1235	25817	12739	19408	62935	76913
2.79_965.71		[M-H]-		965.711	ESI (-)	2.785	16087	2437	12132	12362	158	16415	3025	5305	585	8637	255	23466	25818	24473	25963	5370	20974	16888	6194	19708	24230	18454	17991	17164	3428	18795	9798	1848	24285	21944	10187	40	23011	4868	26049	24512	6277	5168	3144	25546	20376	22899	22734
7.42_702.61		[M-H]-		702.615	ESI (-)	7.425	14498	4223	8290	4299	2864	6014	2377	2035	245	5375	2427	14421	14970	16782	8710	2619	13037	10688	11380	15195	14244	10098	3386	14608	5378	10223	8495	3082	11131	15498	4178	4248	8190	7743	14378	16469	4414	2531	1644	12484	17784	18810	22370
2.08_543.44		[M-H]-		543.439	ESI (-)	2.084	5693	3399	4385	8917	168	5467	1353	684	268	2964	314	28823	5927	20816	18792	2871	5168	6718	5460	7336	11488	7142	7232	6250	1375	9266	7739	902	12222	14469	4258	106	9978	3223	18255	11929	2366	2355	2003	13698	12876	20984	10150
8.04_664.62		[M-H]-		664.624	ESI (-)	8.042	5534	868	1680	8400	3256	5846	3226	27877	242	1534	2610	6435	3282	31034	17727	1385	2957	49430	7088	2467	3346	15795	903	2885	767	4764	4088	1578	4572	3497	20172	4490	8097	2081	8371	8080	3700	1404	1921	10257	7617	25899	3537
0.74_315.25		[M-H]-		315.254	ESI (-)	0.741	4645	2299	22781	170605	2473	11318	4169	2147	1777	3299	1032	66847	14490	2247432	14670	6297	36094	22387	2362	21977	8303	22593	138940	12622	4042	22870	5212	3054	30867	17129	12253	5714	14966	3475	25892	75175	3040	19615	11130	793884	782118	176598	45513
2.42_463.24		[M-H]-		463.237	ESI (-)	2.421	31425	17160	10063	4045	595	25717	1841	2486	3500	13885	2905	28488	26489	15768	19670	19890	34089	24253	10740	12141	17582	20954	20908	26420	10221	13323	18970	5011	20896	19499	2758	813	17487	11179	20253	33763	14450	6907	9110	7041	18962	21258	18049
5.29_572.46		[M-H]-		572.464	ESI (-)	5.285	34066	3912	33009	6691	1841	26028	2626	1605	9331	35035	5501	10769	10201	18782	13868	20167	22016	17983	30368	20737	12261	58374	62963	24111	8786	16703	6666	20495	18062	18694	5546	1075	24102	46341	18380	17446	42404	32268	7263	23329	26370	13326	23876
10.90_972.91		[M+H]+		972.91	ESI (+)	10.901	630	703	4.13	10671	7406	284	8479	34696	4886	560	6938	1284	95	11492	15744	139	781	56974	69	579	365	1533	6573	591	189	11179	41	373	232	4021	31673	15413	21801	181	4308	466	133	584	10412	22576	18534	21385	125
2.29_621.51		[M-H]-		621.51	ESI (-)	2.291	119	701	229	3904	0.69	293	177	113	40	175	29	40263	4377	94280	29277	0.69	776	580	118	1119	1694	180	429	206	244	8683	85	0.69	4469	8914	1358	0.69	7472	28	13784	2731	0.69	27	170	52679	2009	87288	1481
5.88_626.54		[M-H]-		626.536	ESI (-)	5.883	14835	5727	10958	11019	4635	17348	17401	2747	3570	8824	2584	17185	18477	16387	10891	7958	19325	12556	14483	13205	11227	17100	16234	13880	26893	12255	12232	8385	12006	12387	22857	3388	11226	8471	11974	15126	9310	6377	8964	13394	17406	16496	15040
1.29_275.20		[M-H]-		275.202	ESI (-)	1.288	47146	1630	12048	4657	1961	19850	1340	3128	2383	7761	1049	52043	105497	43573	142434	3310	49822	63417	3346	38589	47575	10888	23380	57553	2330	52963	15258	1698	87316	16050	8523	727	39924	4857	60054	111807	6983	3099	5564	39864	49918	86586	73186
6.01_1534.09		[M-H]-		1534.09	ESI (-)	6.014	10808	212	2069	1.58	43736	34824	1.58	1.58	15712	23	134	37059	101009	41898	18757	279	21769	7649	2018	29728	31458	3770	1460	19087	154	11273	20526	1935	29548	8955	1.58	41473	8154	485	25852	85990	781	1.58	11791	4118	2107	57868	83584
7.20_772.62		[M-H]-		772.618	ESI (-)	7.195	3.79	3.79	145	3493	3.79	3.79	1076	3.79	3.79	38	223	939	3.79	690	3.79	106	327	239	3.79	3.79	3.79	504	2093	187	1362	3.79	3.79	769	274	3.79	849	3.79	854	180	451	556	171	3.79	3.79	1138	9663	6640	949
5.45_840.56		[M+H]+		840.559	ESI (+)	5.447	3.45	1327	3.45	3.45	10402	3.45	3.45	3.45	13218	3.45	1613	3.45	2054	10095	5073	984	3.45	1930	3.45	12082	3506	3.45	3.45	673	3.45	3.45	3.45	6710	4309	3.45	3.45	10642	2234	597	2745	2607	2005	3318	11740	3.45	1013	9318	12284
4.77_739.53		[M+H]+		739.528	ESI (+)	4.773	71722	1386	60796	10013	40688	35009	6533	1049	8928	35842	10018	101398	58784	51414	58314	11277	58760	90778	17904	49441	70014	40599	13755	53198	5174	98734	26602	12168	91367	77443	1739	22971	89491	19273	62021	65921	9910	3936	16305	28110	97645	142306	57624
7.08_797.65		[M-H]-		797.653	ESI (-)	7.077	3282	6029	4310	12579	12305	8129	5454	3480	23949	5356	11361	2195	4705	8747	1661	4025	5284	4230	5258	3189	5157	11907	1940	1899	5549	8336	8164	8218	8981	1952	3181	15596	4371	5000	3390	3865	2607	5790	11855	2329	7129	12323	3387
1.15_323.26		[M-H]-		323.259	ESI (-)	1.149	3671	3008	6972	12664	196	7979	1440	371	377	1256	214	39729	14230	106028	11289	3217	19563	13052	3660	8590	5668	22978	40326	10950	2761	3666	1145	1083	19420	13542	1872	626	9340	1454	24294	55198	2824	3549	2630	36067	83441	51346	39931
2.56_708.45		[M-H]-		708.445	ESI (-)	2.559	6146	4560	5300	4356	6795	5308	7971	4096	4759	2832	2107	10605	15647	4245	4119	1854	7819	5485	4636	10335	8293	2913	8159	7333	9210	9221	9423	2029	8670	7486	5068	9239	3483	1586	6551	13734	1461	947	4330	3451	10553	7576	11447
1.07_544.34		[M+H]+		544.341	ESI (+)	1.07	13102	128369	15198	60851	8007	12805	2631	5427	21284	8722	7473	20070	50099	82106	8493	12858	19885	10805	35581	57906	15085	37379	7297	20964	21628	15400	41628	11134	8136	6722	20141	9547	14840	12402	7569	36166	3959	11074	10277	35069	30969	68385	62262
1.69_528.31		[M-H]-		528.309	ESI (-)	1.692	10952	1749	13647	1605	7206	4158	168	318	11461	10392	3380	10558	6095	25518	8365	13514	18266	6716	27161	9691	8320	37351	2175	12655	1815	9217	13773	13310	9002	10276	293	4745	9822	11593	5167	17972	7625	34815	16055	10597	35923	26180	21065
7.28_680.61		[M-H]-		680.608	ESI (-)	7.283	12572	1011	5758	3.28	1157	28884	3.28	3.28	1079	6387	1582	53102	20868	86640	10514	5817	36735	24582	13265	22879	8291	8112	8060	12530	2435	10790	16561	1560	11444	20409	3.28	2024	25097	7368	18307	45370	4693	1638	2789	8313	36203	49752	38816
0.56_357.26		[M-H]-		357.265	ESI (-)	0.556	1572	1371	3525	40110	232	2777	930	379	526	378	105	23733	7008	183455	3993	2909	20304	6093	1054	4994	1833	16252	12650	4703	1862	1279	669	2224	5818	3718	2259	530	5531	705	8861	27192	1175	6361	3543	49120	193100	29926	19382
10.87_551.51		[M+H]+		551.506	ESI (+)	10.865	775	169	195	28628	5915	636	14322	14445	1173	864	1749	44095	620	44626	49090	1296	38	18522	237	157	1786	3471	926	1379	73	18190	143	496	9780	13985	16929	12800	34254	339	44042	12537	350	246	17394	20768	19070	35124	380
5.12_838.56		[M-H]-		838.561	ESI (-)	5.124	10149	1039	5042	3610	4135	28313	775	398	6105	908	5843	41799	83263	27916	10530	505	178166	3877	3499	26944	8185	35964	1607	6030	920	19759	148094	2491	64274	5009	1753	8612	7609	1482	27159	59381	1664	832	8648	2700	11444	34359	69806
5.73_789.61		[M-H]-		789.613	ESI (-)	5.733	28988	26883	21789	84168	50066	13870	26386	33216	15422	26722	62281	69444	16584	55477	16837	16885	32213	21401	19753	25301	39078	25689	4611	19726	50636	30827	21838	54747	43199	15927	25682	39434	25570	29610	38219	26414	15299	44190	40719	29901	29584	92702	35684
7.23_953.69		[M-H]-		953.693	ESI (-)	7.23	1051	4800	1471	3060	5136	1483	2833	1788	4450	669	5444	553	1844	3536	308	978	1397	5973	1406	1982	2460	2327	1931	221	1914	2522	2086	2143	1902	521	4020	4721	1131	1745	911	1413	735	1525	2347	1155	2646	4781	2846
3.79_769.50		[M-H]-		769.503	ESI (-)	3.785	2276	10780	4860	16802	5976	359	10494	2622	4231	762	78	14899	7977	17924	12968	71	7024	7842	895	18111	20331	652	402	4081	53602	14660	1500	1582	9885	12076	25779	44333	2041	644	6866	8430	336	262	2046	7106	19522	25587	26868
5.65_584.48		[M-H]-		584.482	ESI (-)	5.648	11851	651	5186	1430	1179	13325	622	252	2944	7243	993	11568	3325	7509	4810	2859	7662	4586	12036	7319	5143	14951	133808	9348	2040	4607	7645	2896	6096	7532	955	622	5408	5981	8056	6390	6477	3122	4670	5956	9983	7370	9414
7.78_955.71		[M-H]-		955.71	ESI (-)	7.783	17885	25161	12336	30945	29057	19726	15163	11044	23305	9973	22584	11293	27050	41191	9869	14950	21441	23269	10748	18655	31258	24184	5328	12785	22562	24506	13684	17178	31158	11593	15806	30055	10637	11692	19381	19909	6087	9582	22589	15733	27955	43698	32647
4.82_628.53		[M+H]+		628.528	ESI (+)	4.824	1291	8364	7429	10471	52922	992	2799	8053	12143	5958	8428	23954	2625	13727	2984	7.7	7496	15631	15346	4228	3105	17905	3440	2322	24083	41854	27210	36101	2387	1083	3319	11520	1666	8250	1328	1722	6425	1334	13571	5576	5352	11101	2420
5.10_914.59		[M-H]-		914.589	ESI (-)	5.1	648	1483	1139	7100	30922	766	900	1524	39688	1345	8151	46703	29581	32111	1227	276	11216	1474	16396	1998	2363	8931	1842	684	1252	24995	63358	7695	4352	1124	1525	31234	1100	1618	1061	3353	1130	282	26957	3194	10923	62623	5093
1.88_478.29		[M-H]-		478.293	ESI (-)	1.881	3132	1825	20177	1159	2757	2430	67	118	5358	4040	9677	114497	10305	37346	4074	800	5658	8236	2507	19217	8112	9214	21978	6150	819	49037	68403	4653	5835	5292	208	5678	3582	32349	4630	13053	1590	1746	17333	26822	38771	47246	13810
5.07_583.47		[M-H]-		583.473	ESI (-)	5.072	3320	494	1991	590	797	3875	288	194	1022	5230	195	4092	3188	2863	4035	750	4842	3869	2005	4170	2354	5654	260251	9878	668	1853	1423	1785	3611	4345	333	78	3319	1315	5701	6418	2153	688	541	1861	7824	2780	5278
5.92_600.50		[M-H]-		600.499	ESI (-)	5.922	45229	20692	47391	24369	9558	37256	16510	6179	21344	53795	13478	44560	26013	36854	44135	55601	28842	36421	43178	41671	34319	39821	138218	40618	34681	36801	38978	37698	42698	44310	21316	9634	43119	52499	41393	35761	60315	53257	33115	41939	37614	23168	25485
4.58_809.52		[M-H]-		809.521	ESI (-)	4.576	412	3019	4167	8130	5944	535	2466	730	6188	1166	10228	61849	11178	5951	9912	385	40715	2170	1610	4864	4664	1591	1465	1497	2519	21248	238962	2409	3445	4039	8335	19781	1056	848	4021	8757	391	706	23659	3779	9637	8097	9005
5.22_608.51		[M-H]-		608.506	ESI (-)	5.225	6396	98	437	107	322	7346	393	40	2772	3406	452	806	744	0.6	537	1226	261	961	1801	865	0.6	8148	288732	4588	70	659	5479	1224	845	620	180	264	882	286	694	734	1656	284	1587	0.6	2372	290	738
4.46_773.53		[M-H]-		773.534	ESI (-)	4.462	6932	15006	7290	120416	22216	6316	16879	30021	26876	5085	203	45502	45902	26736	11413	1436	57983	18981	4981	19345	15484	14653	1754	14121	58880	39967	12575	1593	18243	29652	91814	81051	8170	3303	8091	17041	909	376	9282	37734	52846	65038	50519
4.64_542.43		[M-H]-		542.435	ESI (-)	4.645	14233	574	7491	2183	961	7782	1237	328	3906	3994	1608	13453	12043	10419	9657	2183	10045	7357	9205	11268	6012	21369	45816	12669	1767	10400	5561	2750	10867	11330	1699	754	9540	6850	9591	19109	3393	2290	3692	6223	19248	13245	19254
4.34_499.38		[M-H]-		499.378	ESI (-)	4.342	2471	1707	556	12796	892	681	2736	419	610	512	3652	861	1070	12621	1039	2510	4278	1175	689	895	731	16407	16422	2056	2164	1194	183	5149	997	1481	1656	722	1417	871	748	1132	1457	528	818	5911	14181	5279	2268
8.10_709.61		[M-H]-		709.611	ESI (-)	8.104	82483	35717	51213	19431	18766	88695	12182	11434	7628	27919	13014	66273	82174	94883	51704	58562	106285	50026	56748	83641	70401	64324	21548	80577	29643	61117	46761	24256	71255	82124	21302	23067	51431	58236	74019	96201	58134	50411	25552	59081	93080	81374	120956
1.17_295.23		[M+H]+		295.228	ESI (+)	1.174	2688	2099	8617	25977	48	1810	3815	770	270	237	94	100223	16563	230055	24717	1093	17010	14338	1848	13967	7195	8660	24357	9799	5106	3357	1080	533	16237	76240	8317	82	14951	575	26619	37897	762	2351	2175	89519	91771	186167	82312
[truncated: 1,249 more rows]
[truncated: 3 more columns]

## Sheet: S2B
S2B. Statistically significant compounds in HCC tissues versus non malignant hepatic tissues
[truncated: 605 more rows]

[truncated: 3 more sheets: S2C, S2D, S2E]
